# Supplementary material for: The influence of climate warming on flowering phenology in relation to historical annual and seasonal temperatures and plant functional traits
Source: PeerJ. 2023 Apr 21;11:e15188. doi: 10.7717/peerj.15188 (PMC10124540; doi:10.7717/peerj.15188)
Supplement: Supplemental Information 1 [file peerj-11-15188-s001.csv]

COUNTY	1STATION	1NAME	1DATE	1YEAR	1MONTH	1PRCP	TAVG	1TMAX	1TMIN		Date	AdjustedDate	AdjMonth-1	AdjMonth-2	AdjMonth-3	Month-1	Month-2	Month-3	Year	Month	AvgPRCP	AvgTAVG	AvgTMAX	AvgTMIN		UniqueYear	UniqueYearMin1	YearAvgPRCP	YearAvgTAVG	YearAvgTMAX	YearAvgTMIN	FebAvgPRCP	FebAvgTAVG	FebAvgTMAX	FebAvgTMIN	MarAvgPRCP	MarAvgTAVG	MarAvgTMAX	MarAvgTMIN	AprAvgPRCP	AprAvgTAVG	AprAvgTMAX	AprAvgTMIN	FMAAvgPRCP	FMAAvgTAVG	FMAAvgTMAX	FMAAvgTMIN	MAMAvgTAVG	DJFAvgTAVG
Berks	USW00014767	READING, PA US	1966-11	1966	11	71.7	8.3	13.2	3.5		1884-9	1884-9	1884-9	1884-9	1884-9	1884-9	1884-9	1884-9	1884	9	1000	18.9	24.9	12.9		1884	1883	1000	15.35	21	9.75	1000	1000	1000	1000	1000	1000	1000	1000	1000	1000	1000	1000	1000	1000	1000	1000	1000	1000
Berks	USW00014767	READING, PA US	1966-12	1966	12	96	1.8	5.3	-1.7		1884-10	1884-10	1884-10	1884-10	1884-10	1884-10	1884-10	1884-10	1884	10	1000	11.8	17.1	6.6		1886	1885	95.17	8.808333333	13.59166667	4.033333333	145.8	-2.9	1.6	-7.4	113.3	2.1	6.4	-2.3	67.1	10.3	15.7	4.9	108.7333333	3.166666667	7.9	-1.6	8.566666667	-3.75
Berks	USW00014767	READING, PA US	1967-01	1967	1	37.2	2.8	6.7	-1.1		1886-1	1886-1	1886-1	1886-1	1886-1	1886-1	1886-1	1886-1	1886	1	93.3	-4.6	-0.4	-8.8		1887	1886	93.89166667	9.05	14.51666667	3.566666667	102.8	-0.6	4.1	-5.2	52.9	-0.9	3.6	-5.5	45.5	7.3	13.8	0.8	67.06666667	1.933333333	7.166666667	-3.3	7.666666667	-2.633333333
Berks	USW00014767	READING, PA US	1967-02	1967	2	42.4	-1.8	2.9	-6.5		1886-2	1886-2	1886-2	1886-2	1886-2	1886-2	1886-2	1886-2	1886	2	145.8	-2.9	1.6	-7.4		1889	1888	138.7	10.76666667	16.38333333	5.1375	51.35	-3.5	1.55	-8.6	90.7	4.6	9.95	-0.7	141.9	10.55	16.75	4.3	94.65	3.883333333	9.416666667	-1.666666667	10.55	-1.4
Berks	USW00014767	READING, PA US	1967-03	1967	3	134.9	4.1	8.5	-0.3		1886-3	1886-3	1886-3	1886-3	1886-3	1886-3	1886-3	1886-3	1886	3	113.3	2.1	6.4	-2.3		1892	1891	85.97916667	10.71818182	16.77272727	4.672727273	24.15	-0.1	4.7	-4.9	130.2	-0.6	4.5	-5.7	40.5	8.2	14.8	1.6	64.95	2.5	8	-3	7.4	-0.1
Berks	USW00014767	READING, PA US	1967-04	1967	4	77.6	11.3	17.2	5.3		1886-4	1886-4	1886-4	1886-4	1886-4	1886-4	1886-4	1886-4	1886	4	67.1	10.3	15.7	4.9		1893	1892	84.71111111	9.416666667	15.39166667	3.45	139.5	-2.6	2.5	-7.7	79	1.5	6.5	-3.5	1000	9.1	15.1	3.1	406.1666667	2.666666667	8.033333333	-2.7	8.366666667	-4.166666667
Berks	USW00014767	READING, PA US	1967-05	1967	5	114	13.7	18.8	8.6		1886-5	1886-5	1886-5	1886-5	1886-5	1886-5	1886-5	1886-5	1886	5	160.6	13.3	18.1	8.5		1894	1893	111.3058824	10.716	15.9862069	5.92962963	118.6333333	-2.35	2.55	-7.2	39.03333333	6.25	11.73333333	0.95	83.75	9.65	15.1	4.25	80.47222221	4.516666667	9.794444443	-0.666666667	10.8	-0.65
Berks	USW00014767	READING, PA US	1967-06	1967	6	29.2	23.3	29.3	17.2		1886-6	1886-6	1886-6	1886-6	1886-6	1886-6	1886-6	1886-6	1886	6	1000	17.2	22.1	12.3		1895	1894	77.36923077	10.65	16.35	5.425925926	31.9	-5	0.35	-10.35	62.225	1.75	6.5	-3.05	119.7	9.75	14.96666667	4.3	71.275	2.166666667	7.272222223	-3.033333333	9.283333333	-2.577777778
Berks	USW00014767	READING, PA US	1967-07	1967	7	125.8	24	29.1	18.9		1886-7	1886-7	1886-7	1886-7	1886-7	1886-7	1886-7	1886-7	1886	7	1000	20.1	25.1	15.1		1896	1895	86.61395349	11.11428571	16.18055556	5.685714286	162.6333333	-0.45	4.133333333	-5.4	127.65	0.1	5.366666667	-5.2	33.9	11.73333333	17.83333333	5.666666667	108.0611111	3.794444443	9.11111111	-1.644444444	10.08888889	-9.25186E-17
Berks	USW00014767	READING, PA US	1967-08	1967	8	119.6	22.7	27.3	18.1		1886-8	1886-8	1886-8	1886-8	1886-8	1886-8	1886-8	1886-8	1886	8	17.3	19.5	24.2	14.8		1897	1896	102.6311111	10.32647059	15.71470588	4.920588235	79.23333333	-0.066666667	4.733333333	-4.866666667	63.525	4.333333333	9.166666667	-0.533333333	90	9.966666667	16.86666667	3.1	77.58611111	4.744444444	10.25555556	-0.766666667	9.966666667	-0.877777778
Berks	USW00014767	READING, PA US	1967-09	1967	9	33.6	18.6	24.6	12.7		1886-9	1886-9	1886-9	1886-9	1886-9	1886-9	1886-9	1886-9	1886	9	29.7	17.4	22.5	12.2		1898	1897	98.63111111	11.78333333	16.9875	6.5875	81.4	0.15	4.9	-4.6	73	7.75	13.375	2.175	91.05	8.6	14.35	2.875	81.81666667	5.5	10.875	0.15	10.60833333	0.627777778
Berks	USW00014767	READING, PA US	1967-10	1967	10	80.3	12.9	18.2	7.7		1886-10	1886-10	1886-10	1886-10	1886-10	1886-10	1886-10	1886-10	1886	10	67.3	11.9	17.2	6.7		1899	1898	91.45116279	10.85208333	16.33333333	5.358333333	96.75	-3.8	1.125	-8.725	146.2666667	3.325	7.45	-0.875	46.575	10.425	17.375	3.45	96.53055557	3.316666667	8.65	-2.05	10.05	-1.966666667
Berks	USW00014767	READING, PA US	1967-11	1967	11	79.4	5.2	9.1	1.4		1886-11	1886-11	1886-11	1886-11	1886-11	1886-11	1886-11	1886-11	1886	11	138.1	5	9.8	0.3		1900	1899	76.6875	11.78541667	17.22708333	6.335416667	131.875	-1.275	3.7	-6.25	69.675	1.525	6.825	-3.825	46.46666667	10.6	16.725	4.4	82.67222222	3.616666667	9.083333333	-1.891666667	9.433333333	-0.141666667
Berks	USW00014767	READING, PA US	1967-12	1967	12	127.1	2.9	6.4	-0.6		1886-12	1886-12	1886-12	1886-12	1886-12	1886-12	1886-12	1886-12	1886	12	119.2	-3.6	0.8	-7.9		1901	1900	99.22352941	10.58888889	15.77222222	5.430555556	21.25	-4.5	-0.266666667	-8.666666667	119.4666667	3.8	8.666666667	-1.066666667	131.5	9.433333333	14.16666667	4.733333333	90.7388889	2.911111111	7.522222223	-1.666666667	9.577777778	-1.697222222
Berks	USW00014767	READING, PA US	1968-01	1968	1	38.4	-2.9	1	-6.7		1887-1	1887-1	1887-1	1887-1	1887-1	1887-1	1887-1	1887-1	1887	1	98.6	-3.7	1.2	-8.7		1902	1901	111.2965517	10.75	16.25	5.255555556	142	-3.066666667	0.933333333	-7.033333333	84.16666667	6.4	11.7	1	92.23333333	10.4	16.43333333	4.4	106.1333333	4.577777778	9.688888888	-0.544444444	10.97777778	-2.055555556
Berks	USW00014767	READING, PA US	1968-02	1968	2	31.9	-0.8	3.7	-5.3		1887-2	1887-2	1887-2	1887-2	1887-2	1887-2	1887-2	1887-2	1887	2	102.8	-0.6	4.1	-5.2		1903	1902	103.9875	10.68333333	16.14722222	5.225	125.55	0.166666667	5.166666667	-4.766666667	111.2	8.566666667	14.16666667	3	108.6	10.3	16.4	4.233333333	115.1166667	6.344444445	11.91111111	0.822222222	12.1	-1.155555556
Berks	USW00014767	READING, PA US	1968-03	1968	3	80.3	7.5	12.7	2.4		1887-3	1887-3	1887-3	1887-3	1887-3	1887-3	1887-3	1887-3	1887	3	52.9	-0.9	3.6	-5.5		1904	1903	94.04347826	9.275	14.86944444	3.677777778	54.55	-4.6	0.5	-9.733333333	72.45	2.366666667	7.1	-2.366666667	58.9	8.066666667	13.8	2.366666667	61.96666667	1.944444445	7.133333333	-3.244444444	9.377777778	-4.211111111
Berks	USW00014767	READING, PA US	1968-04	1968	4	70.8	12.8	19	6.6		1887-4	1887-4	1887-4	1887-4	1887-4	1887-4	1887-4	1887-4	1887	4	45.5	7.3	13.8	0.8		1905	1904	79.38823529	9.267857143	14.74285714	3.803571429	35.35	-5.433333333	-0.1	-10.73333333	91.6	3.966666667	9.666666667	-1.733333333	58.86666667	10.33333333	16.66666667	4	61.93888889	2.955555555	8.744444446	-2.822222221	10.4	-4.088888889
Berks	USW00014767	READING, PA US	1968-05	1968	5	140.1	15.1	20.2	10		1887-5	1887-5	1887-5	1887-5	1887-5	1887-5	1887-5	1887-5	1887	5	29.7	16.6	23.2	10		1906	1905	90.90714286	11.4375	16.55833333	5.924	80.3	-1.5	3.65	-6.65	113.5	0.95	5.05	-3.1	94.8	10.9	17.35	4.5	96.2	3.45	8.683333333	-1.75	9.616666667	0.766666667
Berks	USW00014767	READING, PA US	1968-06	1968	6	87.9	21.6	27.1	16.1		1887-6	1887-6	1887-6	1887-6	1887-6	1887-6	1887-6	1887-6	1887	6	115.8	18.9	25.1	12.7		1907	1906	101.2	10.01944444	15.45833333	4.591666667	54.65	-5.033333333	0.4	-10.46666667	80.5	5.233333333	10.9	-0.433333333	72.6	7.4	13.03333333	1.8	69.25	2.533333333	8.11111111	-3.033333334	8.588888888	-1.955555555
Berks	USW00014767	READING, PA US	1968-07	1968	7	37.9	25.3	30.5	20		1887-7	1887-7	1887-7	1887-7	1887-7	1887-7	1887-7	1887-7	1887	7	234.9	23	27.1	18.9		1908	1907	86.85416667	11.34722222	16.94722222	5.741666667	107.75	-2.466666667	2.566666667	-7.466666667	89.4	5.633333333	10.83333333	0.466666667	67.6	10.7	17.16666667	4.266666667	88.25	4.622222222	10.18888889	-0.911111111	11.04444444	-0.255555556
Berks	USW00014767	READING, PA US	1968-08	1968	8	58.4	24.8	30.2	19.4		1887-8	1887-8	1887-8	1887-8	1887-8	1887-8	1887-8	1887-8	1887	8	120.7	19.8	24.8	14.8		1909	1908	72.17037037	11.27878788	17.34411765	5.590909091	120.6	3.3	8.5	-1.966666667	81.2	3.266666667	8.4	-1.8	108.35	10.1	16.03333333	4.1	103.3833333	5.555555556	10.97777778	0.111111111	10.07777778	1.333333333
Berks	USW00014767	READING, PA US	1968-09	1968	9	98.1	20.8	26.7	15		1887-9	1887-9	1887-9	1887-9	1887-9	1887-9	1887-9	1887-9	1887	9	89.4	15.1	20.8	9.4		1910	1909	76.74117647	11.65454545	17.63529412	5.966666667	107.3666667	-0.466666667	3.966666667	-4.933333333	23.93333333	7.7	14.56666667	0.833333333	135.6666667	12.3	19.3	5.3	88.98888891	6.511111111	12.61111111	0.4	11.82222222	-1.055555556
Berks	USW00014767	READING, PA US	1968-10	1968	10	78.4	14.6	19.1	10.1		1887-10	1887-10	1887-10	1887-10	1887-10	1887-10	1887-10	1887-10	1887	10	43.2	10.1	16.6	3.7		1911	1910	94.69428571	11.48571429	16.99428571	5.985714286	51.13333333	-0.366666667	3.833333333	-4.5	73.9	3.6	9.8	-2.566666667	88.56666667	9.066666667	15.2	2.966666667	71.2	4.1	9.611111111	-1.366666667	10.8	-0.988888889
Berks	USW00014767	READING, PA US	1968-11	1968	11	103	7.8	11.1	4.6		1887-11	1887-11	1887-11	1887-11	1887-11	1887-11	1887-11	1887-11	1887	11	39.6	4.3	10	-1.6		1912	1911	93.03428571	10.84285714	16.64285714	4.994444444	64.06666667	-2.7	2.466666667	-7.933333333	183.3333333	2.533333333	7.866666667	-2.833333333	88.96666667	10.85	16.95	4.433333333	112.1222222	3.561111111	9.094444445	-2.111111111	10.09444444	-1.755555556
Berks	USW00014767	READING, PA US	1968-12	1968	12	67.3	0.8	4.2	-2.7		1887-12	1887-12	1887-12	1887-12	1887-12	1887-12	1887-12	1887-12	1887	12	153.6	-1.3	3.9	-6.5		1913	1912	98.13611111	12.81428571	18.56571429	6.811111111	56.73333333	-0.533333333	4.633333333	-5.733333333	153.7	7.566666667	13.56666667	1.533333333	146.7666667	11.56666667	17.26666667	5.9	119.0666667	6.200000001	11.82222222	0.566666667	11.63333334	2.155555556
Berks	USW00014712	READING REGIONAL AIRPORT, PA US	2010-01	2010	1	42.2	-0.6	3.6	-4.8		1889-1	1889-1	1889-1	1889-1	1889-1	1889-1	1889-1	1889-1	1889	1	105.8	0.7	5.4	-4.05		1914	1913	71.3627907	10.89428571	16.53714286	5.248571429	69.03333333	-3.733333333	1.366666667	-8.833333333	56.23333333	2.4	7.433333333	-2.6	76.43333333	9.5	15.7	3.35	67.23333333	2.722222222	8.166666667	-2.694444444	9.9	-0.133333333
Berks	USW00014712	READING REGIONAL AIRPORT, PA US	2010-02	2010	2	109	-0.9	2.7	-4.6		1889-2	1889-2	1889-2	1889-2	1889-2	1889-2	1889-2	1889-2	1889	2	51.35	-3.5	1.55	-8.6		1915	1914	93.31489362	11.08235294	16.95	5.805882353	127.925	1.966666667	6.533333333	-2.533333333	31.325	2.533333333	7.833333333	-2.833333333	71.2	13.3	20.5	6.1	76.81666667	5.933333333	11.62222222	0.244444445	10.06666667	0.344444444
Berks	USW00014712	READING REGIONAL AIRPORT, PA US	2010-03	2010	3	93.3	8.6	14.1	3		1889-3	1889-3	1889-3	1889-3	1889-3	1889-3	1889-3	1889-3	1889	3	90.7	4.6	9.95	-0.7		1916	1915	80.51702128	10.58	16.23428571	4.937142857	77.56666667	-2.266666667	2.3	-6.766666667	92.35	0.666666667	5.633333333	-4.3	89.6	10.06666667	15.66666667	4.466666667	86.50555556	2.822222223	7.866666668	-2.2	9.300000002	-0.022222222
Berks	USW00014712	READING REGIONAL AIRPORT, PA US	2010-04	2010	4	71.2	13.5	20.6	6.3		1889-4	1889-4	1889-4	1889-4	1889-4	1889-4	1889-4	1889-4	1889	4	141.9	10.55	16.75	4.3		1917	1916	79.64791667	10.43695652	16.12173913	4.767391304	39.975	-1.966666667	3.633333333	-7.566666667	115.4	3.45	8.75	-1.825	49.1	10.075	16.55	3.55	68.15833333	3.852777778	9.644444444	-1.947222222	8.9	-0.955555556
Berks	USW00014712	READING REGIONAL AIRPORT, PA US	2010-05	2010	5	111.9	18.6	24.3	12.9		1889-5	1889-5	1889-5	1889-5	1889-5	1889-5	1889-5	1889-5	1889	5	122.55	16.5	23.45	9.55		1918	1917	82.96666667	11.15833333	17.20208333	5.102083333	69.3	-1.65	4.05	-7.425	44.925	6.175	12.925	-0.6	129.2	10.15	16.45	3.95	81.14166667	4.891666667	11.14166667	-1.358333333	11.75	-4.325
Berks	USW00014712	READING REGIONAL AIRPORT, PA US	2010-06	2010	6	70.9	23.6	29.6	17.7		1889-6	1889-6	1889-6	1889-6	1889-6	1889-6	1889-6	1889-6	1889	6	197.25	20.45	26.7	14.1		1919	1918	103.6319149	11.70833333	17.32291667	6.0875	82.625	1.175	5.55	-3.25	120.15	6.7	12.725	0.7	57.45	10.325	16.825	3.8	86.74166667	6.066666667	11.7	0.416666667	11.16666667	1.7
Berks	USW00014712	READING REGIONAL AIRPORT, PA US	2010-07	2010	7	99.5	26	32.6	19.4		1889-7	1889-7	1889-7	1889-7	1889-7	1889-7	1889-7	1889-7	1889	7	264.7	22.35	27.85	16.8		1920	1919	92.07234043	10.70625	16.36875	5.03125	86.46666667	-2.15	2.2	-6.525	79.775	4.525	11.1	-2.075	118.175	9.275	15.35	3.2	94.80555556	3.883333333	9.55	-1.8	9.475	-3.208333333
Berks	USW00014712	READING REGIONAL AIRPORT, PA US	2010-08	2010	8	34.3	24.3	30.1	18.5		1889-8	1889-8	1889-8	1889-8	1889-8	1889-8	1889-8	1889-8	1889	8	103.05	20.7	27.15	14.25		1921	1920	82.54166667	12.25	18.48541667	6.004166667	77.3	0.975	5.8	-3.85	73.275	9.9	17.025	2.75	113.125	13.65	20.625	6.7	87.9	8.175	14.48333333	1.866666667	13.13333333	1.183333333
Berks	USW00014712	READING REGIONAL AIRPORT, PA US	2010-09	2010	9	170.1	20.7	27.3	14.2		1889-9	1889-9	1889-9	1889-9	1889-9	1889-9	1889-9	1889-9	1889	9	154.3	17.3	22.55	12.1		1922	1921	76.12173913	11.43	17.48780488	5.436585366	65.15	1.25	6.1	-3.625	105.4	5	10.2	-0.2	65.3	10.66666667	16.8	4.533333333	78.61666667	5.63888889	11.03333333	0.236111111	11.07777778	-0.825
Berks	USW00014712	READING REGIONAL AIRPORT, PA US	2010-10	2010	10	93.8	13.1	18.8	7.4		1889-10	1889-10	1889-10	1889-10	1889-10	1889-10	1889-10	1889-10	1889	10	139.5	9.5	15.45	3.5		1923	1922	83.14666667	11.15238095	17.06744186	5.037777778	63.8	-3.7	0.9	-8.175	96	3.7	9.9	-2.45	95.16666667	9.933333333	16.4	3.5	84.98888889	3.311111111	9.066666667	-2.375	9.844444444	-1.652777778
Berks	USW00014712	READING REGIONAL AIRPORT, PA US	2010-11	2010	11	63.3	7	12.3	1.7		1889-11	1889-11	1889-11	1889-11	1889-11	1889-11	1889-11	1889-11	1889	11	224.95	6.15	10.5	1.85		1924	1923	91.81521739	10.41914894	16.26808511	4.565957447	97.8	-1.75	2.975	-6.475	58.25	3.825	9.075	-1.45	131.1	9	15.225	2.775	95.71666667	3.691666667	9.091666667	-1.716666667	8.866666667	0.95
Berks	USW00014712	READING REGIONAL AIRPORT, PA US	2010-12	2010	12	50.3	-0.8	3.2	-4.7		1889-12	1889-12	1889-12	1889-12	1889-12	1889-12	1889-12	1889-12	1889	12	68.35	3.9	9.3	-1.45		1925	1924	91.57826087	11.27608696	16.98297872	5.269565217	59.65	2.425	7.825	-3.025	77.96666667	6.2	12.5	-0.075	65.675	11.2	18.05	4.325	67.76388889	6.608333333	12.79166667	0.408333333	10.55833333	-0.233333333
Berks	USW00014712	READING REGIONAL AIRPORT, PA US	2011-01	2011	1	67.3	-3.2	0.8	-7.3		1892-1	1892-1	1892-1	1892-1	1892-1	1892-1	1892-1	1892-1	1892	1	144.2	1000	1000	1000		1926	1925	92.70833333	9.660869565	15.70833333	4.184782609	92.275	-1.225	2.95	-5.45	50.65	1.975	7.475	-3.525	48.3	8.3	14.3	2.275	63.74166667	3.016666667	8.241666667	-2.233333333	8.675	-0.538888889
Berks	USW00014712	READING REGIONAL AIRPORT, PA US	2011-02	2011	2	80.6	0.6	5.9	-4.8		1892-2	1892-2	1892-2	1892-2	1892-2	1892-2	1892-2	1892-2	1892	2	24.15	-0.1	4.7	-4.9		1927	1926	93.23333333	11.40208333	17.05625	5.739583333	68.35	2.5	7.025	-1.975	31.675	6.2	11.725	0.625	63.575	9.1	15.975	2.25	54.53333333	5.933333333	11.575	0.3	10.08333333	-0.491666667
Berks	USW00014712	READING REGIONAL AIRPORT, PA US	2011-03	2011	3	131.6	4.9	10.2	-0.4		1892-3	1892-3	1892-3	1892-3	1892-3	1892-3	1892-3	1892-3	1892	3	130.2	-0.6	4.5	-5.7		1928	1927	94.2125	11.65319149	17.14468085	6.022916667	106.025	-0.175	4.975	-5.25	75.4	3.9	8.966666667	-1.125	143.45	9.2	15.425	2.9	108.2916667	4.308333333	9.788888889	-1.158333333	9.525	0.608333333
Berks	USW00014712	READING REGIONAL AIRPORT, PA US	2011-04	2011	4	154.1	12.8	18	7.6		1892-4	1892-4	1892-4	1892-4	1892-4	1892-4	1892-4	1892-4	1892	4	40.5	8.2	14.8	1.6		1929	1928	90.21041667	11.63125	17.44791667	5.835416667	89.275	-0.05	5.15	-5.225	58.35	7.725	13.6	1.9	145.975	11.5	17.45	5.575	97.86666667	6.391666667	12.06666667	0.75	11.75	0.566666667
Berks	USW00014712	READING REGIONAL AIRPORT, PA US	2011-05	2011	5	135.8	18.6	24.2	13		1892-5	1892-5	1892-5	1892-5	1892-5	1892-5	1892-5	1892-5	1892	5	115.45	14.6	21.6	7.6		1930	1929	63.46222222	10.76744186	17.08	5.020930233	66.9	2.225	7.725	-3.225	63	4.875	11	-1.2	66.975	9.15	15.075	3.275	65.625	5.416666667	11.26666667	-0.383333333	10.53333333	0.7
Berks	USW00014712	READING REGIONAL AIRPORT, PA US	2011-06	2011	6	78	22.9	29	16.9		1892-6	1892-6	1892-6	1892-6	1892-6	1892-6	1892-6	1892-6	1892	6	72.1	21.4	28	14.8		1931	1930	77.09583333	12.69787234	18.18510638	7.241666667	44.225	1.025	5.825	-3.725	85.6	4.15	8.35	-0.025	55.625	10.325	16.6	4.15	61.81666667	5.166666667	10.25833333	0.133333333	10.36666667	0.458333333
Berks	USW00014712	READING REGIONAL AIRPORT, PA US	2011-07	2011	7	55.8	26.9	33.4	20.4		1892-7	1892-7	1892-7	1892-7	1892-7	1892-7	1892-7	1892-7	1892	7	100	22.3	30.2	14.5		1932	1931	93.66041667	12.04166667	17.7625	6.322916667	39.575	2.4	7.175	-2.4	133.75	2.5	7.35	-2.3	46.575	9.575	16.05	3.05	73.3	4.825	10.19166667	-0.55	9.425	4.058333333
Berks	USW00014712	READING REGIONAL AIRPORT, PA US	2011-08	2011	8	175.1	23.3	28.6	18.1		1892-8	1892-8	1892-8	1892-8	1892-8	1892-8	1892-8	1892-8	1892	8	131.35	22.3	28.4	16.1		1933	1932	100.6791667	11.65319149	17.32708333	6.170212766	77.05	0.725	6.025	-4.575	129.2	3.625	7.9	-0.6	125.275	10.95	16.85	5	110.5083333	5.1	10.25833333	-0.058333333	10.775	2.283333333
Berks	USW00014712	READING REGIONAL AIRPORT, PA US	2011-09	2011	9	295.5	20.3	24.7	15.9		1892-9	1892-9	1892-9	1892-9	1892-9	1892-9	1892-9	1892-9	1892	9	70	17.1	23.9	10.4		1934	1933	94.30208333	11.01458333	16.65625	5.385416667	52.1	-7.025	-1.075	-12.95	94.975	2.55	8.6	-3.475	85.5	10.075	16.625	3.525	77.525	1.866666667	8.05	-4.3	10.04166667	-2.166666667
Berks	USW00014712	READING REGIONAL AIRPORT, PA US	2011-10	2011	10	111.7	12.6	17.9	7.2		1892-10	1892-10	1892-10	1892-10	1892-10	1892-10	1892-10	1892-10	1892	10	10.6	10.6	17.4	3.8		1935	1934	92.00833333	11.08125	16.42708333	5.739583333	58.15	-1.05	3.825	-5.95	65.825	6.55	12.475	0.65	55.15	9.7	15.1	4.35	59.70833333	5.066666667	10.46666667	-0.316666667	10.275	-0.983333333
Berks	USW00014712	READING REGIONAL AIRPORT, PA US	2011-11	2011	11	119.2	8.9	14.8	3.1		1892-11	1892-11	1892-11	1892-11	1892-11	1892-11	1892-11	1892-11	1892	11	149.75	4.3	9	-0.4		1936	1935	92.75	11.3875	16.96041667	5.81875	67.8	-4.625	0.2	-9.45	138.125	7.525	12.9	2.175	76.675	9.025	14.9	3.175	94.2	3.975	9.333333333	-1.366666667	11.575	-3.233333333
Berks	USW00014712	READING REGIONAL AIRPORT, PA US	2011-12	2011	12	85.9	4.3	9.4	-0.9		1892-12	1892-12	1892-12	1892-12	1892-12	1892-12	1892-12	1892-12	1892	12	43.45	-2.2	2	-6.4		1937	1936	87.34583333	11.77291667	17.17291667	6.389583333	47.8	1.2	5.925	-3.5	62.525	2.3	6.675	-2.05	101.25	9.9	15.5	4.3	70.525	4.466666667	9.366666667	-0.416666667	9.875	2.558333333
Berks	USW00014712	READING REGIONAL AIRPORT, PA US	2012-01	2012	1	60.5	1.7	6.4	-3.1		1893-1	1893-1	1893-1	1893-1	1893-1	1893-1	1893-1	1893-1	1893	1	54.7	-7.7	-2.4	-13.1		1938	1937	103.4395833	12.06041667	17.62291667	6.491666667	54.05	1.675	6.475	-3.15	56.825	6.4	12	0.8	69.125	11.95	18.175	5.725	60	6.675	12.21666667	1.125	11.39166667	0.558333333
Berks	USW00014712	READING REGIONAL AIRPORT, PA US	2012-02	2012	2	39.2	3.5	8.5	-1.6		1893-2	1893-2	1893-2	1893-2	1893-2	1893-2	1893-2	1893-2	1893	2	139.5	-2.6	2.5	-7.7		1939	1938	80.075	11.94583333	17.53125	6.3875	132.45	2.4	7.5	-2.7	90.25	4.35	9.7	-1	107.075	9.225	14.925	3.625	109.925	5.325	10.70833333	-0.025	10.55833333	1.166666667
Berks	USW00014767	READING, PA US	1969-01	1969	1	25.8	-0.5	2.8	-3.7		1893-10	1893-10	1893-10	1893-10	1893-10	1893-10	1893-10	1893-10	1893	10	81.1	11.6	17.7	5.5		1940	1939	93.83333333	9.965957447	15.48125	4.746808511	76.075	0.075	4.3	-4.175	137.525	1.425	5.425	-2.6	145.85	8	13.525	2.475	119.8166667	3.166666667	7.75	-1.433333333	8.45	-1.108333333
Berks	USW00014767	READING, PA US	1969-02	1969	2	36.1	0.7	3.9	-2.5		1893-3	1893-3	1893-3	1893-3	1893-3	1893-3	1893-3	1893-3	1893	3	79	1.5	6.5	-3.5		1941	1940	74.45208333	11.87916667	17.75	6.002083333	46.65	-1.6	2.75	-5.925	69.2	1.275	6.275	-3.75	60	13.975	21.45	6.475	58.61666667	4.55	10.15833333	-1.066666667	10.98333333	-0.183333333
Berks	USW00014767	READING, PA US	1969-03	1969	3	53.3	4.4	9	-0.3		1893-4	1893-4	1893-4	1893-4	1893-4	1893-4	1893-4	1893-4	1893	4	1000	9.1	15.1	3.1		1942	1941	105.412766	11.4804878	17.02439024	5.916666667	51.175	-1.65	2.725	-6	124.4666667	5.733333333	10.93333333	0.8	36	12.33333333	19.73333333	5.15	70.54722223	5.472222221	11.13055555	-0.016666667	12.11388889	-0.316666667
Berks	USW00014767	READING, PA US	1969-04	1969	4	64.8	13.1	18.6	7.5		1893-5	1893-5	1893-5	1893-5	1893-5	1893-5	1893-5	1893-5	1893	5	1000	14.5	20.7	8.4		1943	1942	78.52291667	11.65853659	17.47317073	5.2625	42.2	0.3	5.466666667	-4.925	68.25	4.533333333	10.7	-1.675	74.35	7.666666667	14.1	1.5	61.6	4.166666667	10.08888889	-1.7	9.7	-0.8
Berks	USW00014767	READING, PA US	1969-05	1969	5	39.7	17.6	24.7	10.6		1893-6	1893-6	1893-6	1893-6	1893-6	1893-6	1893-6	1893-6	1893	6	56.2	20.4	27	13.9		1944	1943	89.29375	10.9275	16.49	5.777083333	58.05	-0.25	4.125	-4.675	137.025	2.7	7.85	-2.475	139.05	8.833333333	14.7	3.025	111.375	3.761111111	8.891666667	-1.375	10.15555555	-0.280555556
Berks	USW00014767	READING, PA US	1969-06	1969	6	127.3	22.5	29.2	15.8		1893-7	1893-7	1893-7	1893-7	1893-7	1893-7	1893-7	1893-7	1893	7	57.2	23.1	30.4	15.8		1945	1944	106.08125	11.20789474	16.64736842	5.872916667	67.1	-0.375	3.875	-4.65	55.775	10.4	17.15	3.575	95.775	12.4	18.8	6	72.88333333	7.475	13.275	1.641666667	12.6	-2.158333333
Berks	USW00014767	READING, PA US	1969-07	1969	7	308.6	23.7	30	17.4		1893-8	1893-8	1893-8	1893-8	1893-8	1893-8	1893-8	1893-8	1893	8	1000	22.3	30	14.5		1946	1945	84.01914894	12.51578947	18.45789474	6.185416667	54.925	-0.2	4.666666667	-5.275	90.425	9.1	15.83333333	2.6	23.45	10.13333333	16.7	3.675	56.26666667	6.344444443	12.4	0.333333333	11.8	-0.811111111
Berks	USW00014712	READING REGIONAL AIRPORT, PA US	2012-03	2012	3	20.4	10.6	16.6	4.6		1893-9	1893-9	1893-9	1893-9	1893-9	1893-9	1893-9	1893-9	1893	9	93.3	16.4	22.4	10.4		1947	1946	96.92708333	11.8375	17.5575	5.55625	48.35	-2.6	2.033333333	-7.175	67.275	2.3	7.366666667	-2.7	107.45	10.43333333	16.8	4.15	74.35833333	3.377777777	8.733333333	-1.908333333	9.469444443	0.555555556
Berks	USW00014767	READING, PA US	1969-08	1969	8	53.4	23.2	30.2	16.3		1893-11	1893-11	1893-11	1893-11	1893-11	1893-11	1893-11	1893-11	1893	11	112.7	4.7	10	-0.5		1948	1947	102.4218182	12.45490196	17.975	6.274074074	60.425	-1.933333333	3.2	-6.775	93.075	5.566666667	11.6	-0.65	85.7	10.36666667	16.1	4.65	79.73333333	4.666666668	10.3	-0.925	10.52444445	-2.444444444
Berks	USW00014767	READING, PA US	1969-09	1969	9	86.5	19.2	26.4	11.9		1893-12	1893-12	1893-12	1893-12	1893-12	1893-12	1893-12	1893-12	1893	12	88.7	-0.3	4.8	-5.4		1949	1948	85.38888889	12.37361111	18.07916667	6.656944444	69.73333333	2.316666667	7.533333333	-2.883333333	47.58333333	5.316666667	11.11666667	-0.483333333	104.7	10.53333333	16.86666667	4.2	74.00555555	6.055555555	11.83888889	0.277777778	10.76666667	1.911111111
Berks	USW00014712	READING REGIONAL AIRPORT, PA US	2012-04	2012	4	49.3	11.6	18.1	5.1		1894-1	1894-1	1894-1	1894-1	1894-1	1894-1	1894-1	1894-1	1894	1	43.86666667	0.7	4.9	-3.35		1950	1949	92.38730159	10.54193548	15.90967742	5.159677419	98.66666667	-0.766666667	3.166666667	-4.716666667	120.0333333	2.033333333	7.433333333	-3.45	47.6	8.5	14.72	2.26	88.76666666	3.255555555	8.44	-1.968888889	8.531111111	1.766666666
Berks	USW00014712	READING REGIONAL AIRPORT, PA US	2012-05	2012	5	119.3	19.9	25.6	14.2		1894-2	1894-2	1894-2	1894-2	1894-2	1894-2	1894-2	1894-2	1894	2	118.6333333	-2.35	2.55	-7.2		1951	1950	104.965	11.345	16.80333333	5.88	92.84	0.76	5.38	-3.82	113.5	4.62	9.28	-0.06	84.52	10.66	16.48	4.78	96.95333333	5.346666667	10.38	0.3	10.61333333	0.23
Berks	USW00014712	READING REGIONAL AIRPORT, PA US	2012-06	2012	6	95.6	21.7	27.8	15.6		1894-3	1894-3	1894-3	1894-3	1894-3	1894-3	1894-3	1894-3	1894	3	39.03333333	6.25	11.73333333	0.95		1952	1951	121.485	11.57333333	16.995	6.168333333	51.36	1.64	5.92	-2.62	127.7	3.46	8.18	-1.2	211.16	11.56	16.94	6.2	130.0733333	5.553333333	10.34666667	0.793333333	10.01333333	1.3
Berks	USW00014712	READING REGIONAL AIRPORT, PA US	2012-07	2012	7	69.3	26.4	32.4	20.4		1894-4	1894-4	1894-4	1894-4	1894-4	1894-4	1894-4	1894-4	1894	4	83.75	9.65	15.1	4.25		1953	1952	109.6333333	11.20545455	16.93454545	5.761403509	66.88	2.54	7.46	-2.38	149.82	5.52	10.24	0.78	150.12	10.12	15.3	4.98	122.2733333	6.06	11	1.126666667	10.94666667	1.98
Berks	USW00014712	READING REGIONAL AIRPORT, PA US	2012-08	2012	8	103	24.2	30	18.4		1894-5	1894-5	1894-5	1894-5	1894-5	1894-5	1894-5	1894-5	1894	5	356.45	16.5	22	10.9		1954	1953	81.10677966	11.65254237	17.36949153	5.925423729	38.14	3.54	8.9	-1.84	105	4.66	10.22	-0.92	77.5	11.975	18.8	5.075	73.54666667	6.725	12.64	0.771666667	10.445	1.44
Berks	USW00014712	READING REGIONAL AIRPORT, PA US	2012-09	2012	9	124.6	19.3	25	13.7		1894-6	1894-6	1894-6	1894-6	1894-6	1894-6	1894-6	1894-6	1894	6	44.4	21.45	27.35	15.5		1955	1954	89.58644068	11.51016949	17.06440678	5.959322034	77.74	0.28	5.44	-4.92	117.56	4.9	10.44	-0.62	64.4	12.38	18.6	6.2	86.56666667	5.853333333	11.49333333	0.22	11.71	-0.173333333
Berks	USW00014712	READING REGIONAL AIRPORT, PA US	2012-10	2012	10	209.2	13.4	18	8.8		1894-7	1894-7	1894-7	1894-7	1894-7	1894-7	1894-7	1894-7	1894	7	59.36666667	24.05	30.1	18.2		1956	1955	95.82333333	11.21016949	16.3	5.928813559	122.24	1.6	5.62	-2.45	134.08	2.48	7.32	-2.32	81.36	8.9	14.92	2.92	112.56	4.326666667	9.286666667	-0.616666667	8.76	-0.626666667
Berks	USW00014712	READING REGIONAL AIRPORT, PA US	2012-11	2012	11	22.9	5	10	0		1894-8	1894-8	1894-8	1894-8	1894-8	1894-8	1894-8	1894-8	1894	8	70.9	21.45	26.85	15.26666667		1957	1956	71.2862069	12.43392857	18.30535714	6.564285714	59.92	1.675	6	-2.625	63.775	4.825	10.025	-0.325	155.94	11.74	18.06	5.44	93.21166667	6.08	11.36166667	0.83	10.94833333	0.905
Berks	USW00014712	READING REGIONAL AIRPORT, PA US	2012-12	2012	12	76	4.1	8	0.3		1894-9	1894-9	1894-9	1894-9	1894-9	1894-9	1894-9	1894-9	1894	9	184.95	19.15	24.26666667	14.4		1958	1957	96.13207547	10.26037736	15.42264151	5.096226415	111.75	-3.15	0.625	-6.95	118.075	3.575	7.225	-0.1	143.875	11.7	17.7	5.725	124.5666667	4.041666667	8.516666667	-0.441666667	10.09166667	-0.608333333
Berks	USW00014712	READING REGIONAL AIRPORT, PA US	2013-01	2013	1	89.5	1	5	-3		1894-10	1894-10	1894-10	1894-10	1894-10	1894-10	1894-10	1894-10	1894	10	145.375	12.25	16.4	8.1		1959	1958	85.08448276	11.84210526	17.36315789	6.321052632	56.5	-1.1	4.06	-6.22	85.32	3.78	9.68	-2.12	77.98	11.9	18.14	5.66	73.26666667	4.86	10.62666667	-0.893333333	11.28666667	-2.106666667
Berks	USW00014712	READING REGIONAL AIRPORT, PA US	2013-02	2013	2	36.1	0.2	4	-3.6		1894-11	1894-11	1894-11	1894-11	1894-11	1894-11	1894-11	1894-11	1894	11	66.65	3.85	8	0.266666667		1960	1959	98.35517241	11.04385965	16.30175439	5.777192982	96.2	1.48	5.62	-2.64	62.62	-0.52	4.14	-5.16	95.26	13.2	19.84	6.58	84.69333333	4.72	9.866666667	-0.406666667	9.501666667	1.226666667
Berks	USW00014712	READING REGIONAL AIRPORT, PA US	2013-03	2013	3	53.4	4.3	8.8	-0.2		1894-12	1894-12	1894-12	1894-12	1894-12	1894-12	1894-12	1894-12	1894	12	121.7333333	0.666666667	4.7	-3.333333333		1961	1960	88.73448276	10.88947368	16	5.794736842	73.28	0.46	5.22	-4.26	114.26	4.94	9.82	0.02	125.26	8.48	13.66	3.34	104.2666667	4.626666667	9.566666667	-0.3	9.433333333	-2.566666667
Berks	USW00014712	READING REGIONAL AIRPORT, PA US	2013-04	2013	4	64.7	11.8	17.7	6		1895-1	1895-1	1895-1	1895-1	1895-1	1895-1	1895-1	1895-1	1895	1	102.8	-3.4	1.3	-8.15		1962	1961	86.36833333	10.58813559	15.87288136	5.091666667	106	-2.02	1.94	-5.98	88.28	3.92	8.88	-1.1	95.04	10.72	16.56	4.9	96.44	4.206666667	9.126666667	-0.726666667	10.62666667	-1.406666667
Berks	USW00014712	READING REGIONAL AIRPORT, PA US	2013-05	2013	5	88.1	17.2	23.3	11.1		1895-2	1895-2	1895-2	1895-2	1895-2	1895-2	1895-2	1895-2	1895	2	31.9	-5	0.35	-10.35		1963	1962	69.89	11.05263158	17.10526316	5	60.28	-4.4	0.875	-9.6	101.7	5.12	10.18	0.04	27.74	10.96	18.04	3.92	63.24	3.893333333	9.698333333	-1.88	10.54	-3.553333333
Berks	USW00014712	READING REGIONAL AIRPORT, PA US	2013-06	2013	6	157.7	22.6	28.1	17.1		1895-3	1895-3	1895-3	1895-3	1895-3	1895-3	1895-3	1895-3	1895	3	62.225	1.75	6.5	-3.05		1964	1963	75.85283019	11.24230769	17.33846154	5.130769231	73.48	-1.75	3.175	-6.625	44.825	4.9	10.875	-1.1	153.96	9.56	15.36	3.74	90.755	4.236666667	9.803333333	-1.328333333	10.74666667	-1.771666667
Berks	USW00014712	READING REGIONAL AIRPORT, PA US	2013-07	2013	7	137.6	25.5	30.4	20.6		1895-4	1895-4	1895-4	1895-4	1895-4	1895-4	1895-4	1895-4	1895	4	119.7	9.75	14.96666667	4.3		1965	1964	62.15087719	10.875	16.72708333	5.035416667	82.6	-0.6	4.825	-6	67.82	2.825	7.775	-2.1	47.58	8.8	14.95	2.7	66	3.675	9.183333333	-1.8	10.01666667	-0.825
Berks	USW00014712	READING REGIONAL AIRPORT, PA US	2013-08	2013	8	113.6	22.4	27.4	17.4		1895-5	1895-5	1895-5	1895-5	1895-5	1895-5	1895-5	1895-5	1895	5	72.625	16.35	22.56666667	10.05		1966	1965	82.28541667	10.87708333	16.73125	5.03125	111.1	-0.95	3.775	-5.625	46.15	4.975	10.525	-0.575	83.075	8.15	13.5	2.8	80.10833333	4.058333333	9.266666667	-1.133333333	9.216666667	-0.433333333
Berks	USW00014712	READING REGIONAL AIRPORT, PA US	2013-09	2013	9	33.2	18.4	24.8	11.9		1895-6	1895-6	1895-6	1895-6	1895-6	1895-6	1895-6	1895-6	1895	6	85.83333333	22.3	27.75	15.9		1967	1966	95.80625	10.37291667	16.08958333	4.652083333	53.525	-2.925	2.45	-8.3	148.675	2.825	8.025	-2.375	71.6	10.175	16.725	3.55	91.26666667	3.358333333	9.066666667	-2.375	8.441666667	-0.491666667
Berks	USW00014712	READING REGIONAL AIRPORT, PA US	2013-10	2013	10	121.1	14	19.7	8.3		1895-7	1895-7	1895-7	1895-7	1895-7	1895-7	1895-7	1895-7	1895	7	107.175	21.25	26.65	15.85		1968	1967	83.68541667	11.01666667	16.79375	5.245833333	27.45	-2.25	3.15	-7.65	101.9	6	11.85	0.15	70.9	11.55	18.85	4.225	66.75	5.1	11.28333333	-1.091666667	10.50833333	-1.6
Berks	USW00014712	READING REGIONAL AIRPORT, PA US	2013-11	2013	11	54.9	5.6	10.5	0.6		1895-8	1895-8	1895-8	1895-8	1895-8	1895-8	1895-8	1895-8	1895	8	82.13333333	23.15	28.95	17.35		1969	1968	93.82954545	11.01363636	16.72954545	5.295454545	46.8	-0.475	3.45	-4.4	65.375	3.35	8.725	-2.05	78.3	12	18.325	5.6	63.49166667	4.958333333	10.16666667	-0.283333333	10.68333333	-0.916666667
Berks	USW00014712	READING REGIONAL AIRPORT, PA US	2013-12	2013	12	81.5	1.4	5.8	-3.1		1895-9	1895-9	1895-9	1895-9	1895-9	1895-9	1895-9	1895-9	1895	9	14.35	20.06666667	26.5	13.6		1970	1969	86.61944444	10.68611111	16.40555556	4.952777778	59.73333333	-1.133333333	4.2	-6.4	97.8	2.033333333	6.833333333	-2.733333333	128.7	9.633333333	16.1	3.133333333	95.41111111	3.511111111	9.044444444	-2	9.511111112	-2.9
Berks	USW00014712	READING REGIONAL AIRPORT, PA US	2015-01	2015	1	58.7	-3.2	1	-7.4		1895-10	1895-10	1895-10	1895-10	1895-10	1895-10	1895-10	1895-10	1895	10	92.5	8.6	14.93333333	2.233333333		1971	1970	108.5342857	10.98285714	16.58285714	5.368571429	137.6	-0.4	4.366666667	-5.166666667	86.3	2.6	7.65	-2.55	53.33333333	8.666666667	15.93333333	1.366666667	92.41111111	3.622222222	9.316666666	-2.116666667	8.355555556	-1.622222222
Berks	USW00014712	READING REGIONAL AIRPORT, PA US	2015-02	2015	2	36.3	-6.3	-1.3	-11.2		1895-11	1895-11	1895-11	1895-11	1895-11	1895-11	1895-11	1895-11	1895	11	51.9	6.75	11.55	2		1972	1971	118.1361111	10.26944444	15.78888889	4.75	106.1666667	-2.9	2.166666667	-7.933333333	82.63333333	2.933333333	8.366666667	-2.533333333	80.23333333	8.066666667	14.3	1.8	89.67777779	2.7	8.277777778	-2.888888889	8.966666667	-0.066666667
Berks	USW00014712	READING REGIONAL AIRPORT, PA US	2015-03	2015	3	122.6	1.8	6.9	-3.3		1895-12	1895-12	1895-12	1895-12	1895-12	1895-12	1895-12	1895-12	1895	12	80.075	2.55	7.4	-2.35		1973	1972	111.915625	11.484375	17.05625	5.915625	76.23333333	-1.333333333	4.2	-6.866666667	72.96666667	6.9	12.46666667	1.333333333	161.3666667	10.23333333	15.83333333	4.7	103.5222222	5.266666666	10.83333333	-0.277777778	10.25555555	0.288888889
Berks	USW00014712	READING REGIONAL AIRPORT, PA US	2015-04	2015	4	43.1	11.4	17.6	5.1		1896-1	1896-1	1896-1	1896-1	1896-1	1896-1	1896-1	1896-1	1896	1	29.48	-2.1	2.533333333	-6.766666667		1974	1973	97.78285714	10.82352941	16.62058824	5.029411765	43.3	-1.066666667	4.7	-6.833333333	126.4333333	4.633333333	10.23333333	-0.966666667	85.33333333	11.16666667	17.7	4.666666667	85.02222221	4.911111112	10.87777778	-1.044444444	10.38888889	0.188888889
Berks	USW00014712	READING REGIONAL AIRPORT, PA US	2015-05	2015	5	42.2	19.8	26.7	13		1896-2	1896-2	1896-2	1896-2	1896-2	1896-2	1896-2	1896-2	1896	2	162.6333333	-0.45	4.133333333	-5.4		1975	1974	124.3121212	11.29090909	16.9030303	5.675757576	85.56666667	0.033333333	4.7	-4.7	103.3333333	3.3	8.6	-1.966666667	87.43333333	7.5	13.8	1.2	92.1111111	3.611111111	9.033333333	-1.822222222	9.466666667	0.811111111
Berks	USW00014712	READING REGIONAL AIRPORT, PA US	2015-06	2015	6	158.1	21.9	26.9	16.9		1896-3	1896-3	1896-3	1896-3	1896-3	1896-3	1896-3	1896-3	1896	3	127.65	0.1	5.366666667	-5.2		1976	1975	83.53030303	9.709677419	15.625	3.751612903	55.23333333	2.15	8.5	-4.2	62.56666667	5.933333333	12.36666667	-0.466666667	53.55	11.55	18.55	4.55	57.11666667	6.544444444	13.13888889	-0.038888889	10.73888889	-0.466666667
Berks	USW00014712	READING REGIONAL AIRPORT, PA US	2015-07	2015	7	96.5	24.1	29.5	18.6		1896-4	1896-4	1896-4	1896-4	1896-4	1896-4	1896-4	1896-4	1896	4	33.9	11.73333333	17.83333333	5.666666667		1977	1976	103.1848485	10.91818182	16.85882353	4.833333333	51.2	-1.15	4.4	-6.65	158.3	7.166666667	13.63333333	0.7	114.1666667	11.2	18.76666667	3.666666667	107.8888889	5.738888889	12.26666667	-0.761111111	11.77777778	-4.094444444
Berks	USW00014712	READING REGIONAL AIRPORT, PA US	2015-08	2015	8	87.8	23.3	29.4	17.2		1896-5	1896-5	1896-5	1896-5	1896-5	1896-5	1896-5	1896-5	1896	5	122.4666667	18.43333333	24.46666667	12.36666667		1978	1977	95.93214286	9.765384615	15.0037037	4.019230769	32.5	-5.75	0.266666667	-11.2	94.46666667	2.2	7.2	-2.8	38.23333333	9.833333333	16.5	3.133333333	55.06666667	2.094444444	7.988888889	-3.622222222	9.177777778	-3.488888889
Berks	USW00014712	READING REGIONAL AIRPORT, PA US	2015-09	2015	9	135.2	21.3	27.2	15.4		1896-6	1896-6	1896-6	1896-6	1896-6	1896-6	1896-6	1896-6	1896	6	79.03333333	19.76666667	25.6	13.93333333		1979	1978	113.8333333	10.67222222	15.89166667	5.433333333	129.8	-6.5	-2.3	-10.76666667	56.9	6.2	12.3	0.1	98.46666667	9.4	14.9	3.966666667	95.05555556	3.033333333	8.3	-2.233333334	10.7	-2.666666667
Berks	USW00014712	READING REGIONAL AIRPORT, PA US	2015-10	2015	10	62.9	12.3	18.4	6.2		1896-7	1896-7	1896-7	1896-7	1896-7	1896-7	1896-7	1896-7	1896	7	169.7	23.46666667	28.9	18.03333333		1980	1979	72.49166667	10.56571429	16.22857143	5.263888889	28.3	-2.733333333	2.3	-7.8	165.2	3.1	8.033333333	-1.866666667	120.1	11.16666667	17.03333333	5.3	104.5333333	3.844444446	9.122222221	-1.455555556	10.48888889	-0.688888889
Berks	USW00014712	READING REGIONAL AIRPORT, PA US	2015-11	2015	11	20.7	9.5	14.9	4		1896-8	1896-8	1896-8	1896-8	1896-8	1896-8	1896-8	1896-8	1896	8	15.5	22.36666667	28.23333333	16.6		1981	1980	81.63611111	10.51111111	16.04166667	5	116	1.8	7.566666667	-3.933333333	37.23333333	3.2	8.533333333	-2.1	107.0333333	11.16666667	17.53333333	4.833333333	86.75555554	5.38888889	11.21111111	-0.4	10.14444445	-1.755555556
Berks	USW00014712	READING REGIONAL AIRPORT, PA US	2015-12	2015	12	90.5	8.1	12.3	3.9		1896-9	1896-9	1896-9	1896-9	1896-9	1896-9	1896-9	1896-9	1896	9	130.375	18.1	24.1	12.13333333		1982	1981	93.6	10.38888889	16	4.769444444	75.56666667	-0.833333333	3.233333333	-4.966666667	62.16666667	3.1	8.433333333	-2.233333333	158.4666667	8.333333333	15.23333333	1.466666667	98.73333335	3.533333333	8.966666665	-1.911111111	9.400000001	-2.622222222
Berks	USW00014767	READING, PA US	1889-01	1889	1	95	0.8	5.3	-3.7		1896-10	1896-10	1896-10	1896-10	1896-10	1896-10	1896-10	1896-10	1896	10	78.7	10.13333333	14.8	5.466666667		1985	1984	95.71388889	11.19722222	16.76666667	5.625	64.03333333	0.233333333	5.166666667	-4.733333333	41.26666667	5.533333333	11.83333333	-0.766666667	18.03333333	11.86666667	18.5	5.233333333	41.11111111	5.877777779	11.83333333	-0.088888889	11.48888889	-1.683333334
Berks	USW00014767	READING, PA US	1889-02	1889	2	42.3	-3.1	1.8	-8		1896-11	1896-11	1896-11	1896-11	1896-11	1896-11	1896-11	1896-11	1896	11	101.2	8.3	13.46666667	3.1		1986	1985	98.00277778	10.92222222	16.51944444	5.319444444	116.2666667	-2.133333333	1.666666667	-5.9	69.03333333	4.866666667	11.46666667	-1.733333333	116.6333333	10.13333333	16.03333333	4.2	100.6444444	4.288888888	9.722222222	-1.144444444	10.97777778	-1.611111111
Berks	USW00014767	READING, PA US	1889-03	1889	3	95.7	5.3	10.8	-0.2		1896-12	1896-12	1896-12	1896-12	1896-12	1896-12	1896-12	1896-12	1896	12	18.6	-0.333333333	4.733333333	-5.4		1996	1995	129.3666667	10.17222222	15.71944444	4.619444444	53.6	-1.066666667	3.833333333	-6	86.13333333	1.566666667	7.266666667	-4.166666667	138.2333333	10.13333333	16.4	3.866666667	92.65555554	3.544444443	9.166666667	-2.1	8.666666666	-2.216666667
Berks	USW00014767	READING, PA US	1889-04	1889	4	160.9	11.1	17.2	4.9		1897-1	1897-1	1897-1	1897-1	1897-1	1897-1	1897-1	1897-1	1897	1	54.575	-2.233333333	2.2	-6.733333333		2000	1999	87.20833333	10.9	16.21041667	5.29787234	57.075	0.05	5.275	-5.175	143.35	7.35	13.825	0.875	73.525	10.1	15.775	4.4	91.31666667	5.833333333	11.625	0.033333333	11.375	-1
Berks	USW00014767	READING, PA US	1889-05	1889	5	104	17.1	24	10.1		1897-2	1897-2	1897-2	1897-2	1897-2	1897-2	1897-2	1897-2	1897	2	79.23333333	-0.066666667	4.733333333	-4.866666667		2001	2000	78.21041667	11.44375	17.31458333	5.579166667	52.1	0.775	5.425	-3.85	88.2	2.825	7.625	-1.975	49.1	10.6	17.025	4.2	63.13333333	4.733333333	10.025	-0.541666667	9.925	-1.566666667
Berks	USW00014767	READING, PA US	1889-06	1889	6	208.7	21.1	27.3	14.8		1897-3	1897-3	1897-3	1897-3	1897-3	1897-3	1897-3	1897-3	1897	3	63.525	4.333333333	9.166666667	-0.533333333		2003	2002	120.2375	10.53125	15.7125	5.35	93.15	-3.15	1.275	-7.575	96.5	4.5	10.625	-1.625	60.725	9.5	15.375	3.65	83.45833333	3.616666667	9.091666667	-1.85	9.45	-3.675
Berks	USW00014767	READING, PA US	1889-07	1889	7	236.2	23	28.3	17.7		1897-4	1897-4	1897-4	1897-4	1897-4	1897-4	1897-4	1897-4	1897	4	90	9.966666667	16.86666667	3.1		2004	2003	115.7	11.19166667	16.46041667	5.93125	71.8	-0.55	4.775	-5.875	86.225	5.6	10.95	0.225	109.025	10.875	16.675	5.075	89.01666667	5.308333333	10.8	-0.191666667	11.975	-1.483333333
Berks	USW00014767	READING, PA US	1889-08	1889	8	85.2	20.7	27.3	14.1		1897-5	1897-5	1897-5	1897-5	1897-5	1897-5	1897-5	1897-5	1897	5	204.875	15.6	21.5	9.7		2005	2004	102.0021277	11.7787234	17.63191489	5.921276596	51.75	0.275	5.8	-5.275	101.675	2.05	7.375	-3.275	137.1	11.6	18.85	4.4	96.84166667	4.641666667	10.675	-1.383333333	9.175	-0.325
Berks	USW00014767	READING, PA US	1889-09	1889	9	103.7	17.5	22.7	12.3		1897-6	1897-6	1897-6	1897-6	1897-6	1897-6	1897-6	1897-6	1897	6	96.575	18.43333333	24.56666667	12.3		2009	2008	100.9277778	10.59722222	16.20555556	4.980555556	18	0.2	6.133333333	-5.7	52	4.333333333	10.63333333	-2	67.3	11	17.63333333	4.366666667	45.76666667	5.177777778	11.46666666	-1.111111111	10.53333333	-2.2
Berks	USW00014767	READING, PA US	1889-10	1889	10	146	9.9	15.7	4		1897-7	1897-7	1897-7	1897-7	1897-7	1897-7	1897-7	1897-7	1897	7	159.8	23.45	28.05	18.75		2010	2009	99.18611111	11.68333333	17.69166667	5.669444444	121.3	-1.733333333	2.633333333	-6.166666667	137.3333333	7.233333333	13.36666667	1.066666667	79.2	12.43333333	20.23333333	4.6	112.6111111	5.977777777	12.07777778	-0.166666667	12.45555555	-1.166666667
Berks	USW00014767	READING, PA US	1889-11	1889	11	224.2	6.1	10.2	2		1897-8	1897-8	1897-8	1897-8	1897-8	1897-8	1897-8	1897-8	1897	8	79.575	21.1	26.93333333	15.23333333		2011	2010	135.659375	11.76111111	17.63611111	5.894444444	85.25	-0.133333333	5.8	-6.133333333	160.5333333	4.133333333	9.966666667	-1.633333333	160.3666667	11.8	17.6	5.966666667	135.3833333	5.266666667	11.12222222	-0.6	11.16666667	-2.077777778
Berks	USW00014767	READING, PA US	1889-12	1889	12	74.9	4.2	9.3	-0.9		1897-9	1897-9	1897-9	1897-9	1897-9	1897-9	1897-9	1897-9	1897	9	45.8	18.1	24.66666667	11.53333333		2012	2011	87.62121212	12.30857143	18.42571429	6.188571429	33.7	2.5	8.333333333	-3.366666667	25.96666667	9.366666667	16.16666667	2.6	61.8	10.43333333	17.7	3.133333333	40.48888889	7.433333332	14.06666667	0.788888889	12.81111111	2.044444444
Berks	USW00014767	READING, PA US	1892-01	1892	1	151					1897-10	1897-10	1897-10	1897-10	1897-10	1897-10	1897-10	1897-10	1897	10	76.8	12.95	18.65	7.3		2013	2012	96.89705882	11.43529412	17.25294118	5.611764706	47.7	-1.1	3.633333333	-5.8	61.66666667	3.75	8.55	-1	76.5	10.43333333	17.16666667	3.733333333	61.95555556	4.36111111	9.783333334	-1.022222222	10.00555555	0.655555556
Berks	USW00014767	READING, PA US	1892-02	1892	2	14					1897-11	1897-11	1897-11	1897-11	1897-11	1897-11	1897-11	1897-11	1897	11	152.42	6	10.5	1.466666667		2015	2014	82.83225806	11.7	17.50714286	5.878571429	41.45	-6.75	-1.4	-12.05	123.8666667	1.45	6.55	-3.65	44	11	17.5	4.45	69.77222223	1.9	7.55	-3.75	10.63333333	-5
Berks	USW00014767	READING, PA US	1892-03	1892	3	125.7					1897-12	1897-12	1897-12	1897-12	1897-12	1897-12	1897-12	1897-12	1897	12	111.25	1.533333333	5.833333333	-2.8
Berks	USW00014767	READING, PA US	1892-04	1892	4	33.7					1898-1	1898-1	1898-1	1898-1	1898-1	1898-1	1898-1	1898-1	1898	1	107.05	0.2	4.025	-3.6
Berks	USW00014767	READING, PA US	1892-05	1892	5	101.7					1898-2	1898-2	1898-2	1898-2	1898-2	1898-2	1898-2	1898-2	1898	2	81.4	0.15	4.9	-4.6
Berks	USW00014767	READING, PA US	1892-06	1892	6	52.8					1898-3	1898-3	1898-3	1898-3	1898-3	1898-3	1898-3	1898-3	1898	3	73	7.75	13.375	2.175
Berks	USW00014767	READING, PA US	1892-07	1892	7	85.8					1898-4	1898-4	1898-4	1898-4	1898-4	1898-4	1898-4	1898-4	1898	4	91.05	8.6	14.35	2.875
Berks	USW00014767	READING, PA US	1892-08	1892	8	116.2					1898-5	1898-5	1898-5	1898-5	1898-5	1898-5	1898-5	1898-5	1898	5	164.7	15.475	20.675	10.225
Berks	USW00014767	READING, PA US	1892-09	1892	9	64.7					1898-6	1898-6	1898-6	1898-6	1898-6	1898-6	1898-6	1898-6	1898	6	25.5	21.95	28.125	15.825
Berks	USW00014767	READING, PA US	1892-10	1892	10	5.3					1898-7	1898-7	1898-7	1898-7	1898-7	1898-7	1898-7	1898-7	1898	7	82.775	24.95	30.875	19.05
Berks	USW00014767	READING, PA US	1892-11	1892	11	137.5					1898-8	1898-8	1898-8	1898-8	1898-8	1898-8	1898-8	1898-8	1898	8	152.425	23.45	28.575	18.325
Berks	USW00014767	READING, PA US	1892-12	1892	12	37.4					1898-9	1898-9	1898-9	1898-9	1898-9	1898-9	1898-9	1898-9	1898	9	37.575	20.05	26.2	13.85
Berks	USW00014767	READING, PA US	1893-01	1893	1	54.7					1898-10	1898-10	1898-10	1898-10	1898-10	1898-10	1898-10	1898-10	1898	10	124.4	13.1	18.225	7.95
Berks	USW00014767	READING, PA US	1893-02	1893	2	139.5					1898-11	1898-11	1898-11	1898-11	1898-11	1898-11	1898-11	1898-11	1898	11	155.3666667	5.55	10.2	0.925
Berks	USW00014767	READING, PA US	1893-10	1893	10	81.1					1898-12	1898-12	1898-12	1898-12	1898-12	1898-12	1898-12	1898-12	1898	12	98.725	0.175	4.325	-3.95
Berks	USW00014767	READING, PA US	1894-01	1894	1	41.1					1899-1	1899-1	1899-1	1899-1	1899-1	1899-1	1899-1	1899-1	1899	1	94.06666667	-2.275	2.65	-7.225
Berks	USW00014767	READING, PA US	1894-02	1894	2	142.1					1899-2	1899-2	1899-2	1899-2	1899-2	1899-2	1899-2	1899-2	1899	2	96.75	-3.8	1.125	-8.725
Berks	USW00014767	READING, PA US	1894-03	1894	3	33.7					1899-3	1899-3	1899-3	1899-3	1899-3	1899-3	1899-3	1899-3	1899	3	146.2666667	3.325	7.45	-0.875
Berks	USW00014767	READING, PA US	1894-04	1894	4	86.6					1899-4	1899-4	1899-4	1899-4	1899-4	1899-4	1899-4	1899-4	1899	4	46.575	10.425	17.375	3.45
Berks	USW00014767	READING, PA US	1894-05	1894	5	338.8					1899-5	1899-5	1899-5	1899-5	1899-5	1899-5	1899-5	1899-5	1899	5	70.95	16.4	22.9	9.925
Berks	USW00014767	READING, PA US	1894-06	1894	6	23.2					1899-6	1899-6	1899-6	1899-6	1899-6	1899-6	1899-6	1899-6	1899	6	97.06666667	22.05	28.275	15.9
Berks	USW00014767	READING, PA US	1894-07	1894	7	60.8					1899-7	1899-7	1899-7	1899-7	1899-7	1899-7	1899-7	1899-7	1899	7	89.13333333	23.4	29.2	17.6
Berks	USW00014767	READING, PA US	1894-08	1894	8	72.4					1899-8	1899-8	1899-8	1899-8	1899-8	1899-8	1899-8	1899-8	1899	8	131.775	22.525	28.225	16.85
Berks	USW00014767	READING, PA US	1894-09	1894	9	190.4					1899-9	1899-9	1899-9	1899-9	1899-9	1899-9	1899-9	1899-9	1899	9	180.825	17.55	23.125	11.925
Berks	USW00014767	READING, PA US	1894-10	1894	10	162.6					1899-10	1899-10	1899-10	1899-10	1899-10	1899-10	1899-10	1899-10	1899	10	36.075	13	18.475	7.525
Berks	USW00014767	READING, PA US	1894-11	1894	11	63.3					1899-11	1899-11	1899-11	1899-11	1899-11	1899-11	1899-11	1899-11	1899	11	68.33333333	6.2	11	1.375
Berks	USW00014767	READING, PA US	1894-12	1894	12	101.7					1899-12	1899-12	1899-12	1899-12	1899-12	1899-12	1899-12	1899-12	1899	12	49	1.425	6.2	-3.425
Berks	USW00014767	READING, PA US	1895-01	1895	1	99.2					1900-1	1900-1	1900-1	1900-1	1900-1	1900-1	1900-1	1900-1	1900	1	73.86666667	-0.575	4.225	-5.325
Berks	USW00014767	READING, PA US	1895-02	1895	2	29.5					1900-2	1900-2	1900-2	1900-2	1900-2	1900-2	1900-2	1900-2	1900	2	131.875	-1.275	3.7	-6.25
Berks	USW00014767	READING, PA US	1895-03	1895	3	55.7					1900-3	1900-3	1900-3	1900-3	1900-3	1900-3	1900-3	1900-3	1900	3	69.675	1.525	6.825	-3.825
Berks	USW00014767	READING, PA US	1895-04	1895	4	108.9					1900-4	1900-4	1900-4	1900-4	1900-4	1900-4	1900-4	1900-4	1900	4	46.46666667	10.6	16.725	4.4
Berks	USW00014767	READING, PA US	1895-05	1895	5	61.5					1900-5	1900-5	1900-5	1900-5	1900-5	1900-5	1900-5	1900-5	1900	5	83.73333333	16.175	22.925	9.45
Berks	USW00014767	READING, PA US	1895-06	1895	6	82.7					1900-6	1900-6	1900-6	1900-6	1900-6	1900-6	1900-6	1900-6	1900	6	59.8	21.875	27.925	15.825
Berks	USW00014767	READING, PA US	1895-07	1895	7	111.8					1900-7	1900-7	1900-7	1900-7	1900-7	1900-7	1900-7	1900-7	1900	7	157.9333333	24.725	31.15	18.275
Berks	USW00014767	READING, PA US	1895-08	1895	8	87.5					1900-8	1900-8	1900-8	1900-8	1900-8	1900-8	1900-8	1900-8	1900	8	81.53333333	24.275	29.85	18.725
Berks	USW00014767	READING, PA US	1895-09	1895	9	9.6					1900-9	1900-9	1900-9	1900-9	1900-9	1900-9	1900-9	1900-9	1900	9	40.675	20.725	26.225	15.175
Berks	USW00014767	READING, PA US	1895-10	1895	10	80					1900-10	1900-10	1900-10	1900-10	1900-10	1900-10	1900-10	1900-10	1900	10	54.7	15.2	19.975	10.425
Berks	USW00014767	READING, PA US	1895-11	1895	11	30.5					1900-11	1900-11	1900-11	1900-11	1900-11	1900-11	1900-11	1900-11	1900	11	58.53333333	7.8	12.3	3.3
Berks	USW00014767	READING, PA US	1895-12	1895	12	91.2					1900-12	1900-12	1900-12	1900-12	1900-12	1900-12	1900-12	1900-12	1900	12	62.225	0.375	4.9	-4.15
Berks	USW00014767	READING, PA US	1896-01	1896	1	27.4					1901-1	1901-1	1901-1	1901-1	1901-1	1901-1	1901-1	1901-1	1901	1	53.26666667	-0.966666667	2.833333333	-4.7
Berks	USW00014767	READING, PA US	1896-02	1896	2	124.1					1901-2	1901-2	1901-2	1901-2	1901-2	1901-2	1901-2	1901-2	1901	2	21.25	-4.5	-0.266666667	-8.666666667
Berks	USW00014767	READING, PA US	1896-03	1896	3	123.3					1901-3	1901-3	1901-3	1901-3	1901-3	1901-3	1901-3	1901-3	1901	3	119.4666667	3.8	8.666666667	-1.066666667
Berks	USW00014767	READING, PA US	1896-04	1896	4	28					1901-4	1901-4	1901-4	1901-4	1901-4	1901-4	1901-4	1901-4	1901	4	131.5	9.433333333	14.16666667	4.733333333
Berks	USW00014767	READING, PA US	1896-05	1896	5	101.7					1901-5	1901-5	1901-5	1901-5	1901-5	1901-5	1901-5	1901-5	1901	5	120.8333333	15.5	20.83333333	10.23333333
Berks	USW00014767	READING, PA US	1896-06	1896	6	72.4					1901-6	1901-6	1901-6	1901-6	1901-6	1901-6	1901-6	1901-6	1901	6	84.35	21.36666667	28.16666667	14.53333333
Berks	USW00014767	READING, PA US	1896-07	1896	7	99.7					1901-7	1901-7	1901-7	1901-7	1901-7	1901-7	1901-7	1901-7	1901	7	85.8	25.83333333	31.63333333	20.03333333
Berks	USW00014767	READING, PA US	1896-08	1896	8	12.5					1901-8	1901-8	1901-8	1901-8	1901-8	1901-8	1901-8	1901-8	1901	8	164.95	23.36666667	28.7	18.13333333
Berks	USW00014767	READING, PA US	1896-09	1896	9	93.1					1901-9	1901-9	1901-9	1901-9	1901-9	1901-9	1901-9	1901-9	1901	9	87.1	18.93333333	24.93333333	13
Berks	USW00014767	READING, PA US	1896-10	1896	10	71.6					1901-10	1901-10	1901-10	1901-10	1901-10	1901-10	1901-10	1901-10	1901	10	47.76666667	12	18.33333333	5.6
Berks	USW00014767	READING, PA US	1896-11	1896	11	87.7					1901-11	1901-11	1901-11	1901-11	1901-11	1901-11	1901-11	1901-11	1901	11	42.76666667	2.833333333	7.066666667	-1.366666667
Berks	USW00014767	READING, PA US	1896-12	1896	12	10.2					1901-12	1901-12	1901-12	1901-12	1901-12	1901-12	1901-12	1901-12	1901	12	174.7333333	-0.533333333	4.2	-5.3
Berks	USW00014767	READING, PA US	1897-01	1897	1	42.9					1902-1	1902-1	1902-1	1902-1	1902-1	1902-1	1902-1	1902-1	1902	1	81.5	-2.566666667	1.766666667	-6.833333333
Berks	USW00014767	READING, PA US	1897-02	1897	2	74.8					1902-2	1902-2	1902-2	1902-2	1902-2	1902-2	1902-2	1902-2	1902	2	142	-3.066666667	0.933333333	-7.033333333
Berks	USW00014767	READING, PA US	1897-03	1897	3	51.4					1902-3	1902-3	1902-3	1902-3	1902-3	1902-3	1902-3	1902-3	1902	3	84.16666667	6.4	11.7	1
Berks	USW00014767	READING, PA US	1897-04	1897	4	99					1902-4	1902-4	1902-4	1902-4	1902-4	1902-4	1902-4	1902-4	1902	4	92.23333333	10.4	16.43333333	4.4
Berks	USW00014767	READING, PA US	1897-05	1897	5	246.4					1902-5	1902-5	1902-5	1902-5	1902-5	1902-5	1902-5	1902-5	1902	5	33.95	16.13333333	22.7	9.533333333
Berks	USW00014767	READING, PA US	1897-06	1897	6	77.1					1902-6	1902-6	1902-6	1902-6	1902-6	1902-6	1902-6	1902-6	1902	6	136.95	20.13333333	26.8	13.43333333
Berks	USW00014767	READING, PA US	1897-07	1897	7	146.8					1902-7	1902-7	1902-7	1902-7	1902-7	1902-7	1902-7	1902-7	1902	7	91.05	23.13333333	29.06666667	17.2
Berks	USW00014767	READING, PA US	1897-08	1897	8	64.6					1902-8	1902-8	1902-8	1902-8	1902-8	1902-8	1902-8	1902-8	1902	8	108.95	20.86666667	27.36666667	14.43333333
Berks	USW00014767	READING, PA US	1897-09	1897	9	39.2					1902-9	1902-9	1902-9	1902-9	1902-9	1902-9	1902-9	1902-9	1902	9	202.5666667	17.76666667	23.46666667	12.03333333
Berks	USW00014767	READING, PA US	1897-10	1897	10	150.7					1902-10	1902-10	1902-10	1902-10	1902-10	1902-10	1902-10	1902-10	1902	10	130.7	12.5	17.96666667	7.1
Berks	USW00014767	READING, PA US	1897-11	1897	11	138					1902-11	1902-11	1902-11	1902-11	1902-11	1902-11	1902-11	1902-11	1902	11	41.73333333	8.966666667	14.13333333	3.766666667
Berks	USW00014767	READING, PA US	1897-12	1897	12	101.7					1902-12	1902-12	1902-12	1902-12	1902-12	1902-12	1902-12	1902-12	1902	12	186.65	-1.666666667	2.666666667	-5.966666667
Berks	USW00014767	READING, PA US	1898-01	1898	1	99.3	0.4	3.1	-2.2		1903-1	1903-1	1903-1	1903-1	1903-1	1903-1	1903-1	1903-1	1903	1	107.65	-1.966666667	2	-6
Berks	USW00014767	READING, PA US	1898-02	1898	2	53.7	0.3	4.1	-3.5		1903-2	1903-2	1903-2	1903-2	1903-2	1903-2	1903-2	1903-2	1903	2	125.55	0.166666667	5.166666667	-4.766666667
Berks	USW00014767	READING, PA US	1898-03	1898	3	75.2	8	13.5	2.6		1903-3	1903-3	1903-3	1903-3	1903-3	1903-3	1903-3	1903-3	1903	3	111.2	8.566666667	14.16666667	3
Berks	USW00014767	READING, PA US	1898-04	1898	4	96.4	9	14.4	3.6		1903-4	1903-4	1903-4	1903-4	1903-4	1903-4	1903-4	1903-4	1903	4	108.6	10.3	16.4	4.233333333
Berks	USW00014767	READING, PA US	1898-05	1898	5	167.2	16.2	21.6	10.8		1903-5	1903-5	1903-5	1903-5	1903-5	1903-5	1903-5	1903-5	1903	5	15.75	17.43333333	24.93333333	9.933333333
Berks	USW00014767	READING, PA US	1898-06	1898	6	26.3	22.1	28.7	15.4		1903-6	1903-6	1903-6	1903-6	1903-6	1903-6	1903-6	1903-6	1903	6	184.75	18.36666667	23.63333333	13.1
Berks	USW00014767	READING, PA US	1898-07	1898	7	61.4	25.4	31.5	19.3		1903-7	1903-7	1903-7	1903-7	1903-7	1903-7	1903-7	1903-7	1903	7	132.75	22.8	29	16.6
Berks	USW00014767	READING, PA US	1898-08	1898	8	212.4	23.9	29.5	18.3		1903-8	1903-8	1903-8	1903-8	1903-8	1903-8	1903-8	1903-8	1903	8	134.9	20.13333333	25.06666667	15.13333333
Berks	USW00014767	READING, PA US	1898-09	1898	9	35.6	20.4	26.7	14		1903-9	1903-9	1903-9	1903-9	1903-9	1903-9	1903-9	1903-9	1903	9	53.15	17.96666667	24.2	11.7
Berks	USW00014767	READING, PA US	1898-10	1898	10	99	13.1	18.7	7.5		1903-10	1903-10	1903-10	1903-10	1903-10	1903-10	1903-10	1903-10	1903	10	156.5	12.66666667	17.93333333	7.466666667
Berks	USW00014767	READING, PA US	1898-11	1898	11	146.7	5.6	10.1	1.1		1903-11	1903-11	1903-11	1903-11	1903-11	1903-11	1903-11	1903-11	1903	11	36.05	4.133333333	9.233333333	-0.966666667
Berks	USW00014767	READING, PA US	1898-12	1898	12	96.5	0.3	4.5	-3.9		1903-12	1903-12	1903-12	1903-12	1903-12	1903-12	1903-12	1903-12	1903	12	81	-2.366666667	2.033333333	-6.733333333
Berks	USW00014767	READING, PA US	1899-01	1899	1	94.6	-2.2	2.4	-6.8		1904-1	1904-1	1904-1	1904-1	1904-1	1904-1	1904-1	1904-1	1904	1	82.05	-5.666666667	-0.966666667	-10.36666667
Berks	USW00014767	READING, PA US	1899-02	1899	2	94.2	-4	0.2	-8.2		1904-2	1904-2	1904-2	1904-2	1904-2	1904-2	1904-2	1904-2	1904	2	54.55	-4.6	0.5	-9.733333333
Berks	USW00014767	READING, PA US	1899-03	1899	3	154.2	3.5	7.7	-0.7		1904-3	1904-3	1904-3	1904-3	1904-3	1904-3	1904-3	1904-3	1904	3	72.45	2.366666667	7.1	-2.366666667
Berks	USW00014767	READING, PA US	1899-04	1899	4	44	11.1	18.1	4		1904-4	1904-4	1904-4	1904-4	1904-4	1904-4	1904-4	1904-4	1904	4	58.9	8.066666667	13.8	2.366666667
Berks	USW00014767	READING, PA US	1899-05	1899	5	82.3	17.2	23.7	10.7		1904-5	1904-5	1904-5	1904-5	1904-5	1904-5	1904-5	1904-5	1904	5	116.55	17.7	24.73333333	10.63333333
Berks	USW00014767	READING, PA US	1899-06	1899	6	132	22.4	28.6	16.3		1904-6	1904-6	1904-6	1904-6	1904-6	1904-6	1904-6	1904-6	1904	6	129.6	20.8	27.16666667	14.4
Berks	USW00014767	READING, PA US	1899-07	1899	7	81.6	24	30	18		1904-7	1904-7	1904-7	1904-7	1904-7	1904-7	1904-7	1904-7	1904	7	122.95	22.56666667	28.5	16.66666667
Berks	USW00014767	READING, PA US	1899-08	1899	8	134.2	23.2	29.3	17.1		1904-8	1904-8	1904-8	1904-8	1904-8	1904-8	1904-8	1904-8	1904	8	187.85	21	27.13333333	14.83333333
Berks	USW00014767	READING, PA US	1899-09	1899	9	146.4	18.1	24.3	11.9		1904-9	1904-9	1904-9	1904-9	1904-9	1904-9	1904-9	1904-9	1904	9	119.4	18	24.06666667	11.96666667
Berks	USW00014767	READING, PA US	1899-10	1899	10	47.6	13.3	19.1	7.4		1904-10	1904-10	1904-10	1904-10	1904-10	1904-10	1904-10	1904-10	1904	10	95.4	10.43333333	16.66666667	4.2
Berks	USW00014767	READING, PA US	1899-11	1899	11	74.8	6	10.9	1.1		1904-11	1904-11	1904-11	1904-11	1904-11	1904-11	1904-11	1904-11	1904	11	43.25	4.166666667	8.9	-0.533333333
Berks	USW00014767	READING, PA US	1899-12	1899	12	52.1	1	5.6	-3.7		1904-12	1904-12	1904-12	1904-12	1904-12	1904-12	1904-12	1904-12	1904	12	63.35	-3.533333333	0.833333333	-7.933333333
Berks	USW00014767	READING, PA US	1900-01	1900	1	63.6	-0.4	4.3	-5.1		1905-1	1905-1	1905-1	1905-1	1905-1	1905-1	1905-1	1905-1	1905	1	112.55	-3.3	0.833333333	-7.466666667
Berks	USW00014767	READING, PA US	1900-02	1900	2	134.8	-1.3	3.6	-6.2		1905-2	1905-2	1905-2	1905-2	1905-2	1905-2	1905-2	1905-2	1905	2	35.35	-5.433333333	-0.1	-10.73333333
Berks	USW00014767	READING, PA US	1900-03	1900	3	75.8	1.4	6.8	-4		1905-3	1905-3	1905-3	1905-3	1905-3	1905-3	1905-3	1905-3	1905	3	91.6	3.966666667	9.666666667	-1.733333333
Berks	USW00014767	READING, PA US	1900-04	1900	4	37.4	10.9	17.2	4.5		1905-4	1905-4	1905-4	1905-4	1905-4	1905-4	1905-4	1905-4	1905	4	58.86666667	10.33333333	16.66666667	4
Berks	USW00014767	READING, PA US	1900-05	1900	5	94.5	16.7	23.6	9.8		1905-5	1905-5	1905-5	1905-5	1905-5	1905-5	1905-5	1905-5	1905	5	48.3	16.9	23.25	10.6
Berks	USW00014767	READING, PA US	1900-06	1900	6	77.8	22.3	28.6	16		1905-6	1905-6	1905-6	1905-6	1905-6	1905-6	1905-6	1905-6	1905	6	52.8	20.75	26.9	14.65
Berks	USW00014767	READING, PA US	1900-07	1900	7	133.4	25.4	31.6	19.1		1905-7	1905-7	1905-7	1905-7	1905-7	1905-7	1905-7	1905-7	1905	7	81.3	24.2	29.9	18.55
Berks	USW00014767	READING, PA US	1900-08	1900	8	85.7	25	30.9	19.2		1905-8	1905-8	1905-8	1905-8	1905-8	1905-8	1905-8	1905-8	1905	8	193.2	21.85	27.35	16.4
Berks	USW00014767	READING, PA US	1900-09	1900	9	42.5	21.4	26.9	15.8		1905-9	1905-9	1905-9	1905-9	1905-9	1905-9	1905-9	1905-9	1905	9	66.2	18.65	24.35	13
Berks	USW00014767	READING, PA US	1900-10	1900	10	31.6	15.4	20.5	10.3		1905-10	1905-10	1905-10	1905-10	1905-10	1905-10	1905-10	1905-10	1905	10	119.5	12.35	18.05	6.55
Berks	USW00014767	READING, PA US	1900-11	1900	11	56.7	7.9	12.3	3.5		1905-11	1905-11	1905-11	1905-11	1905-11	1905-11	1905-11	1905-11	1905	11	60	4.95	10.15	-0.3
Berks	USW00014767	READING, PA US	1900-12	1900	12	64.4	0.7	4.7	-3.3		1905-12	1905-12	1905-12	1905-12	1905-12	1905-12	1905-12	1905-12	1905	12	72.7	1.75	5.85	-2.3
Berks	USW00014767	READING, PA US	1901-01	1901	1	58.2	-0.9	2.8	-4.5		1906-1	1906-1	1906-1	1906-1	1906-1	1906-1	1906-1	1906-1	1906	1	73.75	2.05	6.15	-2
Berks	USW00014767	READING, PA US	1901-02	1901	2	17.3	-4	-0.1	-7.9		1906-2	1906-2	1906-2	1906-2	1906-2	1906-2	1906-2	1906-2	1906	2	80.3	-1.5	3.65	-6.65
Berks	USW00014767	READING, PA US	1901-03	1901	3	103.2	4	9	-1		1906-3	1906-3	1906-3	1906-3	1906-3	1906-3	1906-3	1906-3	1906	3	113.5	0.95	5.05	-3.1
Berks	USW00014767	READING, PA US	1901-04	1901	4	141.5	9.6	14.3	5		1906-4	1906-4	1906-4	1906-4	1906-4	1906-4	1906-4	1906-4	1906	4	94.8	10.9	17.35	4.5
Berks	USW00014767	READING, PA US	1901-05	1901	5	123.2	15.7	20.7	10.7		1906-5	1906-5	1906-5	1906-5	1906-5	1906-5	1906-5	1906-5	1906	5	99.6	17	23.65	10.35
Berks	USW00014767	READING, PA US	1901-06	1901	6	105.6	21.7	28.2	15.1		1906-6	1906-6	1906-6	1906-6	1906-6	1906-6	1906-6	1906-6	1906	6	153.5	21.95	27.85	16.05
Berks	USW00014767	READING, PA US	1901-07	1901	7	107.8	26	31.4	20.6		1906-7	1906-7	1906-7	1906-7	1906-7	1906-7	1906-7	1906-7	1906	7	54.2	23.45	29.1	17.85
Berks	USW00014767	READING, PA US	1901-08	1901	8	150.5	23.6	28.6	18.7		1906-8	1906-8	1906-8	1906-8	1906-8	1906-8	1906-8	1906-8	1906	8	73.3	24	28.8	19.15
Berks	USW00014767	READING, PA US	1901-09	1901	9	96.3	19.1	25.1	13.2		1906-9	1906-9	1906-9	1906-9	1906-9	1906-9	1906-9	1906-9	1906	9	74.8	20.45	26.1	14.8
Berks	USW00014767	READING, PA US	1901-10	1901	10	39.3	12.3	18.7	5.8		1906-10	1906-10	1906-10	1906-10	1906-10	1906-10	1906-10	1906-10	1906	10	141.5	12.2	16.75	7.65
Berks	USW00014767	READING, PA US	1901-11	1901	11	44.1	3.1	7.3	-1		1906-11	1906-11	1906-11	1906-11	1906-11	1906-11	1906-11	1906-11	1906	11	25.9	6	10.35	1.7
Berks	USW00014767	READING, PA US	1901-12	1901	12	145.4	0.1	4.6	-4.5		1906-12	1906-12	1906-12	1906-12	1906-12	1906-12	1906-12	1906-12	1906	12	106.9	-0.2	3.9	-4.166666667
Berks	USW00014767	READING, PA US	1902-01	1902	1	80.2	-2.4	1.6	-6.3		1907-1	1907-1	1907-1	1907-1	1907-1	1907-1	1907-1	1907-1	1907	1	93.15	-0.633333333	4.033333333	-5.233333333
Berks	USW00014767	READING, PA US	1902-02	1902	2	156.9	-3.1	0.7	-6.8		1907-2	1907-2	1907-2	1907-2	1907-2	1907-2	1907-2	1907-2	1907	2	54.65	-5.033333333	0.4	-10.46666667
Berks	USW00014767	READING, PA US	1902-03	1902	3	81.2	6.6	12.1	1		1907-3	1907-3	1907-3	1907-3	1907-3	1907-3	1907-3	1907-3	1907	3	80.5	5.233333333	10.9	-0.433333333
Berks	USW00014767	READING, PA US	1902-04	1902	4	103.8	10.7	16.3	5.1		1907-4	1907-4	1907-4	1907-4	1907-4	1907-4	1907-4	1907-4	1907	4	72.6	7.4	13.03333333	1.8
Berks	USW00014767	READING, PA US	1902-05	1902	5	28.5	16.4	22.7	10		1907-5	1907-5	1907-5	1907-5	1907-5	1907-5	1907-5	1907-5	1907	5	81.3	13.13333333	19.23333333	7.066666667
Berks	USW00014767	READING, PA US	1902-06	1902	6	142.9	20.4	26.9	13.9		1907-6	1907-6	1907-6	1907-6	1907-6	1907-6	1907-6	1907-6	1907	6	122.65	18.46666667	24.53333333	12.36666667
Berks	USW00014767	READING, PA US	1902-07	1902	7	80.9	23.6	29.4	17.8		1907-7	1907-7	1907-7	1907-7	1907-7	1907-7	1907-7	1907-7	1907	7	80.95	23.33333333	29.33333333	17.33333333
Berks	USW00014767	READING, PA US	1902-08	1902	8	133.6	21.6	28	15.2		1907-8	1907-8	1907-8	1907-8	1907-8	1907-8	1907-8	1907-8	1907	8	97.5	21.46666667	27.5	15.46666667
Berks	USW00014767	READING, PA US	1902-09	1902	9	195.9	18.1	23.8	12.3		1907-9	1907-9	1907-9	1907-9	1907-9	1907-9	1907-9	1907-9	1907	9	201.35	19.23333333	24.33333333	14.13333333
Berks	USW00014767	READING, PA US	1902-10	1902	10	117	12.7	18	7.4		1907-10	1907-10	1907-10	1907-10	1907-10	1907-10	1907-10	1907-10	1907	10	101.2	9.9	16.23333333	3.6
Berks	USW00014767	READING, PA US	1902-11	1902	11	49.8	9.1	14	4.2		1907-11	1907-11	1907-11	1907-11	1907-11	1907-11	1907-11	1907-11	1907	11	116.05	5.766666667	10.06666667	1.5
Berks	USW00014767	READING, PA US	1902-12	1902	12	168.6	-1.2	2.7	-5.1		1907-12	1907-12	1907-12	1907-12	1907-12	1907-12	1907-12	1907-12	1907	12	112.5	1.966666667	5.9	-2.033333333
Berks	USW00014767	READING, PA US	1903-01	1903	1	99.8	-1.7	1.9	-5.4		1908-1	1908-1	1908-1	1908-1	1908-1	1908-1	1908-1	1908-1	1908	1	81.2	-0.266666667	4.2	-4.766666667
Berks	USW00014767	READING, PA US	1903-02	1903	2	122	0.7	5.3	-4		1908-2	1908-2	1908-2	1908-2	1908-2	1908-2	1908-2	1908-2	1908	2	107.75	-2.466666667	2.566666667	-7.466666667
Berks	USW00014767	READING, PA US	1903-03	1903	3	120.3	8.7	14	3.4		1908-3	1908-3	1908-3	1908-3	1908-3	1908-3	1908-3	1908-3	1908	3	89.4	5.633333333	10.83333333	0.466666667
Berks	USW00014767	READING, PA US	1903-04	1903	4	101	10.7	16.4	5		1908-4	1908-4	1908-4	1908-4	1908-4	1908-4	1908-4	1908-4	1908	4	67.6	10.7	17.16666667	4.266666667
Berks	USW00014767	READING, PA US	1903-05	1903	5	14	17.9	24.9	10.9		1908-5	1908-5	1908-5	1908-5	1908-5	1908-5	1908-5	1908-5	1908	5	164.75	16.8	22.13333333	11.46666667
Berks	USW00014767	READING, PA US	1903-06	1903	6	135	18.7	23.4	13.9		1908-6	1908-6	1908-6	1908-6	1908-6	1908-6	1908-6	1908-6	1908	6	68.5	21.53333333	28.4	14.6
Berks	USW00014767	READING, PA US	1903-07	1903	7	121.5	23.3	29.1	17.4		1908-7	1908-7	1908-7	1908-7	1908-7	1908-7	1908-7	1908-7	1908	7	137.3	24.36666667	30.63333333	18.06666667
Berks	USW00014767	READING, PA US	1903-08	1903	8	152.7	20.4	25	15.7		1908-8	1908-8	1908-8	1908-8	1908-8	1908-8	1908-8	1908-8	1908	8	109.2	21.56666667	27.33333333	15.8
Berks	USW00014767	READING, PA US	1903-09	1903	9	72.2	18.2	24.3	12.1		1908-9	1908-9	1908-9	1908-9	1908-9	1908-9	1908-9	1908-9	1908	9	51.85	18.73333333	25.13333333	12.23333333
Berks	USW00014767	READING, PA US	1903-10	1903	10	114.4	12.8	18.2	7.5		1908-10	1908-10	1908-10	1908-10	1908-10	1908-10	1908-10	1908-10	1908	10	61.4	13.4	19.6	7.233333333
Berks	USW00014767	READING, PA US	1903-11	1903	11	37	3.9	9.1	-1.2		1908-11	1908-11	1908-11	1908-11	1908-11	1908-11	1908-11	1908-11	1908	11	23	5.5	10.56666667	0.5
Berks	USW00014767	READING, PA US	1903-12	1903	12	82.7	-2.2	1.9	-6.3		1908-12	1908-12	1908-12	1908-12	1908-12	1908-12	1908-12	1908-12	1908	12	80.3	0.666666667	4.8	-3.5
Berks	USW00014767	READING, PA US	1904-01	1904	1	78.6	-5.8	-1.5	-10.1		1909-1	1909-1	1909-1	1909-1	1909-1	1909-1	1909-1	1909-1	1909	1	59.5	0.033333333	4.6	-4.466666667
Berks	USW00014767	READING, PA US	1904-02	1904	2	48.2	-4.7	0.2	-9.6		1909-2	1909-2	1909-2	1909-2	1909-2	1909-2	1909-2	1909-2	1909	2	120.6	3.3	8.5	-1.966666667
Berks	USW00014767	READING, PA US	1904-03	1904	3	67.9	2.4	6.6	-1.8		1909-3	1909-3	1909-3	1909-3	1909-3	1909-3	1909-3	1909-3	1909	3	81.2	3.266666667	8.4	-1.8
Berks	USW00014767	READING, PA US	1904-04	1904	4	55.6	8.1	13.4	2.9		1909-4	1909-4	1909-4	1909-4	1909-4	1909-4	1909-4	1909-4	1909	4	108.35	10.1	16.03333333	4.1
Berks	USW00014767	READING, PA US	1904-05	1904	5	143.3	17.9	24.6	11.2		1909-5	1909-5	1909-5	1909-5	1909-5	1909-5	1909-5	1909-5	1909	5	74.95	16.86666667	22.9	10.9
Berks	USW00014767	READING, PA US	1904-06	1904	6	129.6	20.9	26.8	15.1		1909-6	1909-6	1909-6	1909-6	1909-6	1909-6	1909-6	1909-6	1909	6	84.5	21.6	27.23333333	15.93333333
Berks	USW00014767	READING, PA US	1904-07	1904	7	101.7	22.9	28.7	17.1		1909-7	1909-7	1909-7	1909-7	1909-7	1909-7	1909-7	1909-7	1909	7	30.95	22.45	29.33333333	15.65
Berks	USW00014767	READING, PA US	1904-08	1904	8	180.8	21.3	27.3	15.2		1909-8	1909-8	1909-8	1909-8	1909-8	1909-8	1909-8	1909-8	1909	8	46.66666667	21.33333333	28.06666667	14.63333333
Berks	USW00014767	READING, PA US	1904-09	1904	9	74.7	18.5	24.1	12.9		1909-9	1909-9	1909-9	1909-9	1909-9	1909-9	1909-9	1909-9	1909	9	70.26666667	17.9	24.06666667	11.76666667
Berks	USW00014767	READING, PA US	1904-10	1904	10	93.9	10.6	16.8	4.4		1909-10	1909-10	1909-10	1909-10	1909-10	1909-10	1909-10	1909-10	1909	10	39.7	10.3	16.5	4.066666667
Berks	USW00014767	READING, PA US	1904-11	1904	11	46.5	4.4	8.9	-0.1		1909-11	1909-11	1909-11	1909-11	1909-11	1909-11	1909-11	1909-11	1909	11	61.4	8.1	13.9	2.35
Berks	USW00014767	READING, PA US	1904-12	1904	12	46.4	-3.1	0.9	-7.1		1909-12	1909-12	1909-12	1909-12	1909-12	1909-12	1909-12	1909-12	1909	12	117.9	-1.5	2.5	-5.5
Berks	USW00014767	READING, PA US	1905-01	1905	1	87.6	-3.4	0.6	-7.5		1910-1	1910-1	1910-1	1910-1	1910-1	1910-1	1910-1	1910-1	1910	1	82.5	-1.2	2.9	-5.3
Berks	USW00014767	READING, PA US	1905-02	1905	2	40.6	-5.4	-0.7	-10.1		1910-2	1910-2	1910-2	1910-2	1910-2	1910-2	1910-2	1910-2	1910	2	107.3666667	-0.466666667	3.966666667	-4.933333333
Berks	USW00014767	READING, PA US	1905-03	1905	3	88.9	4.5	9.8	-0.8		1910-3	1910-3	1910-3	1910-3	1910-3	1910-3	1910-3	1910-3	1910	3	23.93333333	7.7	14.56666667	0.833333333
Berks	USW00014767	READING, PA US	1905-04	1905	4	69.3	10.3	16.2	4.4		1910-4	1910-4	1910-4	1910-4	1910-4	1910-4	1910-4	1910-4	1910	4	135.6666667	12.3	19.3	5.3
Berks	USW00014767	READING, PA US	1905-05	1905	5	48.3	16.9	23.2	10.6		1910-5	1910-5	1910-5	1910-5	1910-5	1910-5	1910-5	1910-5	1910	5	60.7	15.46666667	21.73333333	9.233333333
Berks	USW00014767	READING, PA US	1905-06	1905	6	52.8	20.9	26.9	14.9		1910-6	1910-6	1910-6	1910-6	1910-6	1910-6	1910-6	1910-6	1910	6	101.5333333	19.53333333	25.23333333	13.83333333
Berks	USW00014767	READING, PA US	1905-07	1905	7	81.3	24.3	29.6	19		1910-7	1910-7	1910-7	1910-7	1910-7	1910-7	1910-7	1910-7	1910	7	39.7	24.16666667	30.66666667	17.66666667
Berks	USW00014767	READING, PA US	1905-08	1905	8	193.2	22.1	27.5	16.8		1910-8	1910-8	1910-8	1910-8	1910-8	1910-8	1910-8	1910-8	1910	8	95.03333333	22.2	27.4	16.85
Berks	USW00014767	READING, PA US	1905-09	1905	9	66.2	19.1	25.2	13.1		1910-9	1910-9	1910-9	1910-9	1910-9	1910-9	1910-9	1910-9	1910	9	84.96666667	20.03333333	25.53333333	14.6
Berks	USW00014767	READING, PA US	1905-10	1905	10	119.5	12.6	18.7	6.4		1910-10	1910-10	1910-10	1910-10	1910-10	1910-10	1910-10	1910-10	1910	10	60.3	13.9	20.43333333	7.4
Berks	USW00014767	READING, PA US	1905-11	1905	11	60	5.1	10.4	-0.2		1910-11	1910-11	1910-11	1910-11	1910-11	1910-11	1910-11	1910-11	1910	11	73.1	4.4	8.566666667	0.166666667
Berks	USW00014767	READING, PA US	1905-12	1905	12	72.7	2.1	6	-1.8		1910-12	1910-12	1910-12	1910-12	1910-12	1910-12	1910-12	1910-12	1910	12	59.93333333	-3.233333333	1.5	-7.933333333
Berks	USW00014767	READING, PA US	1906-01	1906	1	78.9	2.3	6.2	-1.6		1911-1	1911-1	1911-1	1911-1	1911-1	1911-1	1911-1	1911-1	1911	1	78.06666667	0.633333333	5.166666667	-3.966666667
Berks	USW00014767	READING, PA US	1906-02	1906	2	80.3	-1.5	3.5	-6.5		1911-2	1911-2	1911-2	1911-2	1911-2	1911-2	1911-2	1911-2	1911	2	51.13333333	-0.366666667	3.833333333	-4.5
Berks	USW00014767	READING, PA US	1906-03	1906	3	113.5	1.1	5.2	-2.9		1911-3	1911-3	1911-3	1911-3	1911-3	1911-3	1911-3	1911-3	1911	3	73.9	3.6	9.8	-2.566666667
Berks	USW00014767	READING, PA US	1906-04	1906	4	94.8	11.2	17.6	4.8		1911-4	1911-4	1911-4	1911-4	1911-4	1911-4	1911-4	1911-4	1911	4	88.56666667	9.066666667	15.2	2.966666667
Berks	USW00014767	READING, PA US	1906-05	1906	5	99.6	17	23.7	10.4		1911-5	1911-5	1911-5	1911-5	1911-5	1911-5	1911-5	1911-5	1911	5	53.1	19.73333333	26.53333333	12.9
Berks	USW00014767	READING, PA US	1906-06	1906	6	153.5	22.1	28.1	16.2		1911-6	1911-6	1911-6	1911-6	1911-6	1911-6	1911-6	1911-6	1911	6	121.85	20.9	27.05	14.8
Berks	USW00014767	READING, PA US	1906-07	1906	7	54.2	23.6	29.3	18		1911-7	1911-7	1911-7	1911-7	1911-7	1911-7	1911-7	1911-7	1911	7	87.16666667	25.26666667	31.23333333	19.3
Berks	USW00014767	READING, PA US	1906-08	1906	8	73.3	24.4	29.1	19.6		1911-8	1911-8	1911-8	1911-8	1911-8	1911-8	1911-8	1911-8	1911	8	225.0333333	22.96666667	28.16666667	17.8
Berks	USW00014767	READING, PA US	1906-09	1906	9	74.8	20.9	27	14.8		1911-9	1911-9	1911-9	1911-9	1911-9	1911-9	1911-9	1911-9	1911	9	59.36666667	19.1	24.4	13.83333333
Berks	USW00014767	READING, PA US	1906-10	1906	10	141.5	12.1	16.5	7.7		1911-10	1911-10	1911-10	1911-10	1911-10	1911-10	1911-10	1911-10	1911	10	128.7	12.13333333	17.83333333	6.433333333
Berks	USW00014767	READING, PA US	1906-11	1906	11	25.9	6.4	10.7	2.2		1911-11	1911-11	1911-11	1911-11	1911-11	1911-11	1911-11	1911-11	1911	11	103.2333333	4.533333333	10	-1
Berks	USW00014767	READING, PA US	1906-12	1906	12	125.4	-0.2	3.8	-4.2		1911-12	1911-12	1911-12	1911-12	1911-12	1911-12	1911-12	1911-12	1911	12	75.26666667	3.4	8.066666667	-1.233333333
Berks	USW00014767	READING, PA US	1907-01	1907	1	81.5	-0.8	3.3	-4.8		1912-1	1912-1	1912-1	1912-1	1912-1	1912-1	1912-1	1912-1	1912	1	38.03333333	-5.966666667	-1.1	-10.9
Berks	USW00014767	READING, PA US	1907-02	1907	2	44	-5.2	-0.6	-9.9		1912-2	1912-2	1912-2	1912-2	1912-2	1912-2	1912-2	1912-2	1912	2	64.06666667	-2.7	2.466666667	-7.933333333
Berks	USW00014767	READING, PA US	1907-03	1907	3	85.3	5.3	10.6	0		1912-3	1912-3	1912-3	1912-3	1912-3	1912-3	1912-3	1912-3	1912	3	183.3333333	2.533333333	7.866666667	-2.833333333
Berks	USW00014767	READING, PA US	1907-04	1907	4	53.6	7.3	12.6	2		1912-4	1912-4	1912-4	1912-4	1912-4	1912-4	1912-4	1912-4	1912	4	88.96666667	10.85	16.95	4.433333333
Berks	USW00014767	READING, PA US	1907-05	1907	5	43.2	13.5	19.4	7.5		1912-5	1912-5	1912-5	1912-5	1912-5	1912-5	1912-5	1912-5	1912	5	70.2	16.9	23.56666667	10.23333333
Berks	USW00014767	READING, PA US	1907-06	1907	6	123.7	18.6	24.4	12.8		1912-6	1912-6	1912-6	1912-6	1912-6	1912-6	1912-6	1912-6	1912	6	49.93333333	20.06666667	26.7	13.46666667
Berks	USW00014767	READING, PA US	1907-07	1907	7	85.7	23.7	29.6	17.7		1912-7	1912-7	1912-7	1912-7	1912-7	1912-7	1912-7	1912-7	1912	7	126.5666667	23.53333333	29.63333333	17.36666667
Berks	USW00014767	READING, PA US	1907-08	1907	8	81.9	21.4	27.3	15.6		1912-8	1912-8	1912-8	1912-8	1912-8	1912-8	1912-8	1912-8	1912	8	92.8	21.33333333	27.36666667	15.26666667
Berks	USW00014767	READING, PA US	1907-09	1907	9	219.7	19.4	24.5	14.3		1912-9	1912-9	1912-9	1912-9	1912-9	1912-9	1912-9	1912-9	1912	9	124.5	19.5	24.83333333	14.2
Berks	USW00014767	READING, PA US	1907-10	1907	10	81.2	10.3	16.8	3.8		1912-10	1912-10	1912-10	1912-10	1912-10	1912-10	1912-10	1912-10	1912	10	84.76666667	14.2	21.13333333	7.333333333
Berks	USW00014767	READING, PA US	1907-11	1907	11	112.9	5.6	9.6	1.6		1912-11	1912-11	1912-11	1912-11	1912-11	1912-11	1912-11	1912-11	1912	11	69.26666667	7.466666667	12.93333333	1.966666667
Berks	USW00014767	READING, PA US	1907-12	1907	12	109.5	1.7	5.3	-1.9		1912-12	1912-12	1912-12	1912-12	1912-12	1912-12	1912-12	1912-12	1912	12	116.3666667	2.4	7.466666667	-2.666666667
Berks	USW00014767	READING, PA US	1908-01	1908	1	60.7	-0.5	3.6	-4.6		1913-1	1913-1	1913-1	1913-1	1913-1	1913-1	1913-1	1913-1	1913	1	95.16666667	4.6	9.65	-0.933333333
Berks	USW00014767	READING, PA US	1908-02	1908	2	109.2	-3.1	1.3	-7.4		1913-2	1913-2	1913-2	1913-2	1913-2	1913-2	1913-2	1913-2	1913	2	56.73333333	-0.533333333	4.633333333	-5.733333333
Berks	USW00014767	READING, PA US	1908-03	1908	3	82.6	5.7	10.7	0.8		1913-3	1913-3	1913-3	1913-3	1913-3	1913-3	1913-3	1913-3	1913	3	153.7	7.566666667	13.56666667	1.533333333
Berks	USW00014767	READING, PA US	1908-04	1908	4	58	11	17.4	4.7		1913-4	1913-4	1913-4	1913-4	1913-4	1913-4	1913-4	1913-4	1913	4	146.7666667	11.56666667	17.26666667	5.9
Berks	USW00014767	READING, PA US	1908-05	1908	5	151.6	17.1	22.3	11.8		1913-5	1913-5	1913-5	1913-5	1913-5	1913-5	1913-5	1913-5	1913	5	83.6	15.76666667	22.63333333	8.933333333
Berks	USW00014767	READING, PA US	1908-06	1908	6	38.7	22.2	28.8	15.5		1913-6	1913-6	1913-6	1913-6	1913-6	1913-6	1913-6	1913-6	1913	6	36.5	21.23333333	28.26666667	14.16666667
Berks	USW00014767	READING, PA US	1908-07	1908	7	176.7	24.6	30.6	18.6		1913-7	1913-7	1913-7	1913-7	1913-7	1913-7	1913-7	1913-7	1913	7	72.56666667	23.7	30.33333333	17.06666667
Berks	USW00014767	READING, PA US	1908-08	1908	8	64.1	21.7	27.4	16		1913-8	1913-8	1913-8	1913-8	1913-8	1913-8	1913-8	1913-8	1913	8	100.6333333	23.06666667	29	17.1
Berks	USW00014767	READING, PA US	1908-09	1908	9	43.5	19.1	25.4	12.7		1913-9	1913-9	1913-9	1913-9	1913-9	1913-9	1913-9	1913-9	1913	9	115.7666667	18.26666667	24.13333333	12.4
Berks	USW00014767	READING, PA US	1908-10	1908	10	50.9	13.6	19.8	7.4		1913-10	1913-10	1913-10	1913-10	1913-10	1913-10	1913-10	1913-10	1913	10	162.7666667	14.53333333	19.5	9.566666667
Berks	USW00014767	READING, PA US	1908-11	1908	11	20.9	5.6	10.3	1		1913-11	1913-11	1913-11	1913-11	1913-11	1913-11	1913-11	1913-11	1913	11	73.4	8.033333333	13.06666667	3.033333333
Berks	USW00014767	READING, PA US	1908-12	1908	12	59.8	0.6	4.2	-3.1		1913-12	1913-12	1913-12	1913-12	1913-12	1913-12	1913-12	1913-12	1913	12	80.03333333	3.233333333	7.766666667	-1.3
Berks	USW00014767	READING, PA US	1909-01	1909	1	59.7	-0.4	3.8	-4.5		1914-1	1914-1	1914-1	1914-1	1914-1	1914-1	1914-1	1914-1	1914	1	85.96666667	0.1	4.433333333	-4.266666667
Berks	USW00014767	READING, PA US	1909-02	1909	2	116.5	3.6	8.5	-1.4		1914-2	1914-2	1914-2	1914-2	1914-2	1914-2	1914-2	1914-2	1914	2	69.03333333	-3.733333333	1.366666667	-8.833333333
Berks	USW00014767	READING, PA US	1909-03	1909	3	76.2	3.4	8.3	-1.4		1914-3	1914-3	1914-3	1914-3	1914-3	1914-3	1914-3	1914-3	1914	3	56.23333333	2.4	7.433333333	-2.6
Berks	USW00014767	READING, PA US	1909-04	1909	4	93.9	10.2	15.9	4.5		1914-4	1914-4	1914-4	1914-4	1914-4	1914-4	1914-4	1914-4	1914	4	76.43333333	9.5	15.7	3.35
Berks	USW00014767	READING, PA US	1909-05	1909	5	93.1	16.3	22.4	10.3		1914-5	1914-5	1914-5	1914-5	1914-5	1914-5	1914-5	1914-5	1914	5	45.925	17.8	24.8	10.7
Berks	USW00014767	READING, PA US	1909-06	1909	6	66.9	21.6	27.2	16		1914-6	1914-6	1914-6	1914-6	1914-6	1914-6	1914-6	1914-6	1914	6	73.5	20.76666667	27.36666667	14.16666667
Berks	USW00014767	READING, PA US	1909-07	1909	7	30.1	22.8	29.7	15.9		1914-7	1914-7	1914-7	1914-7	1914-7	1914-7	1914-7	1914-7	1914	7	121.3	22.73333333	28.03333333	17.46666667
Berks	USW00014767	READING, PA US	1909-08	1909	8	8.9	22.1	29	15.3		1914-8	1914-8	1914-8	1914-8	1914-8	1914-8	1914-8	1914-8	1914	8	74.05	23.13333333	28.96666667	17.33333333
Berks	USW00014767	READING, PA US	1909-09	1909	9	62.2	18.6	24.8	12.5		1914-9	1914-9	1914-9	1914-9	1914-9	1914-9	1914-9	1914-9	1914	9	14.26666667	17.9	25.66666667	10.13333333
Berks	USW00014767	READING, PA US	1909-10	1909	10	68.4	10.6	16.4	4.8		1914-10	1914-10	1914-10	1914-10	1914-10	1914-10	1914-10	1914-10	1914	10	41.35	14.7	20.66666667	8.7
Berks	USW00014767	READING, PA US	1909-11	1909	11	33.7	8.5	13.9	3.1		1914-11	1914-11	1914-11	1914-11	1914-11	1914-11	1914-11	1914-11	1914	11	46.825	6.233333333	11.73333333	0.766666667
Berks	USW00014767	READING, PA US	1909-12	1909	12	111.3	-1.4	2.1	-4.9		1914-12	1914-12	1914-12	1914-12	1914-12	1914-12	1914-12	1914-12	1914	12	137.75	-1.266666667	2	-4.566666667
Berks	USW00014767	READING, PA US	1910-01	1910	1	82.5	-1.2	2.9	-5.3		1915-1	1915-1	1915-1	1915-1	1915-1	1915-1	1915-1	1915-1	1915	1	142.725	0.333333333	4.666666667	-3.966666667
Berks	USW00014767	READING, PA US	1910-02	1910	2	117.7	-1.1	3.1	-5.4		1915-2	1915-2	1915-2	1915-2	1915-2	1915-2	1915-2	1915-2	1915	2	127.925	1.966666667	6.533333333	-2.533333333
Berks	USW00014767	READING, PA US	1910-03	1910	3	16.9	8	14.3	1.8		1915-3	1915-3	1915-3	1915-3	1915-3	1915-3	1915-3	1915-3	1915	3	31.325	2.533333333	7.833333333	-2.833333333
Berks	USW00014767	READING, PA US	1910-04	1910	4	127.5	12.8	19.3	6.3		1915-4	1915-4	1915-4	1915-4	1915-4	1915-4	1915-4	1915-4	1915	4	71.2	13.3	20.5	6.1
Berks	USW00014767	READING, PA US	1910-05	1910	5	59.2	15.4	21.6	9.3		1915-5	1915-5	1915-5	1915-5	1915-5	1915-5	1915-5	1915-5	1915	5	95.725	14.36666667	19.9	8.9
Berks	USW00014767	READING, PA US	1910-06	1910	6	94.8	20	25.6	14.4		1915-6	1915-6	1915-6	1915-6	1915-6	1915-6	1915-6	1915-6	1915	6	59.4	20.16666667	25.5	14.8
Berks	USW00014767	READING, PA US	1910-07	1910	7	89.6	24.4	30.7	18.1		1915-7	1915-7	1915-7	1915-7	1915-7	1915-7	1915-7	1915-7	1915	7	130.25	23.53333333	28.7	18.3
Berks	USW00014767	READING, PA US	1910-08	1910	8	77.9	22	27.6	16.4		1915-8	1915-8	1915-8	1915-8	1915-8	1915-8	1915-8	1915-8	1915	8	199.1	21.4	26.56666667	17.1
Berks	USW00014767	READING, PA US	1910-09	1910	9	52.2	19.9	25.8	14.1		1915-9	1915-9	1915-9	1915-9	1915-9	1915-9	1915-9	1915-9	1915	9	53.375	20.76666667	26.83333333	14.76666667
Berks	USW00014767	READING, PA US	1910-10	1910	10	51.4	13.8	19.9	7.8		1915-10	1915-10	1915-10	1915-10	1915-10	1915-10	1915-10	1915-10	1915	10	66.325	14.03333333	19.7	8.3
Berks	USW00014767	READING, PA US	1910-11	1910	11	67.1	4.2	7.9	0.4		1915-11	1915-11	1915-11	1915-11	1915-11	1915-11	1915-11	1915-11	1915	11	44.875	7.3	12.36666667	2.233333333
Berks	USW00014767	READING, PA US	1910-12	1910	12	48.4	-2.9	1.2	-7		1915-12	1915-12	1915-12	1915-12	1915-12	1915-12	1915-12	1915-12	1915	12	98.96666667	0.166666667	4.3	-3.966666667
Berks	USW00014767	READING, PA US	1911-01	1911	1	75.1	0.8	4.8	-3.2		1916-1	1916-1	1916-1	1916-1	1916-1	1916-1	1916-1	1916-1	1916	1	35.825	2.033333333	7.033333333	-2.966666667
Berks	USW00014767	READING, PA US	1911-02	1911	2	56.6	0	3.7	-3.6		1916-2	1916-2	1916-2	1916-2	1916-2	1916-2	1916-2	1916-2	1916	2	77.56666667	-2.266666667	2.3	-6.766666667
Berks	USW00014767	READING, PA US	1911-03	1911	3	75.8	3.1	8.7	-2.4		1916-3	1916-3	1916-3	1916-3	1916-3	1916-3	1916-3	1916-3	1916	3	92.35	0.666666667	5.633333333	-4.3
Berks	USW00014767	READING, PA US	1911-04	1911	4	88.3	9.1	14.9	3.3		1916-4	1916-4	1916-4	1916-4	1916-4	1916-4	1916-4	1916-4	1916	4	89.6	10.06666667	15.66666667	4.466666667
Berks	USW00014767	READING, PA US	1911-05	1911	5	90.2	19.7	26.8	12.6		1916-5	1916-5	1916-5	1916-5	1916-5	1916-5	1916-5	1916-5	1916	5	67.425	17.16666667	23.2	11.16666667
Berks	USW00014767	READING, PA US	1911-06	1911	6	119.3	21.3	27.3	15.3		1916-6	1916-6	1916-6	1916-6	1916-6	1916-6	1916-6	1916-6	1916	6	104.15	18.66666667	23.9	13.5
Berks	USW00014767	READING, PA US	1911-07	1911	7	115.9	25.1	31.5	18.8		1916-7	1916-7	1916-7	1916-7	1916-7	1916-7	1916-7	1916-7	1916	7	194.35	24.75	29.85	19.65
Berks	USW00014767	READING, PA US	1911-08	1911	8	202.4	22.9	28.1	17.7		1916-8	1916-8	1916-8	1916-8	1916-8	1916-8	1916-8	1916-8	1916	8	37.475	23.43333333	29.73333333	17.1
Berks	USW00014767	READING, PA US	1911-09	1911	9	64.8	18.8	24.1	13.5		1916-9	1916-9	1916-9	1916-9	1916-9	1916-9	1916-9	1916-9	1916	9	79.1	18.76666667	25.93333333	11.6
Berks	USW00014767	READING, PA US	1911-10	1911	10	94	12.2	17.2	7.3		1916-10	1916-10	1916-10	1916-10	1916-10	1916-10	1916-10	1916-10	1916	10	33.75	12.63333333	20.1	5.233333333
Berks	USW00014767	READING, PA US	1911-11	1911	11	91	4.6	9.2	-0.1		1916-11	1916-11	1916-11	1916-11	1916-11	1916-11	1916-11	1916-11	1916	11	49.75	6.1	11.9	0.3
Berks	USW00014767	READING, PA US	1911-12	1911	12	78.8	3.6	7.6	-0.3		1916-12	1916-12	1916-12	1916-12	1916-12	1916-12	1916-12	1916-12	1916	12	104.125	-0.333333333	4.1	-4.833333333
Berks	USW00014767	READING, PA US	1912-01	1912	1	38.9	-5.9	-1.5	-10.4		1917-1	1917-1	1917-1	1917-1	1917-1	1917-1	1917-1	1917-1	1917	1	101.325	-0.566666667	4.5	-5.566666667
Berks	USW00014767	READING, PA US	1912-02	1912	2	64.6	-2.4	2.3	-7.1		1917-2	1917-2	1917-2	1917-2	1917-2	1917-2	1917-2	1917-2	1917	2	39.975	-1.966666667	3.633333333	-7.566666667
Berks	USW00014767	READING, PA US	1912-03	1912	3	158.5	2.8	7.8	-2.1		1917-3	1917-3	1917-3	1917-3	1917-3	1917-3	1917-3	1917-3	1917	3	115.4	3.45	8.75	-1.825
Berks	USW00014767	READING, PA US	1912-04	1912	4	86.1	10.6	16.4	4.8		1917-4	1917-4	1917-4	1917-4	1917-4	1917-4	1917-4	1917-4	1917	4	49.1	10.075	16.55	3.55
Berks	USW00014767	READING, PA US	1912-05	1912	5	60.7	17.4	23.8	10.9		1917-5	1917-5	1917-5	1917-5	1917-5	1917-5	1917-5	1917-5	1917	5	81.25	13.175	18.525	7.85
Berks	USW00014767	READING, PA US	1912-06	1912	6	51	20.5	26.8	14.2		1917-6	1917-6	1917-6	1917-6	1917-6	1917-6	1917-6	1917-6	1917	6	101.85	20.675	26.775	14.625
Berks	USW00014767	READING, PA US	1912-07	1912	7	211.9	23.5	29.4	17.5		1917-7	1917-7	1917-7	1917-7	1917-7	1917-7	1917-7	1917-7	1917	7	104.025	23.525	28.875	18.175
Berks	USW00014767	READING, PA US	1912-08	1912	8	110.1	21.3	27	15.6		1917-8	1917-8	1917-8	1917-8	1917-8	1917-8	1917-8	1917-8	1917	8	71.875	23.45	29.775	17.15
Berks	USW00014767	READING, PA US	1912-09	1912	9	153	19.5	24.6	14.5		1917-9	1917-9	1917-9	1917-9	1917-9	1917-9	1917-9	1917-9	1917	9	64.8	16.95	22.975	10.925
Berks	USW00014767	READING, PA US	1912-10	1912	10	84.2	13.8	20	7.7		1917-10	1917-10	1917-10	1917-10	1917-10	1917-10	1917-10	1917-10	1917	10	144.1	10.45	16.775	4.125
Berks	USW00014767	READING, PA US	1912-11	1912	11	71.1	7.3	12.2	2.4		1917-11	1917-11	1917-11	1917-11	1917-11	1917-11	1917-11	1917-11	1917	11	16.25	4.6	10.325	-1.075
Berks	USW00014767	READING, PA US	1912-12	1912	12	116.1	2.5	6.6	-1.6		1917-12	1917-12	1917-12	1917-12	1917-12	1917-12	1917-12	1917-12	1917	12	65.825	-4.425	-0.025	-8.825
Berks	USW00014767	READING, PA US	1913-01	1913	1	97.1	4	8.6	-0.6		1918-1	1918-1	1918-1	1918-1	1918-1	1918-1	1918-1	1918-1	1918	1	110.3	-6.9	-2.525	-11.3
Berks	USW00014767	READING, PA US	1913-02	1913	2	52.6	-0.6	3.6	-4.9		1918-2	1918-2	1918-2	1918-2	1918-2	1918-2	1918-2	1918-2	1918	2	69.3	-1.65	4.05	-7.425
Berks	USW00014767	READING, PA US	1913-03	1913	3	182.7	7.4	12.7	2.1		1918-3	1918-3	1918-3	1918-3	1918-3	1918-3	1918-3	1918-3	1918	3	44.925	6.175	12.925	-0.6
Berks	USW00014767	READING, PA US	1913-04	1913	4	148.8	11.7	16.5	6.8		1918-4	1918-4	1918-4	1918-4	1918-4	1918-4	1918-4	1918-4	1918	4	129.2	10.15	16.45	3.95
Berks	USW00014767	READING, PA US	1913-05	1913	5	72.5	16.1	22	10.3		1918-5	1918-5	1918-5	1918-5	1918-5	1918-5	1918-5	1918-5	1918	5	132.975	18.925	25.65	12.15
Berks	USW00014767	READING, PA US	1913-06	1913	6	30.8	21.8	27.9	15.7		1918-6	1918-6	1918-6	1918-6	1918-6	1918-6	1918-6	1918-6	1918	6	87.325	19.725	25.975	13.475
Berks	USW00014767	READING, PA US	1913-07	1913	7	59.8	24.2	30	18.4		1918-7	1918-7	1918-7	1918-7	1918-7	1918-7	1918-7	1918-7	1918	7	89.05	22.625	29.3	15.95
Berks	USW00014767	READING, PA US	1913-08	1913	8	70.9	22.9	28.2	17.6		1918-8	1918-8	1918-8	1918-8	1918-8	1918-8	1918-8	1918-8	1918	8	60.45	24.025	30.625	17.375
Berks	USW00014767	READING, PA US	1913-09	1913	9	136.4	18.1	23.1	13.1		1918-9	1918-9	1918-9	1918-9	1918-9	1918-9	1918-9	1918-9	1918	9	78.9	16.85	23.275	10.425
Berks	USW00014767	READING, PA US	1913-10	1913	10	172.4	14.1	18.2	10.1		1918-10	1918-10	1918-10	1918-10	1918-10	1918-10	1918-10	1918-10	1918	10	24.525	14.5	21.475	7.55
Berks	USW00014767	READING, PA US	1913-11	1913	11	56	8.1	12.3	3.9		1918-11	1918-11	1918-11	1918-11	1918-11	1918-11	1918-11	1918-11	1918	11	55.925	6.4	11.525	1.2
Berks	USW00014767	READING, PA US	1913-12	1913	12	87.5	3.2	6.9	-0.4		1918-12	1918-12	1918-12	1918-12	1918-12	1918-12	1918-12	1918-12	1918	12	112.725	3.075	7.7	-1.525
Berks	USW00014767	READING, PA US	1914-01	1914	1	98.8	-0.4	3.2	-4		1919-1	1919-1	1919-1	1919-1	1919-1	1919-1	1919-1	1919-1	1919	1	89.775	0.85	5.775	-4.125
Berks	USW00014767	READING, PA US	1914-02	1914	2	83.2	-4	0	-8		1919-2	1919-2	1919-2	1919-2	1919-2	1919-2	1919-2	1919-2	1919	2	82.625	1.175	5.55	-3.25
Berks	USW00014767	READING, PA US	1914-03	1914	3	45.1	2.6	6.6	-1.4		1919-3	1919-3	1919-3	1919-3	1919-3	1919-3	1919-3	1919-3	1919	3	120.15	6.7	12.725	0.7
Berks	USW00014767	READING, PA US	1914-04	1914	4	97.7	9.5	14.7	4.4		1919-4	1919-4	1919-4	1919-4	1919-4	1919-4	1919-4	1919-4	1919	4	57.45	10.325	16.825	3.8
Berks	USW00014767	READING, PA US	1914-05	1914	5	30.4	18.3	24.4	12.1		1919-5	1919-5	1919-5	1919-5	1919-5	1919-5	1919-5	1919-5	1919	5	105.325	16.475	23	10
Berks	USW00014767	READING, PA US	1914-06	1914	6	63.8	21.2	26.9	15.4		1919-6	1919-6	1919-6	1919-6	1919-6	1919-6	1919-6	1919-6	1919	6	80.45	21.8	28.45	15.15
Berks	USW00014767	READING, PA US	1914-07	1914	7	107.1	22.9	27.7	18.2		1919-7	1919-7	1919-7	1919-7	1919-7	1919-7	1919-7	1919-7	1919	7	224.1	23.4	29.225	17.625
Berks	USW00014767	READING, PA US	1914-08	1914	8	79.4	23.3	28.3	18.4		1919-8	1919-8	1919-8	1919-8	1919-8	1919-8	1919-8	1919-8	1919	8	142	21.45	27.025	15.875
Berks	USW00014767	READING, PA US	1914-09	1914	9	11	17.9	24.3	11.4		1919-9	1919-9	1919-9	1919-9	1919-9	1919-9	1919-9	1919-9	1919	9	68.7	19.35	25.925	12.725
Berks	USW00014767	READING, PA US	1914-10	1914	10	35.7	14.8	19.6	9.9		1919-10	1919-10	1919-10	1919-10	1919-10	1919-10	1919-10	1919-10	1919	10	100.35	15.275	20.5	10.1
Berks	USW00014767	READING, PA US	1914-11	1914	11	54.4	6.5	11.2	1.9		1919-11	1919-11	1919-11	1919-11	1919-11	1919-11	1919-11	1919-11	1919	11	113.175	6.275	10.975	1.525
Berks	USW00014767	READING, PA US	1914-12	1914	12	140.2	-1.3	1.6	-4.3		1919-12	1919-12	1919-12	1919-12	1919-12	1919-12	1919-12	1919-12	1919	12	69.075	-2.575	1.9	-7.075
Berks	USW00014767	READING, PA US	1915-01	1915	1	165.4	0.7	4.5	-3.1		1920-1	1920-1	1920-1	1920-1	1920-1	1920-1	1920-1	1920-1	1920	1	83.625	-4.9	-0.675	-9.1
Berks	USW00014767	READING, PA US	1915-02	1915	2	141	2.1	6.1	-1.9		1920-2	1920-2	1920-2	1920-2	1920-2	1920-2	1920-2	1920-2	1920	2	86.46666667	-2.15	2.2	-6.525
Berks	USW00014767	READING, PA US	1915-03	1915	3	36.2	2.3	6.7	-2.1		1920-3	1920-3	1920-3	1920-3	1920-3	1920-3	1920-3	1920-3	1920	3	79.775	4.525	11.1	-2.075
Berks	USW00014767	READING, PA US	1915-04	1915	4	66.3	13.6	19.9	7.3		1920-4	1920-4	1920-4	1920-4	1920-4	1920-4	1920-4	1920-4	1920	4	118.175	9.275	15.35	3.2
Berks	USW00014767	READING, PA US	1915-05	1915	5	88	14.6	19.6	9.7		1920-5	1920-5	1920-5	1920-5	1920-5	1920-5	1920-5	1920-5	1920	5	59.55	14.625	21.375	7.9
Berks	USW00014767	READING, PA US	1915-06	1915	6	72.1	20.2	25.4	15		1920-6	1920-6	1920-6	1920-6	1920-6	1920-6	1920-6	1920-6	1920	6	80.9	20.575	26.975	14.175
Berks	USW00014767	READING, PA US	1915-07	1915	7	116	23.4	28.6	18.1		1920-7	1920-7	1920-7	1920-7	1920-7	1920-7	1920-7	1920-7	1920	7	112.825	22.2	28.7	15.725
Berks	USW00014767	READING, PA US	1915-08	1915	8	214.6	21.4	25.8	17.1		1920-8	1920-8	1920-8	1920-8	1920-8	1920-8	1920-8	1920-8	1920	8	140.25	22.375	27.625	17.075
Berks	USW00014767	READING, PA US	1915-09	1915	9	57.4	20.7	26.3	15.2		1920-9	1920-9	1920-9	1920-9	1920-9	1920-9	1920-9	1920-9	1920	9	87.85	19.2	25.675	12.675
Berks	USW00014767	READING, PA US	1915-10	1915	10	80.9	13.8	18.4	9.1		1920-10	1920-10	1920-10	1920-10	1920-10	1920-10	1920-10	1920-10	1920	10	40.8	15.1	22.525	7.675
Berks	USW00014767	READING, PA US	1915-11	1915	11	54.2	6.7	11.1	2.3		1920-11	1920-11	1920-11	1920-11	1920-11	1920-11	1920-11	1920-11	1920	11	92	5.625	9.625	1.575
Berks	USW00014767	READING, PA US	1915-12	1915	12	111.1	0.4	3.5	-2.8		1920-12	1920-12	1920-12	1920-12	1920-12	1920-12	1920-12	1920-12	1920	12	121.25	2.025	5.95	-1.925
Berks	USW00014767	READING, PA US	1916-01	1916	1	44.1	2.1	6.2	-2.1		1921-1	1921-1	1921-1	1921-1	1921-1	1921-1	1921-1	1921-1	1921	1	71.375	0.55	5.575	-4.55
Berks	USW00014767	READING, PA US	1916-02	1916	2	92.5	-2.3	1.5	-6		1921-2	1921-2	1921-2	1921-2	1921-2	1921-2	1921-2	1921-2	1921	2	77.3	0.975	5.8	-3.85
Berks	USW00014767	READING, PA US	1916-03	1916	3	99.7	0.7	4.9	-3.5		1921-3	1921-3	1921-3	1921-3	1921-3	1921-3	1921-3	1921-3	1921	3	73.275	9.9	17.025	2.75
Berks	USW00014767	READING, PA US	1916-04	1916	4	100.9	10	14.8	5.2		1921-4	1921-4	1921-4	1921-4	1921-4	1921-4	1921-4	1921-4	1921	4	113.125	13.65	20.625	6.7
Berks	USW00014767	READING, PA US	1916-05	1916	5	71.8	17.3	22.3	12.3		1921-5	1921-5	1921-5	1921-5	1921-5	1921-5	1921-5	1921-5	1921	5	93.85	15.85	22.525	9.2
Berks	USW00014767	READING, PA US	1916-06	1916	6	114.7	19	23.8	14.2		1921-6	1921-6	1921-6	1921-6	1921-6	1921-6	1921-6	1921-6	1921	6	55.225	21.975	29.625	14.325
Berks	USW00014767	READING, PA US	1916-07	1916	7	315.3	24.6	29.5	19.7		1921-7	1921-7	1921-7	1921-7	1921-7	1921-7	1921-7	1921-7	1921	7	105.425	25.125	31.2	19.05
Berks	USW00014767	READING, PA US	1916-08	1916	8	39.7	23.7	29.3	18		1921-8	1921-8	1921-8	1921-8	1921-8	1921-8	1921-8	1921-8	1921	8	98.525	20.85	27.4	14.325
Berks	USW00014767	READING, PA US	1916-09	1916	9	66.5	18.8	24.7	12.9		1921-9	1921-9	1921-9	1921-9	1921-9	1921-9	1921-9	1921-9	1921	9	86.5	21	27.5	14.425
Berks	USW00014767	READING, PA US	1916-10	1916	10	31.6	12.7	18.9	6.6		1921-10	1921-10	1921-10	1921-10	1921-10	1921-10	1921-10	1921-10	1921	10	34	11.65	19.075	4.25
Berks	USW00014767	READING, PA US	1916-11	1916	11	49.6	6.4	10.9	1.9		1921-11	1921-11	1921-11	1921-11	1921-11	1921-11	1921-11	1921-11	1921	11	124.15	5.825	10.75	0.85
Berks	USW00014767	READING, PA US	1916-12	1916	12	103.3	0.2	3.5	-3.1		1921-12	1921-12	1921-12	1921-12	1921-12	1921-12	1921-12	1921-12	1921	12	57.75	-0.35	4.725	-5.425
Berks	USW00014767	READING, PA US	1917-01	1917	1	105.2	-0.3	3.7	-4.3		1922-1	1922-1	1922-1	1922-1	1922-1	1922-1	1922-1	1922-1	1922	1	64.05	-3.375	1.925	-8.725
Berks	USW00014767	READING, PA US	1917-02	1917	2	44.3	-1.9	2.6	-6.4		1922-2	1922-2	1922-2	1922-2	1922-2	1922-2	1922-2	1922-2	1922	2	65.15	1.25	6.1	-3.625
Berks	USW00014767	READING, PA US	1917-03	1917	3	117.7	4	8.3	-0.2		1922-3	1922-3	1922-3	1922-3	1922-3	1922-3	1922-3	1922-3	1922	3	105.4	5	10.2	-0.2
Berks	USW00014767	READING, PA US	1917-04	1917	4	53.8	10.5	15.7	5.2		1922-4	1922-4	1922-4	1922-4	1922-4	1922-4	1922-4	1922-4	1922	4	65.3	10.66666667	16.8	4.533333333
Berks	USW00014767	READING, PA US	1917-05	1917	5	76.5	13.3	18.2	8.5		1922-5	1922-5	1922-5	1922-5	1922-5	1922-5	1922-5	1922-5	1922	5	82.15	17.56666667	24.83333333	10.33333333
Berks	USW00014767	READING, PA US	1917-06	1917	6	82.7	21.3	26.7	16		1922-6	1922-6	1922-6	1922-6	1922-6	1922-6	1922-6	1922-6	1922	6	168.05	22.175	27.8	16.45
Berks	USW00014767	READING, PA US	1917-07	1917	7	70.1	24.2	28.8	19.6		1922-7	1922-7	1922-7	1922-7	1922-7	1922-7	1922-7	1922-7	1922	7	109.3	23.675	29.35	17.975
Berks	USW00014767	READING, PA US	1917-08	1917	8	76.3	23.8	29.1	18.5		1922-8	1922-8	1922-8	1922-8	1922-8	1922-8	1922-8	1922-8	1922	8	97.9	21.6	27.95	15.7
Berks	USW00014767	READING, PA US	1917-09	1917	9	61.5	16.9	22.2	11.6		1922-9	1922-9	1922-9	1922-9	1922-9	1922-9	1922-9	1922-9	1922	9	43.95	19.43333333	26.5	12.4
Berks	USW00014767	READING, PA US	1917-10	1917	10	128.8	10.2	15.5	5		1922-10	1922-10	1922-10	1922-10	1922-10	1922-10	1922-10	1922-10	1922	10	29.45	13.56666667	20.66666667	6.533333333
Berks	USW00014767	READING, PA US	1917-11	1917	11	21.7	4.9	9.4	0.5		1922-11	1922-11	1922-11	1922-11	1922-11	1922-11	1922-11	1922-11	1922	11	14.5	6.4	11.56666667	1.2
Berks	USW00014767	READING, PA US	1917-12	1917	12	57.1	-4.7	-1	-8.5		1922-12	1922-12	1922-12	1922-12	1922-12	1922-12	1922-12	1922-12	1922	12	73.85	-0.133333333	4.266666667	-4.225
Berks	USW00014767	READING, PA US	1918-01	1918	1	118	-6.7	-3.1	-10.4		1923-1	1923-1	1923-1	1923-1	1923-1	1923-1	1923-1	1923-1	1923	1	100.025	-1.125	3.1	-5.325
Berks	USW00014767	READING, PA US	1918-02	1918	2	67.1	-1.4	3.7	-6.6		1923-2	1923-2	1923-2	1923-2	1923-2	1923-2	1923-2	1923-2	1923	2	63.8	-3.7	0.9	-8.175
Berks	USW00014767	READING, PA US	1918-03	1918	3	46.4	6.6	12.2	0.9		1923-3	1923-3	1923-3	1923-3	1923-3	1923-3	1923-3	1923-3	1923	3	96	3.7	9.9	-2.45
Berks	USW00014767	READING, PA US	1918-04	1918	4	127.6	10.5	15.5	5.6		1923-4	1923-4	1923-4	1923-4	1923-4	1923-4	1923-4	1923-4	1923	4	95.16666667	9.933333333	16.4	3.5
Berks	USW00014767	READING, PA US	1918-05	1918	5	101.6	19.2	25.1	13.2		1923-5	1923-5	1923-5	1923-5	1923-5	1923-5	1923-5	1923-5	1923	5	59.25	15.9	23.15	8.633333333
Berks	USW00014767	READING, PA US	1918-06	1918	6	74.8	20.2	25.6	14.8		1923-6	1923-6	1923-6	1923-6	1923-6	1923-6	1923-6	1923-6	1923	6	30.36666667	22.7	29.475	15.9
Berks	USW00014767	READING, PA US	1918-07	1918	7	61.7	23.1	28.8	17.4		1923-7	1923-7	1923-7	1923-7	1923-7	1923-7	1923-7	1923-7	1923	7	87.05	22.26666667	28.43333333	16.13333333
Berks	USW00014767	READING, PA US	1918-08	1918	8	76.1	24.7	30.3	19		1923-8	1923-8	1923-8	1923-8	1923-8	1923-8	1923-8	1923-8	1923	8	68.35	21.4	27.55	15.25
Berks	USW00014767	READING, PA US	1918-09	1918	9	67.1	16.8	22.3	11.4		1923-9	1923-9	1923-9	1923-9	1923-9	1923-9	1923-9	1923-9	1923	9	114.375	19.25	25.2	13.325
Berks	USW00014767	READING, PA US	1918-10	1918	10	18.9	14.8	20.4	9.2		1923-10	1923-10	1923-10	1923-10	1923-10	1923-10	1923-10	1923-10	1923	10	101.6	11.66666667	18.16666667	5.575
Berks	USW00014767	READING, PA US	1918-11	1918	11	45.6	6.8	10.9	2.6		1923-11	1923-11	1923-11	1923-11	1923-11	1923-11	1923-11	1923-11	1923	11	57.13333333	5.7	10.73333333	0.825
Berks	USW00014767	READING, PA US	1918-12	1918	12	120.5	3.7	7.3	0.1		1923-12	1923-12	1923-12	1923-12	1923-12	1923-12	1923-12	1923-12	1923	12	107.95	4.85	9.125	0.55
Berks	USW00014767	READING, PA US	1919-01	1919	1	82.3	1.2	5.4	-3		1924-1	1924-1	1924-1	1924-1	1924-1	1924-1	1924-1	1924-1	1924	1	116.95	-0.25	4.95	-5.425
Berks	USW00014767	READING, PA US	1919-02	1919	2	82.2	1.4	4.9	-2		1924-2	1924-2	1924-2	1924-2	1924-2	1924-2	1924-2	1924-2	1924	2	97.8	-1.75	2.975	-6.475
Berks	USW00014767	READING, PA US	1919-03	1919	3	119.8	6.4	11.5	1.3		1924-3	1924-3	1924-3	1924-3	1924-3	1924-3	1924-3	1924-3	1924	3	58.25	3.825	9.075	-1.45
Berks	USW00014767	READING, PA US	1919-04	1919	4	52.8	10.6	16	5.2		1924-4	1924-4	1924-4	1924-4	1924-4	1924-4	1924-4	1924-4	1924	4	131.1	9	15.225	2.775
Berks	USW00014767	READING, PA US	1919-05	1919	5	90.3	16.9	22.3	11.5		1924-5	1924-5	1924-5	1924-5	1924-5	1924-5	1924-5	1924-5	1924	5	135.825	13.775	19.45	8.1
Berks	USW00014767	READING, PA US	1919-06	1919	6	62.4	22.3	27.6	17		1924-6	1924-6	1924-6	1924-6	1924-6	1924-6	1924-6	1924-6	1924	6	119.875	19.45	25.325	13.575
Berks	USW00014767	READING, PA US	1919-07	1919	7	132.4	24	29.2	18.9		1924-7	1924-7	1924-7	1924-7	1924-7	1924-7	1924-7	1924-7	1924	7	63.06666667	22.35	28.8	15.925
Berks	USW00014767	READING, PA US	1919-08	1919	8	190.9	21.6	26.5	16.7		1924-8	1924-8	1924-8	1924-8	1924-8	1924-8	1924-8	1924-8	1924	8	110	22.425	29.025	15.775
Berks	USW00014767	READING, PA US	1919-09	1919	9	52.8	19.6	25	14.1		1924-9	1924-9	1924-9	1924-9	1924-9	1924-9	1924-9	1924-9	1924	9	159.675	16.5	22.8	10.2
Berks	USW00014767	READING, PA US	1919-10	1919	10	75.3	14.6	19.1	10.2		1924-10	1924-10	1924-10	1924-10	1924-10	1924-10	1924-10	1924-10	1924	10	2.975	12.7	20.275	5.075
Berks	USW00014767	READING, PA US	1919-11	1919	11	116	6.7	10.9	2.4		1924-11	1924-11	1924-11	1924-11	1924-11	1924-11	1924-11	1924-11	1924	11	48.5	5.7	11.46666667	-0.033333333
Berks	USW00014767	READING, PA US	1919-12	1919	12	63.3	-2.2	1.5	-6		1924-12	1924-12	1924-12	1924-12	1924-12	1924-12	1924-12	1924-12	1924	12	55.125	0.125	4.65	-4.4
Berks	USW00014767	READING, PA US	1920-01	1920	1	69.6	-5	-1.7	-8.3		1925-1	1925-1	1925-1	1925-1	1925-1	1925-1	1925-1	1925-1	1925	1	143.85	-3.25	2.025	-8.5
Berks	USW00014767	READING, PA US	1920-02	1920	2	77	-1.9	1.8	-5.6		1925-2	1925-2	1925-2	1925-2	1925-2	1925-2	1925-2	1925-2	1925	2	59.65	2.425	7.825	-3.025
Berks	USW00014767	READING, PA US	1920-03	1920	3	114.7	5.2	10.7	-0.4		1925-3	1925-3	1925-3	1925-3	1925-3	1925-3	1925-3	1925-3	1925	3	77.96666667	6.2	12.5	-0.075
Berks	USW00014767	READING, PA US	1920-04	1920	4	129.7	9.4	14.4	4.3		1925-4	1925-4	1925-4	1925-4	1925-4	1925-4	1925-4	1925-4	1925	4	65.675	11.2	18.05	4.325
Berks	USW00014767	READING, PA US	1920-05	1920	5	35.4	15.3	20.7	9.9		1925-5	1925-5	1925-5	1925-5	1925-5	1925-5	1925-5	1925-5	1925	5	74.475	14.275	21.7	6.875
Berks	USW00014767	READING, PA US	1920-06	1920	6	85.3	21.1	26.7	15.6		1925-6	1925-6	1925-6	1925-6	1925-6	1925-6	1925-6	1925-6	1925	6	53.65	23.575	30.95	16.225
Berks	USW00014767	READING, PA US	1920-07	1920	7	93.3	23.1	28.7	17.4		1925-7	1925-7	1925-7	1925-7	1925-7	1925-7	1925-7	1925-7	1925	7	217.55	22.45	28.725	16.125
Berks	USW00014767	READING, PA US	1920-08	1920	8	110.3	22.9	27.2	18.5		1925-8	1925-8	1925-8	1925-8	1925-8	1925-8	1925-8	1925-8	1925	8	58.5	21.9	28.875	14.9
Berks	USW00014767	READING, PA US	1920-09	1920	9	97.2	19.6	24.9	14.2		1925-9	1925-9	1925-9	1925-9	1925-9	1925-9	1925-9	1925-9	1925	9	79.2	20.63333333	26.46666667	14.8
Berks	USW00014767	READING, PA US	1920-10	1920	10	20.8	15.7	21.6	9.9		1925-10	1925-10	1925-10	1925-10	1925-10	1925-10	1925-10	1925-10	1925	10	131.075	9.375	14.375	4.375
Berks	USW00014767	READING, PA US	1920-11	1920	11	79.5	6.3	9.3	3.4		1925-11	1925-11	1925-11	1925-11	1925-11	1925-11	1925-11	1925-11	1925	11	80.9	5.575	10.725	0.425
Berks	USW00014767	READING, PA US	1920-12	1920	12	120.7	2.7	5.9	-0.5		1925-12	1925-12	1925-12	1925-12	1925-12	1925-12	1925-12	1925-12	1925	12	49.95	0.633333333	3.95	-2.866666667
Berks	USW00014767	READING, PA US	1921-01	1921	1	71.1	0.5	4.4	-3.5		1926-1	1926-1	1926-1	1926-1	1926-1	1926-1	1926-1	1926-1	1926	1	70.925	-1.025	3.4	-5.45
Berks	USW00014767	READING, PA US	1921-02	1921	2	67.4	1.3	5	-2.4		1926-2	1926-2	1926-2	1926-2	1926-2	1926-2	1926-2	1926-2	1926	2	92.275	-1.225	2.95	-5.45
Berks	USW00014767	READING, PA US	1921-03	1921	3	61.9	10.1	16.4	3.7		1926-3	1926-3	1926-3	1926-3	1926-3	1926-3	1926-3	1926-3	1926	3	50.65	1.975	7.475	-3.525
Berks	USW00014767	READING, PA US	1921-04	1921	4	146.4	14	19.7	8.3		1926-4	1926-4	1926-4	1926-4	1926-4	1926-4	1926-4	1926-4	1926	4	48.3	8.3	14.3	2.275
Berks	USW00014767	READING, PA US	1921-05	1921	5	85.1	16.4	21.7	11		1926-5	1926-5	1926-5	1926-5	1926-5	1926-5	1926-5	1926-5	1926	5	59.05	15.75	23.4	8.15
Berks	USW00014767	READING, PA US	1921-06	1921	6	26.8	22.7	28.8	16.6		1926-6	1926-6	1926-6	1926-6	1926-6	1926-6	1926-6	1926-6	1926	6	85.4	18.725	24.725	12.775
Berks	USW00014767	READING, PA US	1921-07	1921	7	64.6	25.9	31	20.7		1926-7	1926-7	1926-7	1926-7	1926-7	1926-7	1926-7	1926-7	1926	7	144.075	23.26666667	29.675	17.03333333
Berks	USW00014767	READING, PA US	1921-08	1921	8	105	21.6	26.9	16.4		1926-8	1926-8	1926-8	1926-8	1926-8	1926-8	1926-8	1926-8	1926	8	167.75	22.7	27.725	17.7
Berks	USW00014767	READING, PA US	1921-09	1921	9	94.1	21.9	27.1	16.6		1926-9	1926-9	1926-9	1926-9	1926-9	1926-9	1926-9	1926-9	1926	9	105.875	18.575	23.75	13.375
Berks	USW00014767	READING, PA US	1921-10	1921	10	38.1	12.8	18.5	7.2		1926-10	1926-10	1926-10	1926-10	1926-10	1926-10	1926-10	1926-10	1926	10	120.5	11.8	17.5	6.075
Berks	USW00014767	READING, PA US	1921-11	1921	11	149.1	6.5	9.9	3.1		1926-11	1926-11	1926-11	1926-11	1926-11	1926-11	1926-11	1926-11	1926	11	103.85	5.975	11.4	0.5
Berks	USW00014767	READING, PA US	1921-12	1921	12	55.1	0.8	4.7	-3.1		1926-12	1926-12	1926-12	1926-12	1926-12	1926-12	1926-12	1926-12	1926	12	63.85	-2.225	2.2	-6.65
Berks	USW00014767	READING, PA US	1922-01	1922	1	55	-2.3	1.5	-6.1		1927-1	1927-1	1927-1	1927-1	1927-1	1927-1	1927-1	1927-1	1927	1	61.55	-1.75	2.35	-5.875
Berks	USW00014767	READING, PA US	1922-02	1922	2	68.4	1.4	5.6	-2.7		1927-2	1927-2	1927-2	1927-2	1927-2	1927-2	1927-2	1927-2	1927	2	68.35	2.5	7.025	-1.975
Berks	USW00014767	READING, PA US	1922-03	1922	3	104.3	5.5	9.9	1.1		1927-3	1927-3	1927-3	1927-3	1927-3	1927-3	1927-3	1927-3	1927	3	31.675	6.2	11.725	0.625
Berks	USW00014767	READING, PA US	1922-04	1922	4	47.7	11.3	16.3	6.3		1927-4	1927-4	1927-4	1927-4	1927-4	1927-4	1927-4	1927-4	1927	4	63.575	9.1	15.975	2.25
Berks	USW00014767	READING, PA US	1922-05	1922	5	82	18.4	24.2	12.6		1927-5	1927-5	1927-5	1927-5	1927-5	1927-5	1927-5	1927-5	1927	5	80.375	14.95	21	8.9
Berks	USW00014767	READING, PA US	1922-06	1922	6	183.8	22.3	27.2	17.3		1927-6	1927-6	1927-6	1927-6	1927-6	1927-6	1927-6	1927-6	1927	6	98.075	19	25.425	12.6
Berks	USW00014767	READING, PA US	1922-07	1922	7	91	23.6	28.7	18.5		1927-7	1927-7	1927-7	1927-7	1927-7	1927-7	1927-7	1927-7	1927	7	120.625	23.25	29.375	17.15
Berks	USW00014767	READING, PA US	1922-08	1922	8	132.4	22.2	27.3	17.1		1927-8	1927-8	1927-8	1927-8	1927-8	1927-8	1927-8	1927-8	1927	8	155.55	19.825	25.225	14.425
Berks	USW00014767	READING, PA US	1922-09	1922	9	29.4	20.1	25.8	14.4		1927-9	1927-9	1927-9	1927-9	1927-9	1927-9	1927-9	1927-9	1927	9	43.275	19.025	25.825	12.225
Berks	USW00014767	READING, PA US	1922-10	1922	10	29.9	14.4	20.1	8.8		1927-10	1927-10	1927-10	1927-10	1927-10	1927-10	1927-10	1927-10	1927	10	164.175	13.875	20	7.675
Berks	USW00014767	READING, PA US	1922-11	1922	11	14.1	7.7	11.5	3.8		1927-11	1927-11	1927-11	1927-11	1927-11	1927-11	1927-11	1927-11	1927	11	104.425	8.925	14.2	3.6
Berks	USW00014767	READING, PA US	1922-12	1922	12	80.8	0.6	4.1	-3		1927-12	1927-12	1927-12	1927-12	1927-12	1927-12	1927-12	1927-12	1927	12	127.15	1.925	6.55	-2.725
Berks	USW00014767	READING, PA US	1923-01	1923	1	89.5	-0.5	2.6	-3.6		1928-1	1928-1	1928-1	1928-1	1928-1	1928-1	1928-1	1928-1	1928	1	68.275	0.075	5.3	-5.1
Berks	USW00014767	READING, PA US	1923-02	1923	2	60.5	-2.9	0.7	-6.5		1928-2	1928-2	1928-2	1928-2	1928-2	1928-2	1928-2	1928-2	1928	2	106.025	-0.175	4.975	-5.25
Berks	USW00014767	READING, PA US	1923-03	1923	3	90.4	3.8	8.8	-1.1		1928-3	1928-3	1928-3	1928-3	1928-3	1928-3	1928-3	1928-3	1928	3	75.4	3.9	8.966666667	-1.125
Berks	USW00014767	READING, PA US	1923-04	1923	4	82.4	10.5	16.1	4.9		1928-4	1928-4	1928-4	1928-4	1928-4	1928-4	1928-4	1928-4	1928	4	143.45	9.2	15.425	2.9
Berks	USW00014767	READING, PA US	1923-05	1923	5	61.6	16.4	22.2	10.7		1928-5	1928-5	1928-5	1928-5	1928-5	1928-5	1928-5	1928-5	1928	5	72.05	15.475	21.925	9.05
Berks	USW00014767	READING, PA US	1923-06	1923	6	13.6	23.8	29.5	18.1		1928-6	1928-6	1928-6	1928-6	1928-6	1928-6	1928-6	1928-6	1928	6	145.475	19.775	25.175	14.4
Berks	USW00014767	READING, PA US	1923-07	1923	7	73.7	23.5	28.6	18.5		1928-7	1928-7	1928-7	1928-7	1928-7	1928-7	1928-7	1928-7	1928	7	180.85	24.075	29.95	18.225
Berks	USW00014767	READING, PA US	1923-08	1923	8	32.3	22.5	27.8	17.2		1928-8	1928-8	1928-8	1928-8	1928-8	1928-8	1928-8	1928-8	1928	8	159.025	24.2	29.425	18.925
Berks	USW00014767	READING, PA US	1923-09	1923	9	84.9	19.7	24.5	15		1928-9	1928-9	1928-9	1928-9	1928-9	1928-9	1928-9	1928-9	1928	9	78.05	17.375	22.5	12.25
Berks	USW00014767	READING, PA US	1923-10	1923	10	91.8	12.5	17.7	7.3		1928-10	1928-10	1928-10	1928-10	1928-10	1928-10	1928-10	1928-10	1928	10	29.075	13.8	20.35	7.25
Berks	USW00014767	READING, PA US	1923-11	1923	11	56.3	6.5	10.4	2.6		1928-11	1928-11	1928-11	1928-11	1928-11	1928-11	1928-11	1928-11	1928	11	43.075	7.575	12.45	2.725
Berks	USW00014767	READING, PA US	1923-12	1923	12	114.3	5.5	8.7	2.3		1928-12	1928-12	1928-12	1928-12	1928-12	1928-12	1928-12	1928-12	1928	12	29.8	2.625	7.25	-1.975
Berks	USW00014767	READING, PA US	1924-01	1924	1	117.4	-0.4	4	-4.8		1929-1	1929-1	1929-1	1929-1	1929-1	1929-1	1929-1	1929-1	1929	1	81.325	-0.875	3.675	-5.4
Berks	USW00014767	READING, PA US	1924-02	1924	2	106.7	-1.1	2.1	-4.3		1929-2	1929-2	1929-2	1929-2	1929-2	1929-2	1929-2	1929-2	1929	2	89.275	-0.05	5.15	-5.225
Berks	USW00014767	READING, PA US	1924-03	1924	3	80.7	4.1	8.2	0		1929-3	1929-3	1929-3	1929-3	1929-3	1929-3	1929-3	1929-3	1929	3	58.35	7.725	13.6	1.9
Berks	USW00014767	READING, PA US	1924-04	1924	4	135.5	9.5	14.5	4.4		1929-4	1929-4	1929-4	1929-4	1929-4	1929-4	1929-4	1929-4	1929	4	145.975	11.5	17.45	5.575
Berks	USW00014767	READING, PA US	1924-05	1924	5	136.4	14.1	18.6	9.5		1929-5	1929-5	1929-5	1929-5	1929-5	1929-5	1929-5	1929-5	1929	5	92	16.025	22.6	9.4
Berks	USW00014767	READING, PA US	1924-06	1924	6	130.8	20	24.9	15.1		1929-6	1929-6	1929-6	1929-6	1929-6	1929-6	1929-6	1929-6	1929	6	85.325	21.55	28.375	14.75
Berks	USW00014767	READING, PA US	1924-07	1924	7	44.8	22.9	28.3	17.6		1929-7	1929-7	1929-7	1929-7	1929-7	1929-7	1929-7	1929-7	1929	7	36.6	23.35	30.2	16.475
Berks	USW00014767	READING, PA US	1924-08	1924	8	119.6	23.1	28.3	17.8		1929-8	1929-8	1929-8	1929-8	1929-8	1929-8	1929-8	1929-8	1929	8	104.3	21.475	28.3	14.65
Berks	USW00014767	READING, PA US	1924-09	1924	9	160.9	16.7	21.7	11.6		1929-9	1929-9	1929-9	1929-9	1929-9	1929-9	1929-9	1929-9	1929	9	123.8	19.825	26.425	13.3
Berks	USW00014767	READING, PA US	1924-10	1924	10	1	13.5	19.8	7.2		1929-10	1929-10	1929-10	1929-10	1929-10	1929-10	1929-10	1929-10	1929	10	120.6	11.625	17.675	5.625
Berks	USW00014767	READING, PA US	1924-11	1924	11	36.7	6.4	11	1.8		1929-11	1929-11	1929-11	1929-11	1929-11	1929-11	1929-11	1929-11	1929	11	74.05	6.95	11.25	2.675
Berks	USW00014767	READING, PA US	1924-12	1924	12	49.5	0.5	4.1	-3.1		1929-12	1929-12	1929-12	1929-12	1929-12	1929-12	1929-12	1929-12	1929	12	70.925	0.475	4.675	-3.7
Berks	USW00014767	READING, PA US	1925-01	1925	1	97.3	-2.4	1.7	-6.6		1930-1	1930-1	1930-1	1930-1	1930-1	1930-1	1930-1	1930-1	1930	1	60.825	-0.6	3.975	-5.15
Berks	USW00014767	READING, PA US	1925-02	1925	2	59.3	3	7.4	-1.5		1930-2	1930-2	1930-2	1930-2	1930-2	1930-2	1930-2	1930-2	1930	2	66.9	2.225	7.725	-3.225
Berks	USW00014767	READING, PA US	1925-03	1925	3	64.1	6.4	11.6	1.2		1930-3	1930-3	1930-3	1930-3	1930-3	1930-3	1930-3	1930-3	1930	3	63	4.875	11	-1.2
Berks	USW00014767	READING, PA US	1925-04	1925	4	78.7	11.5	17	5.9		1930-4	1930-4	1930-4	1930-4	1930-4	1930-4	1930-4	1930-4	1930	4	66.975	9.15	15.075	3.275
Berks	USW00014767	READING, PA US	1925-05	1925	5	76	14.9	21	8.9		1930-5	1930-5	1930-5	1930-5	1930-5	1930-5	1930-5	1930-5	1930	5	73.9	17.575	24.625	10.55
Berks	USW00014767	READING, PA US	1925-06	1925	6	66.1	24.4	30.6	18.3		1930-6	1930-6	1930-6	1930-6	1930-6	1930-6	1930-6	1930-6	1930	6	78.76666667	22.9	29	17.05
Berks	USW00014767	READING, PA US	1925-07	1925	7	296.1	23	28.3	17.6		1930-7	1930-7	1930-7	1930-7	1930-7	1930-7	1930-7	1930-7	1930	7	95.5	24.6	31.1	18.06666667
Berks	USW00014767	READING, PA US	1925-08	1925	8	47.4	22.3	28.3	16.4		1930-8	1930-8	1930-8	1930-8	1930-8	1930-8	1930-8	1930-8	1930	8	47.76666667	22.93333333	29.5	16.36666667
Berks	USW00014767	READING, PA US	1925-09	1925	9	64.4	20.8	25.9	15.6		1930-9	1930-9	1930-9	1930-9	1930-9	1930-9	1930-9	1930-9	1930	9	51.875	21.56666667	27.925	15.26666667
Berks	USW00014767	READING, PA US	1925-10	1925	10	116.3	9.3	13.3	5.3		1930-10	1930-10	1930-10	1930-10	1930-10	1930-10	1930-10	1930-10	1930	10	34.325	11.925	18.8	5.075
Berks	USW00014767	READING, PA US	1925-11	1925	11	83.8	5.8	9.9	1.6		1930-11	1930-11	1930-11	1930-11	1930-11	1930-11	1930-11	1930-11	1930	11	62.85	6.9	11.75	2.1
Berks	USW00014767	READING, PA US	1925-12	1925	12	39.2	1.2	4.1	-1.8		1930-12	1930-12	1930-12	1930-12	1930-12	1930-12	1930-12	1930-12	1930	12	66.775	0.425	4.075	-3.25
Berks	USW00014767	READING, PA US	1926-01	1926	1	93.4	-0.4	3.5	-4.4		1931-1	1931-1	1931-1	1931-1	1931-1	1931-1	1931-1	1931-1	1931	1	49.9	-0.075	4.3	-4.45
Berks	USW00014767	READING, PA US	1926-02	1926	2	97.3	-0.4	3.1	-3.9		1931-2	1931-2	1931-2	1931-2	1931-2	1931-2	1931-2	1931-2	1931	2	44.225	1.025	5.825	-3.725
Berks	USW00014767	READING, PA US	1926-03	1926	3	45.7	2.5	7.1	-2		1931-3	1931-3	1931-3	1931-3	1931-3	1931-3	1931-3	1931-3	1931	3	85.6	4.15	8.35	-0.025
Berks	USW00014767	READING, PA US	1926-04	1926	4	49.8	8.8	13.9	3.7		1931-4	1931-4	1931-4	1931-4	1931-4	1931-4	1931-4	1931-4	1931	4	55.625	10.325	16.6	4.15
Berks	USW00014767	READING, PA US	1926-05	1926	5	52.6	16.4	23	9.8		1931-5	1931-5	1931-5	1931-5	1931-5	1931-5	1931-5	1931-5	1931	5	88.825	16.625	23.25	9.975
Berks	USW00014767	READING, PA US	1926-06	1926	6	93.4	19.1	24.4	13.9		1931-6	1931-6	1931-6	1931-6	1931-6	1931-6	1931-6	1931-6	1931	6	140.875	21.675	28.15	15.2
Berks	USW00014767	READING, PA US	1926-07	1926	7	145.7	24	29.5	18.5		1931-7	1931-7	1931-7	1931-7	1931-7	1931-7	1931-7	1931-7	1931	7	165.825	25.125	30.85	19.375
Berks	USW00014767	READING, PA US	1926-08	1926	8	179.3	23.2	27.6	18.9		1931-8	1931-8	1931-8	1931-8	1931-8	1931-8	1931-8	1931-8	1931	8	112.25	23.225	28.775	17.65
Berks	USW00014767	READING, PA US	1926-09	1926	9	103.3	18.4	22.9	13.9		1931-9	1931-9	1931-9	1931-9	1931-9	1931-9	1931-9	1931-9	1931	9	56.675	21.875	27.975	15.75
Berks	USW00014767	READING, PA US	1926-10	1926	10	93.9	12.6	17.7	7.4		1931-10	1931-10	1931-10	1931-10	1931-10	1931-10	1931-10	1931-10	1931	10	60.15	14.46666667	20.93333333	8.075
Berks	USW00014767	READING, PA US	1926-11	1926	11	82.8	6.6	11.2	1.9		1931-11	1931-11	1931-11	1931-11	1931-11	1931-11	1931-11	1931-11	1931	11	17.2	10.325	15.275	5.425
Berks	USW00014767	READING, PA US	1926-12	1926	12	53.4	-1.6	1.9	-5.1		1931-12	1931-12	1931-12	1931-12	1931-12	1931-12	1931-12	1931-12	1931	12	48	4.075	8.625	-0.5
Berks	USW00014767	READING, PA US	1927-01	1927	1	61	-1.2	2.4	-4.8		1932-1	1932-1	1932-1	1932-1	1932-1	1932-1	1932-1	1932-1	1932	1	97.975	5.7	9.75	1.625
Berks	USW00014767	READING, PA US	1927-02	1927	2	76.4	3.1	6.7	-0.4		1932-2	1932-2	1932-2	1932-2	1932-2	1932-2	1932-2	1932-2	1932	2	39.575	2.4	7.175	-2.4
Berks	USW00014767	READING, PA US	1927-03	1927	3	35.9	6.8	11.5	2.1		1932-3	1932-3	1932-3	1932-3	1932-3	1932-3	1932-3	1932-3	1932	3	133.75	2.5	7.35	-2.3
Berks	USW00014767	READING, PA US	1927-04	1927	4	69.4	9.6	14.8	4.4		1932-4	1932-4	1932-4	1932-4	1932-4	1932-4	1932-4	1932-4	1932	4	46.575	9.575	16.05	3.05
Berks	USW00014767	READING, PA US	1927-05	1927	5	69.4	15.2	19.9	10.5		1932-5	1932-5	1932-5	1932-5	1932-5	1932-5	1932-5	1932-5	1932	5	106.175	16.2	22.75	9.7
Berks	USW00014767	READING, PA US	1927-06	1927	6	111.5	19.3	24.6	14		1932-6	1932-6	1932-6	1932-6	1932-6	1932-6	1932-6	1932-6	1932	6	74.65	21.025	27.025	15.025
Berks	USW00014767	READING, PA US	1927-07	1927	7	97.3	23.7	28.7	18.8		1932-7	1932-7	1932-7	1932-7	1932-7	1932-7	1932-7	1932-7	1932	7	83.35	23.575	30.125	17
Berks	USW00014767	READING, PA US	1927-08	1927	8	101.3	20.2	25	15.5		1932-8	1932-8	1932-8	1932-8	1932-8	1932-8	1932-8	1932-8	1932	8	96.1	23.2	30.3	16.2
Berks	USW00014767	READING, PA US	1927-09	1927	9	52.8	19.7	25.4	13.9		1932-9	1932-9	1932-9	1932-9	1932-9	1932-9	1932-9	1932-9	1932	9	38.375	19.5	26.35	12.65
Berks	USW00014767	READING, PA US	1927-10	1927	10	117	14.6	19.8	9.4		1932-10	1932-10	1932-10	1932-10	1932-10	1932-10	1932-10	1932-10	1932	10	153.6	13.225	18.35	8.075
Berks	USW00014767	READING, PA US	1927-11	1927	11	66.8	9.2	13.6	4.7		1932-11	1932-11	1932-11	1932-11	1932-11	1932-11	1932-11	1932-11	1932	11	186	5.475	10.85	0.075
Berks	USW00014767	READING, PA US	1927-12	1927	12	111.2	2.3	6.2	-1.7		1932-12	1932-12	1932-12	1932-12	1932-12	1932-12	1932-12	1932-12	1932	12	67.8	2.125	7.075	-2.825
Berks	USW00014767	READING, PA US	1928-01	1928	1	78.8	0.6	4.8	-3.5		1933-1	1933-1	1933-1	1933-1	1933-1	1933-1	1933-1	1933-1	1933	1	38.75	4	8.675	-0.675
Berks	USW00014767	READING, PA US	1928-02	1928	2	109.3	0.2	4.5	-4		1933-2	1933-2	1933-2	1933-2	1933-2	1933-2	1933-2	1933-2	1933	2	77.05	0.725	6.025	-4.575
Berks	USW00014767	READING, PA US	1928-03	1928	3	74.2	4.3	8.6	0		1933-3	1933-3	1933-3	1933-3	1933-3	1933-3	1933-3	1933-3	1933	3	129.2	3.625	7.9	-0.6
Berks	USW00014767	READING, PA US	1928-04	1928	4	151	9.5	14.4	4.5		1933-4	1933-4	1933-4	1933-4	1933-4	1933-4	1933-4	1933-4	1933	4	125.275	10.95	16.85	5
Berks	USW00014767	READING, PA US	1928-05	1928	5	70.1	16.1	21.8	10.4		1933-5	1933-5	1933-5	1933-5	1933-5	1933-5	1933-5	1933-5	1933	5	165.1	17.75	23.7	11.8
Berks	USW00014767	READING, PA US	1928-06	1928	6	157.2	19.9	24.5	15.3		1933-6	1933-6	1933-6	1933-6	1933-6	1933-6	1933-6	1933-6	1933	6	51.25	22.35	28.975	15.7
Berks	USW00014767	READING, PA US	1928-07	1928	7	128.1	24.4	29.6	19.2		1933-7	1933-7	1933-7	1933-7	1933-7	1933-7	1933-7	1933-7	1933	7	139.875	23.325	29.5	17.125
Berks	USW00014767	READING, PA US	1928-08	1928	8	122.5	24.3	29	19.6		1933-8	1933-8	1933-8	1933-8	1933-8	1933-8	1933-8	1933-8	1933	8	237.925	23.1	27.9	17.86666667
Berks	USW00014767	READING, PA US	1928-09	1928	9	81.2	17.3	21.7	12.9		1933-9	1933-9	1933-9	1933-9	1933-9	1933-9	1933-9	1933-9	1933	9	118.775	20.05	25.275	14.85
Berks	USW00014767	READING, PA US	1928-10	1928	10	45.9	14.3	19.6	9.1		1933-10	1933-10	1933-10	1933-10	1933-10	1933-10	1933-10	1933-10	1933	10	49.075	12.225	18.875	5.55
Berks	USW00014767	READING, PA US	1928-11	1928	11	51.5	8.4	12.4	4.6		1933-11	1933-11	1933-11	1933-11	1933-11	1933-11	1933-11	1933-11	1933	11	19.7	4.825	9.875	-0.275
Berks	USW00014767	READING, PA US	1928-12	1928	12	19.3	3.4	7.5	-0.7		1933-12	1933-12	1933-12	1933-12	1933-12	1933-12	1933-12	1933-12	1933	12	56.175	-0.225	4.375	-4.8
Berks	USW00014767	READING, PA US	1929-01	1929	1	90.7	-0.5	3.7	-4.6		1934-1	1934-1	1934-1	1934-1	1934-1	1934-1	1934-1	1934-1	1934	1	78.55	0.75	5.125	-3.6
Berks	USW00014767	READING, PA US	1929-02	1929	2	95.6	0.3	4.3	-3.7		1934-2	1934-2	1934-2	1934-2	1934-2	1934-2	1934-2	1934-2	1934	2	52.1	-7.025	-1.075	-12.95
Berks	USW00014767	READING, PA US	1929-03	1929	3	67.6	8.1	13.4	2.9		1934-3	1934-3	1934-3	1934-3	1934-3	1934-3	1934-3	1934-3	1934	3	94.975	2.55	8.6	-3.475
Berks	USW00014767	READING, PA US	1929-04	1929	4	135.1	11.9	16.9	6.9		1934-4	1934-4	1934-4	1934-4	1934-4	1934-4	1934-4	1934-4	1934	4	85.5	10.075	16.625	3.525
Berks	USW00014767	READING, PA US	1929-05	1929	5	88.4	16.4	22.3	10.4		1934-5	1934-5	1934-5	1934-5	1934-5	1934-5	1934-5	1934-5	1934	5	99.425	17.5	24.125	10.875
Berks	USW00014767	READING, PA US	1929-06	1929	6	92.7	21.7	27.5	16		1934-6	1934-6	1934-6	1934-6	1934-6	1934-6	1934-6	1934-6	1934	6	94.425	22.975	29	16.925
Berks	USW00014767	READING, PA US	1929-07	1929	7	53.4	23.7	29.3	18		1934-7	1934-7	1934-7	1934-7	1934-7	1934-7	1934-7	1934-7	1934	7	104.2	24.475	30.75	18.275
Berks	USW00014767	READING, PA US	1929-08	1929	8	86.6	21.8	27.6	16		1934-8	1934-8	1934-8	1934-8	1934-8	1934-8	1934-8	1934-8	1934	8	85.725	21.075	26.8	15.325
Berks	USW00014767	READING, PA US	1929-09	1929	9	109.4	20	25.7	14.4		1934-9	1934-9	1934-9	1934-9	1934-9	1934-9	1934-9	1934-9	1934	9	238	19.375	24.5	14.25
Berks	USW00014767	READING, PA US	1929-10	1929	10	138.5	11.8	16.7	6.9		1934-10	1934-10	1934-10	1934-10	1934-10	1934-10	1934-10	1934-10	1934	10	48.05	11.675	17.675	5.65
Berks	USW00014767	READING, PA US	1929-11	1929	11	75.1	7.1	10.7	3.6		1934-11	1934-11	1934-11	1934-11	1934-11	1934-11	1934-11	1934-11	1934	11	86.7	8.475	13.375	3.625
Berks	USW00014767	READING, PA US	1929-12	1929	12	64	1.1	4.7	-2.5		1934-12	1934-12	1934-12	1934-12	1934-12	1934-12	1934-12	1934-12	1934	12	63.975	0.275	4.375	-3.8
Berks	USW00014767	READING, PA US	1930-01	1930	1	58.2	-0.5	3.3	-4.2		1935-1	1935-1	1935-1	1935-1	1935-1	1935-1	1935-1	1935-1	1935	1	88.775	-2.175	2.275	-6.55
Berks	USW00014767	READING, PA US	1930-02	1930	2	66	3.1	7.8	-1.5		1935-2	1935-2	1935-2	1935-2	1935-2	1935-2	1935-2	1935-2	1935	2	58.15	-1.05	3.825	-5.95
Berks	USW00014767	READING, PA US	1930-03	1930	3	52.6	5.1	10.2	0		1935-3	1935-3	1935-3	1935-3	1935-3	1935-3	1935-3	1935-3	1935	3	65.825	6.55	12.475	0.65
Berks	USW00014767	READING, PA US	1930-04	1930	4	74	9.6	14.6	4.7		1935-4	1935-4	1935-4	1935-4	1935-4	1935-4	1935-4	1935-4	1935	4	55.15	9.7	15.1	4.35
Berks	USW00014767	READING, PA US	1930-05	1930	5	93.7	17.7	23.7	11.8		1935-5	1935-5	1935-5	1935-5	1935-5	1935-5	1935-5	1935-5	1935	5	29.95	14.575	20.85	8.275
Berks	USW00014767	READING, PA US	1930-06	1930	6	64.6	23.1	28.9	17.4		1935-6	1935-6	1935-6	1935-6	1935-6	1935-6	1935-6	1935-6	1935	6	96.925	20.85	26.95	14.75
Berks	USW00014767	READING, PA US	1930-07	1930	7	44.1	24.8	30.8	18.8		1935-7	1935-7	1935-7	1935-7	1935-7	1935-7	1935-7	1935-7	1935	7	199.7	24.55	30.15	19
Berks	USW00014767	READING, PA US	1930-08	1930	8	30.7	23.2	29.2	17.3		1935-8	1935-8	1935-8	1935-8	1935-8	1935-8	1935-8	1935-8	1935	8	83.675	22.625	28.05	17.175
Berks	USW00014767	READING, PA US	1930-09	1930	9	82.6	21.9	27.3	16.5		1935-9	1935-9	1935-9	1935-9	1935-9	1935-9	1935-9	1935-9	1935	9	110.975	17.35	23.4	11.25
Berks	USW00014767	READING, PA US	1930-10	1930	10	16.9	12.2	17.9	6.5		1935-10	1935-10	1935-10	1935-10	1935-10	1935-10	1935-10	1935-10	1935	10	120.775	12.95	19.55	6.325
Berks	USW00014767	READING, PA US	1930-11	1930	11	53.5	7	11	3		1935-11	1935-11	1935-11	1935-11	1935-11	1935-11	1935-11	1935-11	1935	11	149.125	8.875	12.925	4.775
Berks	USW00014767	READING, PA US	1930-12	1930	12	66.5	0.7	3.8	-2.4		1935-12	1935-12	1935-12	1935-12	1935-12	1935-12	1935-12	1935-12	1935	12	45.075	-1.825	1.575	-5.175
Berks	USW00014767	READING, PA US	1931-01	1931	1	54.8	0.6	4.3	-3.1		1936-1	1936-1	1936-1	1936-1	1936-1	1936-1	1936-1	1936-1	1936	1	159.3	-3.25	0.8	-7.3
Berks	USW00014767	READING, PA US	1931-02	1931	2	48.5	1.9	6.2	-2.4		1936-2	1936-2	1936-2	1936-2	1936-2	1936-2	1936-2	1936-2	1936	2	67.8	-4.625	0.2	-9.45
Berks	USW00014767	READING, PA US	1931-03	1931	3	110.6	4.1	7.5	0.7		1936-3	1936-3	1936-3	1936-3	1936-3	1936-3	1936-3	1936-3	1936	3	138.125	7.525	12.9	2.175
Berks	USW00014767	READING, PA US	1931-04	1931	4	48.6	10.6	16	5.3		1936-4	1936-4	1936-4	1936-4	1936-4	1936-4	1936-4	1936-4	1936	4	76.675	9.025	14.9	3.175
Berks	USW00014767	READING, PA US	1931-05	1931	5	93	17	22.6	11.3		1936-5	1936-5	1936-5	1936-5	1936-5	1936-5	1936-5	1936-5	1936	5	60.225	18.175	25.625	10.775
Berks	USW00014767	READING, PA US	1931-06	1931	6	123.4	21.7	27.3	16		1936-6	1936-6	1936-6	1936-6	1936-6	1936-6	1936-6	1936-6	1936	6	171.6	21.175	27.125	15.15
Berks	USW00014767	READING, PA US	1931-07	1931	7	115.8	25.5	30.8	20.2		1936-7	1936-7	1936-7	1936-7	1936-7	1936-7	1936-7	1936-7	1936	7	39	24.35	31.025	17.675
Berks	USW00014767	READING, PA US	1931-08	1931	8	120	23.4	28.2	18.6		1936-8	1936-8	1936-8	1936-8	1936-8	1936-8	1936-8	1936-8	1936	8	127.475	23.65	29.85	17.4
Berks	USW00014767	READING, PA US	1931-09	1931	9	70.8	22.2	27.7	16.7		1936-9	1936-9	1936-9	1936-9	1936-9	1936-9	1936-9	1936-9	1936	9	42.2	19.675	25.35	14.025
Berks	USW00014767	READING, PA US	1931-10	1931	10	52.4	14.9	20.5	9.4		1936-10	1936-10	1936-10	1936-10	1936-10	1936-10	1936-10	1936-10	1936	10	61.55	13.2	18.775	7.6
Berks	USW00014767	READING, PA US	1931-11	1931	11	9.2	10.7	14.5	7		1936-11	1936-11	1936-11	1936-11	1936-11	1936-11	1936-11	1936-11	1936	11	30.025	4.925	9.9	0.025
Berks	USW00014767	READING, PA US	1931-12	1931	12	32.3	4.5	8.1	0.9		1936-12	1936-12	1936-12	1936-12	1936-12	1936-12	1936-12	1936-12	1936	12	139.025	2.825	7.075	-1.425
Berks	USW00014767	READING, PA US	1932-01	1932	1	90.5	6.1	9.2	2.9		1937-1	1937-1	1937-1	1937-1	1937-1	1937-1	1937-1	1937-1	1937	1	143	3.65	7.625	-0.3
Berks	USW00014767	READING, PA US	1932-02	1932	2	40.6	2.7	6.7	-1.2		1937-2	1937-2	1937-2	1937-2	1937-2	1937-2	1937-2	1937-2	1937	2	47.8	1.2	5.925	-3.5
Berks	USW00014767	READING, PA US	1932-03	1932	3	151.6	2.4	6.5	-1.7		1937-3	1937-3	1937-3	1937-3	1937-3	1937-3	1937-3	1937-3	1937	3	62.525	2.3	6.675	-2.05
Berks	USW00014767	READING, PA US	1932-04	1932	4	32	9.5	14.9	4		1937-4	1937-4	1937-4	1937-4	1937-4	1937-4	1937-4	1937-4	1937	4	101.25	9.9	15.5	4.3
Berks	USW00014767	READING, PA US	1932-05	1932	5	125.5	16.5	22	11.1		1937-5	1937-5	1937-5	1937-5	1937-5	1937-5	1937-5	1937-5	1937	5	78.85	17.425	24.375	10.475
Berks	USW00014767	READING, PA US	1932-06	1932	6	104.4	21.4	26.6	16.2		1937-6	1937-6	1937-6	1937-6	1937-6	1937-6	1937-6	1937-6	1937	6	84.95	21.925	27.95	15.85
Berks	USW00014767	READING, PA US	1932-07	1932	7	107.5	23.9	29.4	18.4		1937-7	1937-7	1937-7	1937-7	1937-7	1937-7	1937-7	1937-7	1937	7	108.225	23.875	30.075	17.675
Berks	USW00014767	READING, PA US	1932-08	1932	8	173.1	24.1	30.1	18.2		1937-8	1937-8	1937-8	1937-8	1937-8	1937-8	1937-8	1937-8	1937	8	157.75	24.075	29.525	18.65
Berks	USW00014767	READING, PA US	1932-09	1932	9	16.8	20	25.9	14.2		1937-9	1937-9	1937-9	1937-9	1937-9	1937-9	1937-9	1937-9	1937	9	28.1	17.725	24.225	11.225
Berks	USW00014767	READING, PA US	1932-10	1932	10	143.3	13.2	17.4	9		1937-10	1937-10	1937-10	1937-10	1937-10	1937-10	1937-10	1937-10	1937	10	125.5	11.925	17.65	6.2
Berks	USW00014767	READING, PA US	1932-11	1932	11	145.2	5.3	9.8	0.8		1937-11	1937-11	1937-11	1937-11	1937-11	1937-11	1937-11	1937-11	1937	11	68.5	6.675	11.9	1.525
Berks	USW00014767	READING, PA US	1932-12	1932	12	63.1	2.9	7.3	-1.6		1937-12	1937-12	1937-12	1937-12	1937-12	1937-12	1937-12	1937-12	1937	12	41.7	0.6	4.65	-3.375
Berks	USW00014767	READING, PA US	1933-01	1933	1	30.7	4.9	9.1	0.6		1938-1	1938-1	1938-1	1938-1	1938-1	1938-1	1938-1	1938-1	1938	1	71.425	-0.6	3.6	-4.85
Berks	USW00014767	READING, PA US	1933-02	1933	2	67.1	1.1	5.9	-3.8		1938-2	1938-2	1938-2	1938-2	1938-2	1938-2	1938-2	1938-2	1938	2	54.05	1.675	6.475	-3.15
Berks	USW00014767	READING, PA US	1933-03	1933	3	113.3	4.3	8.3	0.3		1938-3	1938-3	1938-3	1938-3	1938-3	1938-3	1938-3	1938-3	1938	3	56.825	6.4	12	0.8
Berks	USW00014767	READING, PA US	1933-04	1933	4	105.1	11.5	16.9	6		1938-4	1938-4	1938-4	1938-4	1938-4	1938-4	1938-4	1938-4	1938	4	69.125	11.95	18.175	5.725
Berks	USW00014767	READING, PA US	1933-05	1933	5	137.7	17.8	22.9	12.7		1938-5	1938-5	1938-5	1938-5	1938-5	1938-5	1938-5	1938-5	1938	5	79.4	15.825	21.75	9.875
Berks	USW00014767	READING, PA US	1933-06	1933	6	45	22.4	28.1	16.8		1938-6	1938-6	1938-6	1938-6	1938-6	1938-6	1938-6	1938-6	1938	6	212.525	20.65	26.8	14.575
Berks	USW00014767	READING, PA US	1933-07	1933	7	119.1	23.5	28.6	18.4		1938-7	1938-7	1938-7	1938-7	1938-7	1938-7	1938-7	1938-7	1938	7	211.55	23.9	29.525	18.3
Berks	USW00014767	READING, PA US	1933-08	1933	8	191.2	22.7	27.2	18.1		1938-8	1938-8	1938-8	1938-8	1938-8	1938-8	1938-8	1938-8	1938	8	84.275	24.45	30.6	18.275
Berks	USW00014767	READING, PA US	1933-09	1933	9	72.1	20.1	24.2	16		1938-9	1938-9	1938-9	1938-9	1938-9	1938-9	1938-9	1938-9	1938	9	185.575	17.675	23.4	11.975
Berks	USW00014767	READING, PA US	1933-10	1933	10	39.4	12.9	18.5	7.2		1938-10	1938-10	1938-10	1938-10	1938-10	1938-10	1938-10	1938-10	1938	10	71.65	13.7	20.25	7.125
Berks	USW00014767	READING, PA US	1933-11	1933	11	15	6.1	10.7	1.5		1938-11	1938-11	1938-11	1938-11	1938-11	1938-11	1938-11	1938-11	1938	11	79.1	7.575	13.525	1.625
Berks	USW00014767	READING, PA US	1933-12	1933	12	48.6	0.7	5	-3.5		1938-12	1938-12	1938-12	1938-12	1938-12	1938-12	1938-12	1938-12	1938	12	65.775	1.525	5.375	-2.375
Berks	USW00014767	READING, PA US	1934-01	1934	1	67	1.2	4.8	-2.5		1939-1	1939-1	1939-1	1939-1	1939-1	1939-1	1939-1	1939-1	1939	1	89.5	-0.425	4	-4.85
Berks	USW00014767	READING, PA US	1934-02	1934	2	50	-6	-0.8	-11.2		1939-2	1939-2	1939-2	1939-2	1939-2	1939-2	1939-2	1939-2	1939	2	132.45	2.4	7.5	-2.7
Berks	USW00014767	READING, PA US	1934-03	1934	3	108.2	2.9	8.2	-2.4		1939-3	1939-3	1939-3	1939-3	1939-3	1939-3	1939-3	1939-3	1939	3	90.25	4.35	9.7	-1
Berks	USW00014767	READING, PA US	1934-04	1934	4	65	10.4	16.1	4.8		1939-4	1939-4	1939-4	1939-4	1939-4	1939-4	1939-4	1939-4	1939	4	107.075	9.225	14.925	3.625
Berks	USW00014767	READING, PA US	1934-05	1934	5	76.8	18.1	23.8	12.4		1939-5	1939-5	1939-5	1939-5	1939-5	1939-5	1939-5	1939-5	1939	5	42.625	18.1	24.975	11.325
Berks	USW00014767	READING, PA US	1934-06	1934	6	51.4	23.3	28.4	18.2		1939-6	1939-6	1939-6	1939-6	1939-6	1939-6	1939-6	1939-6	1939	6	93.675	22.1	28.475	15.8
Berks	USW00014767	READING, PA US	1934-07	1934	7	166	24.9	30.1	19.8		1939-7	1939-7	1939-7	1939-7	1939-7	1939-7	1939-7	1939-7	1939	7	72.425	23.25	29.375	17.15
Berks	USW00014767	READING, PA US	1934-08	1934	8	53.7	21.2	25.8	16.6		1939-8	1939-8	1939-8	1939-8	1939-8	1939-8	1939-8	1939-8	1939	8	115.95	24.25	29.9	18.6
Berks	USW00014767	READING, PA US	1934-09	1934	9	203.9	19.6	23.9	15.3		1939-9	1939-9	1939-9	1939-9	1939-9	1939-9	1939-9	1939-9	1939	9	36.325	19.5	26	13.025
Berks	USW00014767	READING, PA US	1934-10	1934	10	40.8	12.1	17.1	7.1		1939-10	1939-10	1939-10	1939-10	1939-10	1939-10	1939-10	1939-10	1939	10	99.725	12.825	18.65	7
Berks	USW00014767	READING, PA US	1934-11	1934	11	72.5	9.2	13.3	5.1		1939-11	1939-11	1939-11	1939-11	1939-11	1939-11	1939-11	1939-11	1939	11	23.375	5.725	10.925	0.525
Berks	USW00014767	READING, PA US	1934-12	1934	12	58.6	0.7	4.3	-2.8		1939-12	1939-12	1939-12	1939-12	1939-12	1939-12	1939-12	1939-12	1939	12	57.525	2.05	5.95	-1.85
Berks	USW00014767	READING, PA US	1935-01	1935	1	77.6	-2	1.9	-5.9		1940-1	1940-1	1940-1	1940-1	1940-1	1940-1	1940-1	1940-1	1940	1	28.85	-5.45	-1.1	-9.75
Berks	USW00014767	READING, PA US	1935-02	1935	2	65.1	-0.4	4.1	-4.9		1940-2	1940-2	1940-2	1940-2	1940-2	1940-2	1940-2	1940-2	1940	2	76.075	0.075	4.3	-4.175
Berks	USW00014767	READING, PA US	1935-03	1935	3	52.9	7	12.4	1.7		1940-3	1940-3	1940-3	1940-3	1940-3	1940-3	1940-3	1940-3	1940	3	137.525	1.425	5.425	-2.6
Berks	USW00014767	READING, PA US	1935-04	1935	4	62	10.2	14.7	5.8		1940-4	1940-4	1940-4	1940-4	1940-4	1940-4	1940-4	1940-4	1940	4	145.85	8	13.525	2.475
Berks	USW00014767	READING, PA US	1935-05	1935	5	25.3	15.2	20.3	10.1		1940-5	1940-5	1940-5	1940-5	1940-5	1940-5	1940-5	1940-5	1940	5	107.1	15.925	21.825	10.025
Berks	USW00014767	READING, PA US	1935-06	1935	6	70.1	21.1	26.2	16		1940-6	1940-6	1940-6	1940-6	1940-6	1940-6	1940-6	1940-6	1940	6	60.85	20.675	26.75	14.575
Berks	USW00014767	READING, PA US	1935-07	1935	7	170.3	24.8	29.7	20		1940-7	1940-7	1940-7	1940-7	1940-7	1940-7	1940-7	1940-7	1940	7	87.8	24.23333333	30.375	17.83333333
Berks	USW00014767	READING, PA US	1935-08	1935	8	36.6	22.7	27.2	18.2		1940-8	1940-8	1940-8	1940-8	1940-8	1940-8	1940-8	1940-8	1940	8	122.025	20.9	26.225	15.625
Berks	USW00014767	READING, PA US	1935-09	1935	9	78.5	17.7	22.6	12.8		1940-9	1940-9	1940-9	1940-9	1940-9	1940-9	1940-9	1940-9	1940	9	93.2	17.475	24.1	10.8
Berks	USW00014767	READING, PA US	1935-10	1935	10	43.5	13.5	18.9	8.1		1940-10	1940-10	1940-10	1940-10	1940-10	1940-10	1940-10	1940-10	1940	10	54.275	10.75	16.65	4.8
Berks	USW00014767	READING, PA US	1935-11	1935	11	132.8	8.9	12.4	5.3		1940-11	1940-11	1940-11	1940-11	1940-11	1940-11	1940-11	1940-11	1940	11	125.5	6.4	10.625	2.225
Berks	USW00014767	READING, PA US	1935-12	1935	12	48.7	-1.3	1.6	-4.1		1940-12	1940-12	1940-12	1940-12	1940-12	1940-12	1940-12	1940-12	1940	12	86.95	2.75	7.075	-1.6
Berks	USW00014767	READING, PA US	1936-01	1936	1	134.4	-2.7	0.8	-6.3		1941-1	1941-1	1941-1	1941-1	1941-1	1941-1	1941-1	1941-1	1941	1	78.225	-1.7	2.05	-5.425
Berks	USW00014767	READING, PA US	1936-02	1936	2	70.9	-3.8	0.3	-7.9		1941-2	1941-2	1941-2	1941-2	1941-2	1941-2	1941-2	1941-2	1941	2	46.65	-1.6	2.75	-5.925
Berks	USW00014767	READING, PA US	1936-03	1936	3	121.4	7.8	12.6	3		1941-3	1941-3	1941-3	1941-3	1941-3	1941-3	1941-3	1941-3	1941	3	69.2	1.275	6.275	-3.75
Berks	USW00014767	READING, PA US	1936-04	1936	4	61.4	9.4	14.5	4.3		1941-4	1941-4	1941-4	1941-4	1941-4	1941-4	1941-4	1941-4	1941	4	60	13.975	21.45	6.475
Berks	USW00014767	READING, PA US	1936-05	1936	5	34.3	18.4	24.3	12.6		1941-5	1941-5	1941-5	1941-5	1941-5	1941-5	1941-5	1941-5	1941	5	41.875	17.7	25.35	10.075
Berks	USW00014767	READING, PA US	1936-06	1936	6	146.3	21.2	26.1	16.2		1941-6	1941-6	1941-6	1941-6	1941-6	1941-6	1941-6	1941-6	1941	6	107.1	21.35	27.525	15.175
Berks	USW00014767	READING, PA US	1936-07	1936	7	44.1	24.7	30	19.4		1941-7	1941-7	1941-7	1941-7	1941-7	1941-7	1941-7	1941-7	1941	7	182.175	23.65	29.425	17.9
Berks	USW00014767	READING, PA US	1936-08	1936	8	123.6	23.9	28.9	18.8		1941-8	1941-8	1941-8	1941-8	1941-8	1941-8	1941-8	1941-8	1941	8	93.4	21.975	28.7	15.175
Berks	USW00014767	READING, PA US	1936-09	1936	9	26	19.9	24.4	15.3		1941-9	1941-9	1941-9	1941-9	1941-9	1941-9	1941-9	1941-9	1941	9	10.45	20.175	27.65	12.65
Berks	USW00014767	READING, PA US	1936-10	1936	10	55.4	13.8	18.5	9		1941-10	1941-10	1941-10	1941-10	1941-10	1941-10	1941-10	1941-10	1941	10	43.375	15	20.95	9.1
Berks	USW00014767	READING, PA US	1936-11	1936	11	29.8	5.3	9.6	1.1		1941-11	1941-11	1941-11	1941-11	1941-11	1941-11	1941-11	1941-11	1941	11	72.7	8.075	14.05	2.1
Berks	USW00014767	READING, PA US	1936-12	1936	12	111.6	3.7	7.6	-0.3		1941-12	1941-12	1941-12	1941-12	1941-12	1941-12	1941-12	1941-12	1941	12	88.275	2.675	6.825	-1.525
Berks	USW00014767	READING, PA US	1937-01	1937	1	128.4	3.8	7.1	0.4		1942-1	1942-1	1942-1	1942-1	1942-1	1942-1	1942-1	1942-1	1942	1	69.2	-1.975	2.75	-6.675
Berks	USW00014767	READING, PA US	1937-02	1937	2	46.5	1.2	5.4	-2.9		1942-2	1942-2	1942-2	1942-2	1942-2	1942-2	1942-2	1942-2	1942	2	51.175	-1.65	2.725	-6
Berks	USW00014767	READING, PA US	1937-03	1937	3	61.9	3	6.7	-0.7		1942-3	1942-3	1942-3	1942-3	1942-3	1942-3	1942-3	1942-3	1942	3	124.4666667	5.733333333	10.93333333	0.8
Berks	USW00014767	READING, PA US	1937-04	1937	4	82.4	9.9	14.6	5.3		1942-4	1942-4	1942-4	1942-4	1942-4	1942-4	1942-4	1942-4	1942	4	36	12.33333333	19.73333333	5.15
Berks	USW00014767	READING, PA US	1937-05	1937	5	66.5	17.9	23.7	12.1		1942-5	1942-5	1942-5	1942-5	1942-5	1942-5	1942-5	1942-5	1942	5	122.15	18.275	24.725	11.85
Berks	USW00014767	READING, PA US	1937-06	1937	6	78.9	22.2	27.1	17.2		1942-6	1942-6	1942-6	1942-6	1942-6	1942-6	1942-6	1942-6	1942	6	107.675	21.375	26.95	15.8
Berks	USW00014767	READING, PA US	1937-07	1937	7	104.3	23.8	28.8	18.8		1942-7	1942-7	1942-7	1942-7	1942-7	1942-7	1942-7	1942-7	1942	7	161.825	23.825	29.525	18.175
Berks	USW00014767	READING, PA US	1937-08	1937	8	133	24.2	28.6	19.8		1942-8	1942-8	1942-8	1942-8	1942-8	1942-8	1942-8	1942-8	1942	8	184.1	21.86666667	27.3	16.4
Berks	USW00014767	READING, PA US	1937-09	1937	9	22.6	18.2	23.2	13.1		1942-9	1942-9	1942-9	1942-9	1942-9	1942-9	1942-9	1942-9	1942	9	107.075	18.83333333	24.9	12.725
Berks	USW00014767	READING, PA US	1937-10	1937	10	136.5	12.2	16.9	7.5		1942-10	1942-10	1942-10	1942-10	1942-10	1942-10	1942-10	1942-10	1942	10	84.5	12.96666667	18.8	7.325
Berks	USW00014767	READING, PA US	1937-11	1937	11	49.7	7.1	11.2	3.1		1942-11	1942-11	1942-11	1942-11	1942-11	1942-11	1942-11	1942-11	1942	11	86.875	6.866666667	12.7	1.225
Berks	USW00014767	READING, PA US	1937-12	1937	12	34.1	1.4	4.7	-1.9		1942-12	1942-12	1942-12	1942-12	1942-12	1942-12	1942-12	1942-12	1942	12	134.675	-1.5	2.733333333	-5.775
Berks	USW00014767	READING, PA US	1938-01	1938	1	55.7	0.1	4.1	-3.9		1943-1	1943-1	1943-1	1943-1	1943-1	1943-1	1943-1	1943-1	1943	1	65.675	-1.2	2.825	-5.25
Berks	USW00014767	READING, PA US	1938-02	1938	2	45.2	2.1	6.4	-2.1		1943-2	1943-2	1943-2	1943-2	1943-2	1943-2	1943-2	1943-2	1943	2	42.2	0.3	5.466666667	-4.925
Berks	USW00014767	READING, PA US	1938-03	1938	3	62.3	7.5	12.7	2.3		1943-3	1943-3	1943-3	1943-3	1943-3	1943-3	1943-3	1943-3	1943	3	68.25	4.533333333	10.7	-1.675
Berks	USW00014767	READING, PA US	1938-04	1938	4	57.1	12.4	17.4	7.4		1943-4	1943-4	1943-4	1943-4	1943-4	1943-4	1943-4	1943-4	1943	4	74.35	7.666666667	14.1	1.5
Berks	USW00014767	READING, PA US	1938-05	1938	5	57	16.3	21	11.6		1943-5	1943-5	1943-5	1943-5	1943-5	1943-5	1943-5	1943-5	1943	5	138.6	16.9	23.06666667	10.95
Berks	USW00014767	READING, PA US	1938-06	1938	6	141	21	26.3	15.8		1943-6	1943-6	1943-6	1943-6	1943-6	1943-6	1943-6	1943-6	1943	6	85.275	23.675	29.575	17.775
Berks	USW00014767	READING, PA US	1938-07	1938	7	197.6	24.1	29.1	19.2		1943-7	1943-7	1943-7	1943-7	1943-7	1943-7	1943-7	1943-7	1943	7	82.9	23.5	29.2	17.775
Berks	USW00014767	READING, PA US	1938-08	1938	8	65.5	25.1	30.3	19.8		1943-8	1943-8	1943-8	1943-8	1943-8	1943-8	1943-8	1943-8	1943	8	69.225	23	29.4	16.6
Berks	USW00014767	READING, PA US	1938-09	1938	9	119.5	17.8	22.4	13.3		1943-9	1943-9	1943-9	1943-9	1943-9	1943-9	1943-9	1943-9	1943	9	22.625	17.86666667	25.06666667	10.925
Berks	USW00014767	READING, PA US	1938-10	1938	10	63.4	14.3	20	8.6		1943-10	1943-10	1943-10	1943-10	1943-10	1943-10	1943-10	1943-10	1943	10	170.675	11.55	17.225	5.925
Berks	USW00014767	READING, PA US	1938-11	1938	11	79.8	8.1	13.2	3		1943-11	1943-11	1943-11	1943-11	1943-11	1943-11	1943-11	1943-11	1943	11	92.7	5.366666667	11.16666667	-0.225
Berks	USW00014767	READING, PA US	1938-12	1938	12	50.4	1.9	5.4	-1.7		1943-12	1943-12	1943-12	1943-12	1943-12	1943-12	1943-12	1943-12	1943	12	29.8	-0.666666667	4.933333333	-6.225
Berks	USW00014767	READING, PA US	1939-01	1939	1	87.6	0.6	4.4	-3.2		1944-1	1944-1	1944-1	1944-1	1944-1	1944-1	1944-1	1944-1	1944	1	76.025	0.075	4.625	-4.475
Berks	USW00014767	READING, PA US	1939-02	1939	2	115.6	3.1	7.9	-1.7		1944-2	1944-2	1944-2	1944-2	1944-2	1944-2	1944-2	1944-2	1944	2	58.05	-0.25	4.125	-4.675
Berks	USW00014767	READING, PA US	1939-03	1939	3	65.9	4.6	9.6	-0.4		1944-3	1944-3	1944-3	1944-3	1944-3	1944-3	1944-3	1944-3	1944	3	137.025	2.7	7.85	-2.475
Berks	USW00014767	READING, PA US	1939-04	1939	4	83.2	9.4	14.3	4.6		1944-4	1944-4	1944-4	1944-4	1944-4	1944-4	1944-4	1944-4	1944	4	139.05	8.833333333	14.7	3.025
Berks	USW00014767	READING, PA US	1939-05	1939	5	35.3	18.8	24.6	13.1		1944-5	1944-5	1944-5	1944-5	1944-5	1944-5	1944-5	1944-5	1944	5	40.525	18.93333333	25.96666667	11.75
Berks	USW00014767	READING, PA US	1939-06	1939	6	111.4	21.9	27.3	16.6		1944-6	1944-6	1944-6	1944-6	1944-6	1944-6	1944-6	1944-6	1944	6	133.325	21.36666667	27.5	15.35
Berks	USW00014767	READING, PA US	1939-07	1939	7	87.1	23.4	28.4	18.4		1944-7	1944-7	1944-7	1944-7	1944-7	1944-7	1944-7	1944-7	1944	7	29	24.775	31.4	18.125
Berks	USW00014767	READING, PA US	1939-08	1939	8	86	24.3	29.1	19.5		1944-8	1944-8	1944-8	1944-8	1944-8	1944-8	1944-8	1944-8	1944	8	44.25	24	30.66666667	17.3
Berks	USW00014767	READING, PA US	1939-09	1939	9	64.8	19.5	24.7	14.3		1944-9	1944-9	1944-9	1944-9	1944-9	1944-9	1944-9	1944-9	1944	9	152.7	19.23333333	24.66666667	13.7
Berks	USW00014767	READING, PA US	1939-10	1939	10	102.3	13.3	18.2	8.4		1944-10	1944-10	1944-10	1944-10	1944-10	1944-10	1944-10	1944-10	1944	10	48.8	11.8	18.1	5.5
Berks	USW00014767	READING, PA US	1939-11	1939	11	15	6.5	10.9	2.1		1944-11	1944-11	1944-11	1944-11	1944-11	1944-11	1944-11	1944-11	1944	11	130.675	6.433333333	11.23333333	1.9
Berks	USW00014767	READING, PA US	1939-12	1939	12	68.7	2.5	5.7	-0.6		1944-12	1944-12	1944-12	1944-12	1944-12	1944-12	1944-12	1944-12	1944	12	82.1	-1.3	3.033333333	-5.7
Berks	USW00014767	READING, PA US	1940-01	1940	1	16.8	-4.8	-0.9	-8.6		1945-1	1945-1	1945-1	1945-1	1945-1	1945-1	1945-1	1945-1	1945	1	88.075	-4.8	-0.2	-9.375
Berks	USW00014767	READING, PA US	1940-02	1940	2	73.4	0.6	4.3	-3.2		1945-2	1945-2	1945-2	1945-2	1945-2	1945-2	1945-2	1945-2	1945	2	67.1	-0.375	3.875	-4.65
Berks	USW00014767	READING, PA US	1940-03	1940	3	105.8	2.1	5.7	-1.6		1945-3	1945-3	1945-3	1945-3	1945-3	1945-3	1945-3	1945-3	1945	3	55.775	10.4	17.15	3.575
Berks	USW00014767	READING, PA US	1940-04	1940	4	123.1	8.5	13.6	3.5		1945-4	1945-4	1945-4	1945-4	1945-4	1945-4	1945-4	1945-4	1945	4	95.775	12.4	18.8	6
Berks	USW00014767	READING, PA US	1940-05	1940	5	68.6	16.5	21.8	11.2		1945-5	1945-5	1945-5	1945-5	1945-5	1945-5	1945-5	1945-5	1945	5	116.2	15	20.9	8.925
Berks	USW00014767	READING, PA US	1940-06	1940	6	35.6	21.3	26.6	16		1945-6	1945-6	1945-6	1945-6	1945-6	1945-6	1945-6	1945-6	1945	6	130.8	21.23333333	27.2	15.2
Berks	USW00014767	READING, PA US	1940-07	1940	7	110.4	24.6	30.5	18.7		1945-7	1945-7	1945-7	1945-7	1945-7	1945-7	1945-7	1945-7	1945	7	182.9	23.3	27.86666667	18.475
Berks	USW00014767	READING, PA US	1940-08	1940	8	137.2	21.3	25.9	16.8		1945-8	1945-8	1945-8	1945-8	1945-8	1945-8	1945-8	1945-8	1945	8	97.25	21.925	27.75	16.1
Berks	USW00014767	READING, PA US	1940-09	1940	9	93	18	23.8	12.2		1945-9	1945-9	1945-9	1945-9	1945-9	1945-9	1945-9	1945-9	1945	9	140.075	20.23333333	25.56666667	14.8
Berks	USW00014767	READING, PA US	1940-10	1940	10	51.1	10.9	16.1	5.6		1945-10	1945-10	1945-10	1945-10	1945-10	1945-10	1945-10	1945-10	1945	10	49.075	11.76666667	18.16666667	5.525
Berks	USW00014767	READING, PA US	1940-11	1940	11	123.3	6.7	10.5	2.9		1945-11	1945-11	1945-11	1945-11	1945-11	1945-11	1945-11	1945-11	1945	11	132.95	7.4	12.8	1.875
Berks	USW00014767	READING, PA US	1940-12	1940	12	86.5	3.4	7.3	-0.6		1945-12	1945-12	1945-12	1945-12	1945-12	1945-12	1945-12	1945-12	1945	12	117	-2.166666667	1.7	-5.975
Berks	USW00014767	READING, PA US	1941-01	1941	1	89.7	-1.2	2.2	-4.5		1946-1	1946-1	1946-1	1946-1	1946-1	1946-1	1946-1	1946-1	1946	1	32.6	-0.066666667	4.733333333	-4.875
Berks	USW00014767	READING, PA US	1941-02	1941	2	49.3	-1.2	2.6	-5		1946-2	1946-2	1946-2	1946-2	1946-2	1946-2	1946-2	1946-2	1946	2	54.925	-0.2	4.666666667	-5.275
Berks	USW00014767	READING, PA US	1941-03	1941	3	68.2	2	6.4	-2.4		1946-3	1946-3	1946-3	1946-3	1946-3	1946-3	1946-3	1946-3	1946	3	90.425	9.1	15.83333333	2.6
Berks	USW00014767	READING, PA US	1941-04	1941	4	47.8	14.6	21.2	8.1		1946-4	1946-4	1946-4	1946-4	1946-4	1946-4	1946-4	1946-4	1946	4	23.45	10.13333333	16.7	3.675
Berks	USW00014767	READING, PA US	1941-05	1941	5	40	18.5	25.3	11.7		1946-5	1946-5	1946-5	1946-5	1946-5	1946-5	1946-5	1946-5	1946	5	175.3	16.16666667	22.5	9.9
Berks	USW00014767	READING, PA US	1941-06	1941	6	120.9	21.8	27.2	16.4		1946-6	1946-6	1946-6	1946-6	1946-6	1946-6	1946-6	1946-6	1946	6	155.2333333	19.93333333	26.16666667	13.775
Berks	USW00014767	READING, PA US	1941-07	1941	7	120	24.4	29.6	19.2		1946-7	1946-7	1946-7	1946-7	1946-7	1946-7	1946-7	1946-7	1946	7	169.825	23.3	29.425	17.175
Berks	USW00014767	READING, PA US	1941-08	1941	8	84.3	22.8	29	16.6		1946-8	1946-8	1946-8	1946-8	1946-8	1946-8	1946-8	1946-8	1946	8	113.4	20.4	26.1	14.8
Berks	USW00014767	READING, PA US	1941-09	1941	9	9.4	20.7	27.4	14		1946-9	1946-9	1946-9	1946-9	1946-9	1946-9	1946-9	1946-9	1946	9	67.225	19.85	26.4	13.3
Berks	USW00014767	READING, PA US	1941-10	1941	10	54.7	15.6	21.1	10.2		1946-10	1946-10	1946-10	1946-10	1946-10	1946-10	1946-10	1946-10	1946	10	53.325	14.6	21.1	8.5
Berks	USW00014767	READING, PA US	1941-11	1941	11	44.3	8.8	14	3.6		1946-11	1946-11	1946-11	1946-11	1946-11	1946-11	1946-11	1946-11	1946	11	28.05	8.733333333	14.23333333	3.525
Berks	USW00014767	READING, PA US	1941-12	1941	12	83.1	3.2	7.1	-0.7		1946-12	1946-12	1946-12	1946-12	1946-12	1946-12	1946-12	1946-12	1946	12	62.275	2.2	7.333333333	-2.875
Berks	USW00014767	READING, PA US	1942-01	1942	1	63.4	-1.1	3.3	-5.4		1947-1	1947-1	1947-1	1947-1	1947-1	1947-1	1947-1	1947-1	1947	1	83.85	2.066666667	6.666666667	-2.65
Berks	USW00014767	READING, PA US	1942-02	1942	2	61	-1.2	2.6	-5		1947-2	1947-2	1947-2	1947-2	1947-2	1947-2	1947-2	1947-2	1947	2	48.35	-2.6	2.033333333	-7.175
Berks	USW00014767	READING, PA US	1942-03	1942	3	123.2	6.4	10.8	1.9		1947-3	1947-3	1947-3	1947-3	1947-3	1947-3	1947-3	1947-3	1947	3	67.275	2.3	7.366666667	-2.7
Berks	USW00014767	READING, PA US	1942-04	1942	4	37.5	13.2	19.7	6.7		1947-4	1947-4	1947-4	1947-4	1947-4	1947-4	1947-4	1947-4	1947	4	107.45	10.43333333	16.8	4.15
Berks	USW00014767	READING, PA US	1942-05	1942	5	235.9	18.9	24.6	13.2		1947-5	1947-5	1947-5	1947-5	1947-5	1947-5	1947-5	1947-5	1947	5	180.8	15.675	22.15	9.15
Berks	USW00014767	READING, PA US	1942-06	1942	6	120.5	22.1	27.1	17.1		1947-6	1947-6	1947-6	1947-6	1947-6	1947-6	1947-6	1947-6	1947	6	115.025	19.63333333	25.83333333	13.425
Berks	USW00014767	READING, PA US	1942-07	1942	7	142.2	24.7	29.9	19.5		1947-7	1947-7	1947-7	1947-7	1947-7	1947-7	1947-7	1947-7	1947	7	137.7	22.8	28.65	16.925
Berks	USW00014767	READING, PA US	1942-08	1942	8	196.9	22.4	27.5	17.3		1947-8	1947-8	1947-8	1947-8	1947-8	1947-8	1947-8	1947-8	1947	8	94.45	23.23333333	29.03333333	17.775
Berks	USW00014767	READING, PA US	1942-09	1942	9	101.2	19.4	25	13.7		1947-9	1947-9	1947-9	1947-9	1947-9	1947-9	1947-9	1947-9	1947	9	87.325	19.025	24.925	13.15
Berks	USW00014767	READING, PA US	1942-10	1942	10	81.8	14	19.1	8.9		1947-10	1947-10	1947-10	1947-10	1947-10	1947-10	1947-10	1947-10	1947	10	50.5	15.85	23.25	8.45
Berks	USW00014767	READING, PA US	1942-11	1942	11	84.6	7.3	12.3	2.3		1947-11	1947-11	1947-11	1947-11	1947-11	1947-11	1947-11	1947-11	1947	11	141.15	5.166666667	9.9	0.7
Berks	USW00014767	READING, PA US	1942-12	1942	12	129.3	-0.8	2.8	-4.4		1947-12	1947-12	1947-12	1947-12	1947-12	1947-12	1947-12	1947-12	1947	12	49.25	-0.2	4.5	-4.525
Berks	USW00014767	READING, PA US	1943-01	1943	1	62.5	-0.4	3	-3.8		1948-1	1948-1	1948-1	1948-1	1948-1	1948-1	1948-1	1948-1	1948	1	104.8666667	-5.2	-0.8	-9.566666667
Berks	USW00014767	READING, PA US	1943-02	1943	2	43.9	0.9	5.3	-3.6		1948-2	1948-2	1948-2	1948-2	1948-2	1948-2	1948-2	1948-2	1948	2	60.425	-1.933333333	3.2	-6.775
Berks	USW00014767	READING, PA US	1943-03	1943	3	68	5	10.2	-0.1		1948-3	1948-3	1948-3	1948-3	1948-3	1948-3	1948-3	1948-3	1948	3	93.075	5.566666667	11.6	-0.65
Berks	USW00014767	READING, PA US	1943-04	1943	4	73.7	8	13.4	2.6		1948-4	1948-4	1948-4	1948-4	1948-4	1948-4	1948-4	1948-4	1948	4	85.7	10.36666667	16.1	4.65
Berks	USW00014767	READING, PA US	1943-05	1943	5	110.8	17.5	22.7	12.3		1948-5	1948-5	1948-5	1948-5	1948-5	1948-5	1948-5	1948-5	1948	5	220.48	15.64	21.44	9.86
Berks	USW00014767	READING, PA US	1943-06	1943	6	61.8	24.8	30.2	19.4		1948-6	1948-6	1948-6	1948-6	1948-6	1948-6	1948-6	1948-6	1948	6	141.5	20.42	26.66	14.16
Berks	USW00014767	READING, PA US	1943-07	1943	7	63.1	24.7	30.2	19.2		1948-7	1948-7	1948-7	1948-7	1948-7	1948-7	1948-7	1948-7	1948	7	75.3	23.5	29.62	17.4
Berks	USW00014767	READING, PA US	1943-08	1943	8	42.6	24.4	30.5	18.3		1948-8	1948-8	1948-8	1948-8	1948-8	1948-8	1948-8	1948-8	1948	8	102.54	22.38	28.32	16.44
Berks	USW00014767	READING, PA US	1943-09	1943	9	28.8	18.9	25.3	12.4		1948-9	1948-9	1948-9	1948-9	1948-9	1948-9	1948-9	1948-9	1948	9	46.62	18.62	25.46	11.74
Berks	USW00014767	READING, PA US	1943-10	1943	10	171.7	12.1	17	7.3		1948-10	1948-10	1948-10	1948-10	1948-10	1948-10	1948-10	1948-10	1948	10	32.12	11.38	17.36	5.44
Berks	USW00014767	READING, PA US	1943-11	1943	11	88.6	6.3	11	1.5		1948-11	1948-11	1948-11	1948-11	1948-11	1948-11	1948-11	1948-11	1948	11	104.3	9.14	14.36	3.9
Berks	USW00014767	READING, PA US	1943-12	1943	12	32.3	0.5	5.1	-4.1		1948-12	1948-12	1948-12	1948-12	1948-12	1948-12	1948-12	1948-12	1948	12	149.5	0.85	5.66	-4.025
Berks	USW00014712	READING REGIONAL AIRPORT, PA US	1949-01	1949	1	154.9	2.2	6.2	-1.9		1949-1	1949-1	1949-1	1949-1	1949-1	1949-1	1949-1	1949-1	1949	1	152.5833333	2.566666667	6.766666667	-1.716666667
Berks	USW00014712	READING REGIONAL AIRPORT, PA US	1949-02	1949	2	66.7	1.7	7.1	-3.7		1949-2	1949-2	1949-2	1949-2	1949-2	1949-2	1949-2	1949-2	1949	2	69.73333333	2.316666667	7.533333333	-2.883333333
Berks	USW00014712	READING REGIONAL AIRPORT, PA US	1949-03	1949	3	55.7	5.2	10.9	-0.5		1949-3	1949-3	1949-3	1949-3	1949-3	1949-3	1949-3	1949-3	1949	3	47.58333333	5.316666667	11.11666667	-0.483333333
Berks	USW00014712	READING REGIONAL AIRPORT, PA US	1949-04	1949	4	105	10.1	16.4	3.8		1949-4	1949-4	1949-4	1949-4	1949-4	1949-4	1949-4	1949-4	1949	4	104.7	10.53333333	16.86666667	4.2
Berks	USW00014712	READING REGIONAL AIRPORT, PA US	1949-05	1949	5	68.9	16.3	23.1	9.6		1949-5	1949-5	1949-5	1949-5	1949-5	1949-5	1949-5	1949-5	1949	5	97.25	16.45	23.11666667	9.783333333
Berks	USW00014712	READING REGIONAL AIRPORT, PA US	1949-06	1949	6	31.8	22.8	29.3	16.3		1949-6	1949-6	1949-6	1949-6	1949-6	1949-6	1949-6	1949-6	1949	6	17.16666667	22.63333333	29.26666667	15.96666667
Berks	USW00014712	READING REGIONAL AIRPORT, PA US	1949-07	1949	7	196.4	25.6	31.3	19.9		1949-7	1949-7	1949-7	1949-7	1949-7	1949-7	1949-7	1949-7	1949	7	149.1666667	25.48333333	31.31666667	19.66666667
Berks	USW00014712	READING REGIONAL AIRPORT, PA US	1949-08	1949	8	25.1	23.3	29.7	17		1949-8	1949-8	1949-8	1949-8	1949-8	1949-8	1949-8	1949-8	1949	8	83.86666667	23.41666667	29.46666667	17.38333333
Berks	USW00014712	READING REGIONAL AIRPORT, PA US	1949-09	1949	9	55.8	16.7	22.8	10.7		1949-9	1949-9	1949-9	1949-9	1949-9	1949-9	1949-9	1949-9	1949	9	110.6666667	16.95	23	10.88333333
Berks	USW00014712	READING REGIONAL AIRPORT, PA US	1949-10	1949	10	62.7	14.9	20.6	9.1		1949-10	1949-10	1949-10	1949-10	1949-10	1949-10	1949-10	1949-10	1949	10	64.68333333	14.96666667	20.73333333	9.183333333
Berks	USW00014712	READING REGIONAL AIRPORT, PA US	1949-11	1949	11	40.1	5.3	10.3	0.2		1949-11	1949-11	1949-11	1949-11	1949-11	1949-11	1949-11	1949-11	1949	11	34.23333333	5.716666667	10.98333333	0.416666667
Berks	USW00014712	READING REGIONAL AIRPORT, PA US	1949-12	1949	12	88.9	1.7	6.3	-2.9		1949-12	1949-12	1949-12	1949-12	1949-12	1949-12	1949-12	1949-12	1949	12	93.03333333	2.133333333	6.783333333	-2.516666667
Berks	USW00014712	READING REGIONAL AIRPORT, PA US	1950-01	1950	1	71.7	3.6	7.6	-0.5		1950-1	1950-1	1950-1	1950-1	1950-1	1950-1	1950-1	1950-1	1950	1	65.36666667	3.933333333	8.316666667	-0.516666667
Berks	USW00014712	READING REGIONAL AIRPORT, PA US	1950-02	1950	2	97.1	-0.8	2.8	-4.5		1950-2	1950-2	1950-2	1950-2	1950-2	1950-2	1950-2	1950-2	1950	2	98.66666667	-0.766666667	3.166666667	-4.716666667
Berks	USW00014712	READING REGIONAL AIRPORT, PA US	1950-03	1950	3	113.9	1.7	6.7	-3.4		1950-3	1950-3	1950-3	1950-3	1950-3	1950-3	1950-3	1950-3	1950	3	120.0333333	2.033333333	7.433333333	-3.45
Berks	USW00014712	READING REGIONAL AIRPORT, PA US	1950-04	1950	4						1950-4	1950-4	1950-4	1950-4	1950-4	1950-4	1950-4	1950-4	1950	4	47.6	8.5	14.72	2.26
Berks	USW00014767	READING, PA US	1944-01	1944	1	73.7	1.2	5.3	-2.9		1950-5	1950-5	1950-5	1950-5	1950-5	1950-5	1950-5	1950-5	1950	5	115.08	15.06	20.72	9.46
Berks	USW00014767	READING, PA US	1944-02	1944	2	50.2	0.7	4.5	-3.1		1950-6	1950-6	1950-6	1950-6	1950-6	1950-6	1950-6	1950-6	1950	6	46.98	20.4	26.84	13.92
Berks	USW00014767	READING, PA US	1944-03	1944	3	139	3.3	7.8	-1.3		1950-7	1950-7	1950-7	1950-7	1950-7	1950-7	1950-7	1950-7	1950	7	120.04	22.38	28.64	16.14
Berks	USW00014767	READING, PA US	1944-04	1944	4	153.8	9.5	14.6	4.3		1950-8	1950-8	1950-8	1950-8	1950-8	1950-8	1950-8	1950-8	1950	8	99.34	21.9	27.96	15.8
Berks	USW00014767	READING, PA US	1944-05	1944	5	60.8	20.2	26.6	13.8		1950-9	1950-9	1950-9	1950-9	1950-9	1950-9	1950-9	1950-9	1950	9	102.58	16.7	21.48	11.96
Berks	USW00014767	READING, PA US	1944-06	1944	6	114.5	22.2	27.7	16.6		1950-10	1950-10	1950-10	1950-10	1950-10	1950-10	1950-10	1950-10	1950	10	54.4	13.4	19.5	7.34
Berks	USW00014767	READING, PA US	1944-07	1944	7	23.7	25.6	31.9	19.4		1950-11	1950-11	1950-11	1950-11	1950-11	1950-11	1950-11	1950-11	1950	11	142.4	6.74	12.2	1.24
Berks	USW00014767	READING, PA US	1944-08	1944	8	64.3	24.5	30.6	18.3		1950-12	1950-12	1950-12	1950-12	1950-12	1950-12	1950-12	1950-12	1950	12	94.78	-0.75	3.15	-4.65
Berks	USW00014767	READING, PA US	1944-09	1944	9	142.6	19.8	24.5	15.1		1951-1	1951-1	1951-1	1951-1	1951-1	1951-1	1951-1	1951-1	1951	1	101.28	0.68	5.06	-3.7
Berks	USW00014767	READING, PA US	1944-10	1944	10	48.5	12.6	18.1	7.1		1951-2	1951-2	1951-2	1951-2	1951-2	1951-2	1951-2	1951-2	1951	2	92.84	0.76	5.38	-3.82
Berks	USW00014767	READING, PA US	1944-11	1944	11	109	7.2	11.3	3.2		1951-3	1951-3	1951-3	1951-3	1951-3	1951-3	1951-3	1951-3	1951	3	113.5	4.62	9.28	-0.06
Berks	USW00014767	READING, PA US	1944-12	1944	12	92.4	-0.5	3.1	-4.2		1951-4	1951-4	1951-4	1951-4	1951-4	1951-4	1951-4	1951-4	1951	4	84.52	10.66	16.48	4.78
Berks	USW00014767	READING, PA US	1945-01	1945	1	94.4	-4.3	-0.2	-8.4		1951-5	1951-5	1951-5	1951-5	1951-5	1951-5	1951-5	1951-5	1951	5	94.86	16.56	23.1	10.02
Berks	USW00014767	READING, PA US	1945-02	1945	2	70.3	0.8	4.7	-3.1		1951-6	1951-6	1951-6	1951-6	1951-6	1951-6	1951-6	1951-6	1951	6	117.24	20.62	26.32	14.92
Berks	USW00014767	READING, PA US	1945-03	1945	3	55.6	11.4	17.5	5.2		1951-7	1951-7	1951-7	1951-7	1951-7	1951-7	1951-7	1951-7	1951	7	131.64	23.22	29.12	17.32
Berks	USW00014767	READING, PA US	1945-04	1945	4	87.1	13.1	18.8	7.3		1951-8	1951-8	1951-8	1951-8	1951-8	1951-8	1951-8	1951-8	1951	8	54.38	22.04	28.18	15.86
Berks	USW00014767	READING, PA US	1945-05	1945	5	121.6	15.5	20.8	10.2		1951-9	1951-9	1951-9	1951-9	1951-9	1951-9	1951-9	1951-9	1951	9	65.6	18.42	24.78	12.04
Berks	USW00014767	READING, PA US	1945-06	1945	6	127.5	22.1	27.6	16.5		1951-10	1951-10	1951-10	1951-10	1951-10	1951-10	1951-10	1951-10	1951	10	96.06	13.54	19.24	7.86
Berks	USW00014767	READING, PA US	1945-07	1945	7	190.6	23.7	28.1	19.2		1951-11	1951-11	1951-11	1951-11	1951-11	1951-11	1951-11	1951-11	1951	11	173.46	3.72	8.76	-1.34
Berks	USW00014767	READING, PA US	1945-08	1945	8	84.2	22.6	28.3	17		1951-12	1951-12	1951-12	1951-12	1951-12	1951-12	1951-12	1951-12	1951	12	134.2	1.3	5.94	-3.32
Berks	USW00014767	READING, PA US	1945-09	1945	9	174.4	20.7	25.6	15.7		1952-1	1952-1	1952-1	1952-1	1952-1	1952-1	1952-1	1952-1	1952	1	121.32	0.96	5.2	-3.26
Berks	USW00014767	READING, PA US	1945-10	1945	10	45	12.8	18.5	7.1		1952-2	1952-2	1952-2	1952-2	1952-2	1952-2	1952-2	1952-2	1952	2	51.36	1.64	5.92	-2.62
Berks	USW00014767	READING, PA US	1945-11	1945	11	128.9	7.7	12.2	3.1		1952-3	1952-3	1952-3	1952-3	1952-3	1952-3	1952-3	1952-3	1952	3	127.7	3.46	8.18	-1.2
Berks	USW00014767	READING, PA US	1945-12	1945	12	97.6	-1.2	2.1	-4.6		1952-4	1952-4	1952-4	1952-4	1952-4	1952-4	1952-4	1952-4	1952	4	211.16	11.56	16.94	6.2
Berks	USW00014767	READING, PA US	1946-01	1946	1	35.7	0.5	4.8	-3.7		1952-5	1952-5	1952-5	1952-5	1952-5	1952-5	1952-5	1952-5	1952	5	129.12	15.02	21.14	8.92
Berks	USW00014767	READING, PA US	1946-02	1946	2	57.4	0.4	4.6	-3.9		1952-6	1952-6	1952-6	1952-6	1952-6	1952-6	1952-6	1952-6	1952	6	56.92	22.26	28.48	16
Berks	USW00014767	READING, PA US	1946-03	1946	3	82.8	10	16	4.1		1952-7	1952-7	1952-7	1952-7	1952-7	1952-7	1952-7	1952-7	1952	7	183.58	24.8	31.3	18.32
Berks	USW00014767	READING, PA US	1946-04	1946	4	16.8	11	16.8	5.2		1952-8	1952-8	1952-8	1952-8	1952-8	1952-8	1952-8	1952-8	1952	8	121.76	22.02	27.48	16.58
Berks	USW00014767	READING, PA US	1946-05	1946	5	134.8	16.9	22.5	11.4		1952-9	1952-9	1952-9	1952-9	1952-9	1952-9	1952-9	1952-9	1952	9	164.66	18.5	25.14	11.9
Berks	USW00014767	READING, PA US	1946-06	1946	6	196.2	20.6	26.3	14.8		1952-10	1952-10	1952-10	1952-10	1952-10	1952-10	1952-10	1952-10	1952	10	26.98	10.3	17.12	3.48
Berks	USW00014767	READING, PA US	1946-07	1946	7	114.9	24.1	29.9	18.2		1952-11	1952-11	1952-11	1952-11	1952-11	1952-11	1952-11	1952-11	1952	11	146.06	6.52	11.26	1.78
Berks	USW00014767	READING, PA US	1946-08	1946	8	101.9	21.1	26.5	15.8		1952-12	1952-12	1952-12	1952-12	1952-12	1952-12	1952-12	1952-12	1952	12	117.2	1.84	5.78	-2.08
Berks	USW00014767	READING, PA US	1946-09	1946	9	67.4	20.2	26.5	13.9		1953-1	1953-1	1953-1	1953-1	1953-1	1953-1	1953-1	1953-1	1953	1	149.72	1.56	5.48	-2.4
Berks	USW00014767	READING, PA US	1946-10	1946	10	64.1	15.5	21.4	9.5		1953-2	1953-2	1953-2	1953-2	1953-2	1953-2	1953-2	1953-2	1953	2	66.88	2.54	7.46	-2.38
Berks	USW00014767	READING, PA US	1946-11	1946	11	28.4	9.3	13.9	4.7		1953-3	1953-3	1953-3	1953-3	1953-3	1953-3	1953-3	1953-3	1953	3	149.82	5.52	10.24	0.78
Berks	USW00014767	READING, PA US	1946-12	1946	12	61.5	2.9	7.4	-1.5		1953-4	1953-4	1953-4	1953-4	1953-4	1953-4	1953-4	1953-4	1953	4	150.12	10.12	15.3	4.98
Berks	USW00014767	READING, PA US	1947-01	1947	1	98.5	2.9	7.2	-1.4		1953-5	1953-5	1953-5	1953-5	1953-5	1953-5	1953-5	1953-5	1953	5	168.48	17.2	22.86	11.52
Berks	USW00014767	READING, PA US	1947-02	1947	2	56.5	-1.9	2.2	-6.1		1953-6	1953-6	1953-6	1953-6	1953-6	1953-6	1953-6	1953-6	1953	6	72.06	21.7	28.175	14.66
Berks	USW00014767	READING, PA US	1947-03	1947	3	70.2	3.1	7.6	-1.4		1953-7	1953-7	1953-7	1953-7	1953-7	1953-7	1953-7	1953-7	1953	7	107.2	23.73333333	30.46666667	16.475
Berks	USW00014767	READING, PA US	1947-04	1947	4	117.6	11.4	17	5.8		1953-8	1953-8	1953-8	1953-8	1953-8	1953-8	1953-8	1953-8	1953	8	62.775	21.75	28.8	14.65
Berks	USW00014767	READING, PA US	1947-05	1947	5	141.7	16.5	22.4	10.5		1953-9	1953-9	1953-9	1953-9	1953-9	1953-9	1953-9	1953-9	1953	9	65.575	18.5	25.475	11.55
Berks	USW00014767	READING, PA US	1947-06	1947	6	102.5	20.7	26.5	14.9		1953-10	1953-10	1953-10	1953-10	1953-10	1953-10	1953-10	1953-10	1953	10	106.54	13.4	20.66	6.12
Berks	USW00014767	READING, PA US	1947-07	1947	7	169.1	23.8	29.3	18.3		1953-11	1953-11	1953-11	1953-11	1953-11	1953-11	1953-11	1953-11	1953	11	64	6.28	12.18	0.44
Berks	USW00014767	READING, PA US	1947-08	1947	8	91.8	24.6	29.7	19.6		1953-12	1953-12	1953-12	1953-12	1953-12	1953-12	1953-12	1953-12	1953	12	133.76	2.84	7.86	-2.18
Berks	USW00014767	READING, PA US	1947-09	1947	9	83.3	19.6	24.9	14.3		1954-1	1954-1	1954-1	1954-1	1954-1	1954-1	1954-1	1954-1	1954	1	48.56	-2.06	2.88	-7.02
Berks	USW00014767	READING, PA US	1947-10	1947	10	47.8	17	23.5	10.5		1954-2	1954-2	1954-2	1954-2	1954-2	1954-2	1954-2	1954-2	1954	2	38.14	3.54	8.9	-1.84
Berks	USW00014767	READING, PA US	1947-11	1947	11	161.1	6	9.8	2.2		1954-3	1954-3	1954-3	1954-3	1954-3	1954-3	1954-3	1954-3	1954	3	105	4.66	10.22	-0.92
Berks	USW00014767	READING, PA US	1947-12	1947	12	32.5	1.1	4.9	-2.6		1954-4	1954-4	1954-4	1954-4	1954-4	1954-4	1954-4	1954-4	1954	4	77.5	11.975	18.8	5.075
Berks	USW00014767	READING, PA US	1948-01	1948	1	104.9	-4	-0.2	-7.8		1954-5	1954-5	1954-5	1954-5	1954-5	1954-5	1954-5	1954-5	1954	5	84.1	14.7	20.42	8.94
Berks	USW00014767	READING, PA US	1948-02	1948	2	52.6	-0.4	4.4	-5.3		1954-6	1954-6	1954-6	1954-6	1954-6	1954-6	1954-6	1954-6	1954	6	47.48	21.28	27.92	14.66
Berks	USW00014767	READING, PA US	1948-03	1948	3	100.8	6.7	12.2	1.1		1954-7	1954-7	1954-7	1954-7	1954-7	1954-7	1954-7	1954-7	1954	7	35.04	23.86	31.12	16.64
Berks	USW00014767	READING, PA US	1948-04	1948	4	90.3	11.3	16.5	6		1954-8	1954-8	1954-8	1954-8	1954-8	1954-8	1954-8	1954-8	1954	8	187.14	21.8	27.76	15.82
Berks	USW00014767	READING, PA US	1948-05	1948	5	215.8	16.7	21.7	11.7		1954-9	1954-9	1954-9	1954-9	1954-9	1954-9	1954-9	1954-9	1954	9	80.86	19.1	24.7	13.46
Berks	USW00014767	READING, PA US	1948-06	1948	6	100.5	21.7	27.4	16		1954-10	1954-10	1954-10	1954-10	1954-10	1954-10	1954-10	1954-10	1954	10	77.12	14.5	20.36	8.62
Berks	USW00014767	READING, PA US	1948-07	1948	7	63.7	24.5	29.8	19.3		1954-11	1954-11	1954-11	1954-11	1954-11	1954-11	1954-11	1954-11	1954	11	118.875	5.62	10.48	0.8
Berks	USW00014767	READING, PA US	1948-08	1948	8	131.1	23.3	28.6	17.9		1954-12	1954-12	1954-12	1954-12	1954-12	1954-12	1954-12	1954-12	1954	12	81.02	0.92	5.16	-3.3
Berks	USW00014767	READING, PA US	1948-09	1948	9	76.7	19.6	25.6	13.7		1955-1	1955-1	1955-1	1955-1	1955-1	1955-1	1955-1	1955-1	1955	1	14.62	-1.72	2.32	-5.78
Berks	USW00014767	READING, PA US	1948-10	1948	10	37.9	12.4	17.7	7.2		1955-2	1955-2	1955-2	1955-2	1955-2	1955-2	1955-2	1955-2	1955	2	77.74	0.28	5.44	-4.92
Berks	USW00014767	READING, PA US	1948-11	1948	11	108.5	10.2	14.8	5.6		1955-3	1955-3	1955-3	1955-3	1955-3	1955-3	1955-3	1955-3	1955	3	117.56	4.9	10.44	-0.62
Berks	USW00014767	READING, PA US	1948-12	1948	12	150.1	2.3	6.4	-1.8		1955-4	1955-4	1955-4	1955-4	1955-4	1955-4	1955-4	1955-4	1955	4	64.4	12.38	18.6	6.2
Berks	USW00014767	READING, PA US	1949-01	1949	1	161.6	3.7	7.4	-0.1		1955-5	1955-5	1955-5	1955-5	1955-5	1955-5	1955-5	1955-5	1955	5	57.675	17.85	24.875	10.775
Berks	USW00014767	READING, PA US	1949-02	1949	2	69.2	3.6	8.3	-1.1		1955-6	1955-6	1955-6	1955-6	1955-6	1955-6	1955-6	1955-6	1955	6	101.46	19.94	26	13.92
Berks	USW00014767	READING, PA US	1949-03	1949	3	46.3	6.4	11.6	1.2		1955-7	1955-7	1955-7	1955-7	1955-7	1955-7	1955-7	1955-7	1955	7	22.38	26.5	32.96	20.04
Berks	USW00014767	READING, PA US	1949-04	1949	4	110.3	11.5	17.1	6		1955-8	1955-8	1955-8	1955-8	1955-8	1955-8	1955-8	1955-8	1955	8	315.3	24.66	30.16	19.18
Berks	USW00014767	READING, PA US	1949-05	1949	5	90.4	17.6	23.8	11.4		1955-9	1955-9	1955-9	1955-9	1955-9	1955-9	1955-9	1955-9	1955	9	58.14	18.28	23.96	12.6
Berks	USW00014767	READING, PA US	1949-06	1949	6	31.2	23.4	29.1	17.7		1955-10	1955-10	1955-10	1955-10	1955-10	1955-10	1955-10	1955-10	1955	10	182.1	13.74	19.7	7.82
Berks	USW00014767	READING, PA US	1949-07	1949	7	173.8	26.2	31.3	21.2		1955-11	1955-11	1955-11	1955-11	1955-11	1955-11	1955-11	1955-11	1955	11	48.98	5.12	10.02	0.22
Berks	USW00014767	READING, PA US	1949-08	1949	8	27	24.4	29.6	19.2		1955-12	1955-12	1955-12	1955-12	1955-12	1955-12	1955-12	1955-12	1955	12	8.3	-2.54	1.86	-6.96
Berks	USW00014767	READING, PA US	1949-09	1949	9	83.2	17.9	23.3	12.5		1956-1	1956-1	1956-1	1956-1	1956-1	1956-1	1956-1	1956-1	1956	1	52.76	-0.94	2.94	-4.82
Berks	USW00014767	READING, PA US	1949-10	1949	10	65.1	16.2	21.3	11.1		1956-2	1956-2	1956-2	1956-2	1956-2	1956-2	1956-2	1956-2	1956	2	122.24	1.6	5.62	-2.45
Berks	USW00014767	READING, PA US	1949-11	1949	11	38.9	6.9	11.4	2.4		1956-3	1956-3	1956-3	1956-3	1956-3	1956-3	1956-3	1956-3	1956	3	134.08	2.48	7.32	-2.32
Berks	USW00014767	READING, PA US	1949-12	1949	12	94.4	3.4	7.4	-0.7		1956-4	1956-4	1956-4	1956-4	1956-4	1956-4	1956-4	1956-4	1956	4	81.36	8.9	14.92	2.92
Berks	USW00014767	READING, PA US	1950-01	1950	1	64.7	5.1	9.1	1		1956-5	1956-5	1956-5	1956-5	1956-5	1956-5	1956-5	1956-5	1956	5	81.5	14.9	21.48	8.26
Berks	USW00014767	READING, PA US	1950-02	1950	2	107.5	0.5	3.9	-3		1956-6	1956-6	1956-6	1956-6	1956-6	1956-6	1956-6	1956-6	1956	6	111.18	21.48	27.66	15.26
Berks	USW00014767	READING, PA US	1950-03	1950	3	138	2.9	7.7	-2		1956-7	1956-7	1956-7	1956-7	1956-7	1956-7	1956-7	1956-7	1956	7	121.7	21.64	26.72	16.48
Berks	USW00014767	READING, PA US	1950-04	1950	4	46.8	9.3	14.6	3.9		1956-8	1956-8	1956-8	1956-8	1956-8	1956-8	1956-8	1956-8	1956	8	87.48	22.08	27.74	16.44
Berks	USW00014767	READING, PA US	1950-05	1950	5	125	15.8	20.9	10.8		1956-9	1956-9	1956-9	1956-9	1956-9	1956-9	1956-9	1956-9	1956	9	80.32	16.96	22.46	11.42
Berks	USW00014767	READING, PA US	1950-06	1950	6	41.4	21.4	26.9	15.9		1956-10	1956-10	1956-10	1956-10	1956-10	1956-10	1956-10	1956-10	1956	10	78.76	13.08	18.92	7.24
Berks	USW00014767	READING, PA US	1950-07	1950	7	56.5	23.4	28.8	18.1		1956-11	1956-11	1956-11	1956-11	1956-11	1956-11	1956-11	1956-11	1956	11	89.38	6.48	11.54	1.46
Berks	USW00014767	READING, PA US	1950-08	1950	8	57.6	23	28.4	17.6		1956-12	1956-12	1956-12	1956-12	1956-12	1956-12	1956-12	1956-12	1956	12	109.12	3.94	8.28	-0.42
Berks	USW00014767	READING, PA US	1950-09	1950	9	98.6	17.7	21.8	13.6		1957-1	1957-1	1957-1	1957-1	1957-1	1957-1	1957-1	1957-1	1957	1	44	-2.9	1.525	-7.325
Berks	USW00014767	READING, PA US	1950-10	1950	10	59.7	14.4	20	8.8		1957-2	1957-2	1957-2	1957-2	1957-2	1957-2	1957-2	1957-2	1957	2	59.92	1.675	6	-2.625
Berks	USW00014767	READING, PA US	1950-11	1950	11	186.8	7.8	12.7	2.9		1957-3	1957-3	1957-3	1957-3	1957-3	1957-3	1957-3	1957-3	1957	3	63.775	4.825	10.025	-0.325
Berks	USW00014767	READING, PA US	1950-12	1950	12	110.5	0.1	3.7	-3.5		1957-4	1957-4	1957-4	1957-4	1957-4	1957-4	1957-4	1957-4	1957	4	155.94	11.74	18.06	5.44
Berks	USW00014767	READING, PA US	1951-01	1951	1	97.7	1.9	6.2	-2.4		1957-5	1957-5	1957-5	1957-5	1957-5	1957-5	1957-5	1957-5	1957	5	48.08	16.28	23.3	9.24
Berks	USW00014767	READING, PA US	1951-02	1951	2	93.2	1.8	6	-2.4		1957-6	1957-6	1957-6	1957-6	1957-6	1957-6	1957-6	1957-6	1957	6	77.36	22.58	29.26	15.9
Berks	USW00014767	READING, PA US	1951-03	1951	3	88.5	5.4	9.9	0.9		1957-7	1957-7	1957-7	1957-7	1957-7	1957-7	1957-7	1957-7	1957	7	34.66	23.62	30.72	16.52
Berks	USW00014767	READING, PA US	1951-04	1951	4	96.9	11.6	16.9	6.3		1957-8	1957-8	1957-8	1957-8	1957-8	1957-8	1957-8	1957-8	1957	8	31.6	21.56	28.7	14.4
Berks	USW00014767	READING, PA US	1951-05	1951	5	48.9	17.5	23.6	11.5		1957-9	1957-9	1957-9	1957-9	1957-9	1957-9	1957-9	1957-9	1957	9	58.6	19.6	25.7	13.52
Berks	USW00014767	READING, PA US	1951-06	1951	6	120.2	21.6	26.9	16.2		1957-10	1957-10	1957-10	1957-10	1957-10	1957-10	1957-10	1957-10	1957	10	60.26	11.38	17.36	5.42
Berks	USW00014767	READING, PA US	1951-07	1951	7	119.4	24.5	29.8	19.2		1957-11	1957-11	1957-11	1957-11	1957-11	1957-11	1957-11	1957-11	1957	11	87.08	7.44	12.26	2.6
Berks	USW00014767	READING, PA US	1951-08	1951	8	14.3	23.3	28.9	17.6		1957-12	1957-12	1957-12	1957-12	1957-12	1957-12	1957-12	1957-12	1957	12	148	2.725	7.025	-1.625
Berks	USW00014767	READING, PA US	1951-09	1951	9	72.9	19.5	25.1	13.9		1958-1	1958-1	1958-1	1958-1	1958-1	1958-1	1958-1	1958-1	1958	1	113.25	-1.4	2.6	-5.375
Berks	USW00014767	READING, PA US	1951-10	1951	10	77.5	14.8	19.8	9.9		1958-2	1958-2	1958-2	1958-2	1958-2	1958-2	1958-2	1958-2	1958	2	111.75	-3.15	0.625	-6.95
Berks	USW00014767	READING, PA US	1951-11	1951	11	172.7	4.9	9.1	0.6		1958-3	1958-3	1958-3	1958-3	1958-3	1958-3	1958-3	1958-3	1958	3	118.075	3.575	7.225	-0.1
Berks	USW00014767	READING, PA US	1951-12	1951	12	138.6	2.9	7	-1.1		1958-4	1958-4	1958-4	1958-4	1958-4	1958-4	1958-4	1958-4	1958	4	143.875	11.7	17.7	5.725
Berks	USW00014767	READING, PA US	1952-01	1952	1	121	2.3	6	-1.4		1958-5	1958-5	1958-5	1958-5	1958-5	1958-5	1958-5	1958-5	1958	5	90.5	15	20.96	9.04
Berks	USW00014767	READING, PA US	1952-02	1952	2	47	3.2	6.9	-0.5		1958-6	1958-6	1958-6	1958-6	1958-6	1958-6	1958-6	1958-6	1958	6	62.075	18.8	24.65	12.875
Berks	USW00014767	READING, PA US	1952-03	1952	3	106.6	4.8	8.9	0.7		1958-7	1958-7	1958-7	1958-7	1958-7	1958-7	1958-7	1958-7	1958	7	135.275	24.325	29.425	19.225
Berks	USW00014767	READING, PA US	1952-04	1952	4	209.7	12.6	17.4	7.8		1958-8	1958-8	1958-8	1958-8	1958-8	1958-8	1958-8	1958-8	1958	8	75.35	22.525	28.05	16.975
Berks	USW00014767	READING, PA US	1952-05	1952	5	120.8	16.4	21.7	11		1958-9	1958-9	1958-9	1958-9	1958-9	1958-9	1958-9	1958-9	1958	9	112.2	18	24.4	11.6
Berks	USW00014767	READING, PA US	1952-06	1952	6	76.2	23.7	29.2	18.1		1958-10	1958-10	1958-10	1958-10	1958-10	1958-10	1958-10	1958-10	1958	10	95.34	11.6	17.22	5.96
Berks	USW00014767	READING, PA US	1952-07	1952	7	218.6	26.1	31.6	20.5		1958-11	1958-11	1958-11	1958-11	1958-11	1958-11	1958-11	1958-11	1958	11	81.78	6.68	11.6	1.78
Berks	USW00014767	READING, PA US	1952-08	1952	8	62.6	23.3	28.2	18.4		1958-12	1958-12	1958-12	1958-12	1958-12	1958-12	1958-12	1958-12	1958	12	31.46	-3.62	1.08	-8.26
Berks	USW00014767	READING, PA US	1952-09	1952	9	173.5	19.9	25.8	14.1		1959-1	1959-1	1959-1	1959-1	1959-1	1959-1	1959-1	1959-1	1959	1	61.58	-1.6	3.325	-6.625
Berks	USW00014767	READING, PA US	1952-10	1952	10	41.4	11.7	17.6	5.8		1959-2	1959-2	1959-2	1959-2	1959-2	1959-2	1959-2	1959-2	1959	2	56.5	-1.1	4.06	-6.22
Berks	USW00014767	READING, PA US	1952-11	1952	11	152.7	7.6	11.7	3.5		1959-3	1959-3	1959-3	1959-3	1959-3	1959-3	1959-3	1959-3	1959	3	85.32	3.78	9.68	-2.12
Berks	USW00014767	READING, PA US	1952-12	1952	12	91.4	3	6.3	-0.3		1959-4	1959-4	1959-4	1959-4	1959-4	1959-4	1959-4	1959-4	1959	4	77.98	11.9	18.14	5.66
Berks	USW00014767	READING, PA US	1953-01	1953	1	146.4	2.8	6.3	-0.7		1959-5	1959-5	1959-5	1959-5	1959-5	1959-5	1959-5	1959-5	1959	5	36.16	18.18	24.78	11.6
Berks	USW00014767	READING, PA US	1953-02	1953	2	81.6	3.6	7.7	-0.5		1959-6	1959-6	1959-6	1959-6	1959-6	1959-6	1959-6	1959-6	1959	6	91.86	21.66	27.72	15.64
Berks	USW00014767	READING, PA US	1953-03	1953	3	137.5	6.6	10.8	2.4		1959-7	1959-7	1959-7	1959-7	1959-7	1959-7	1959-7	1959-7	1959	7	115.7	23.94	29.6	18.3
Berks	USW00014767	READING, PA US	1953-04	1953	4	145.6	11	15.5	6.5		1959-8	1959-8	1959-8	1959-8	1959-8	1959-8	1959-8	1959-8	1959	8	164.475	23.95	29.175	18.7
Berks	USW00014767	READING, PA US	1953-05	1953	5	241.1	18.4	23.7	13.1		1959-9	1959-9	1959-9	1959-9	1959-9	1959-9	1959-9	1959-9	1959	9	57.925	20.7	26.825	14.6
Berks	USW00014767	READING, PA US	1953-06	1953	6	74.2	22.9	28.6	17.1		1959-10	1959-10	1959-10	1959-10	1959-10	1959-10	1959-10	1959-10	1959	10	93.36	14.26	19.42	9.1
Berks	USW00014767	READING, PA US	1953-07	1953	7	53.6	25	31.1	18.9		1959-11	1959-11	1959-11	1959-11	1959-11	1959-11	1959-11	1959-11	1959	11	79.84	6.14	11.18	1.06
Berks	USW00014767	READING, PA US	1953-08	1953	8	41.7	23.6	29.7	17.4		1959-12	1959-12	1959-12	1959-12	1959-12	1959-12	1959-12	1959-12	1959	12	110.76	1.8	5.9	-2.3
Berks	USW00014767	READING, PA US	1953-09	1953	9	68.6	20.3	26.2	14.4		1960-1	1960-1	1960-1	1960-1	1960-1	1960-1	1960-1	1960-1	1960	1	96.72	0.4	4.075	-3.275
Berks	USW00014767	READING, PA US	1953-10	1953	10	87.7	14.9	21.4	8.4		1960-2	1960-2	1960-2	1960-2	1960-2	1960-2	1960-2	1960-2	1960	2	96.2	1.48	5.62	-2.64
Berks	USW00014767	READING, PA US	1953-11	1953	11	69	7.6	12.7	2.6		1960-3	1960-3	1960-3	1960-3	1960-3	1960-3	1960-3	1960-3	1960	3	62.62	-0.52	4.14	-5.16
Berks	USW00014767	READING, PA US	1953-12	1953	12	143	4.1	8.4	-0.1		1960-4	1960-4	1960-4	1960-4	1960-4	1960-4	1960-4	1960-4	1960	4	95.26	13.2	19.84	6.58
Berks	USW00014767	READING, PA US	1954-01	1954	1	40.7	-0.8	3.4	-5		1960-5	1960-5	1960-5	1960-5	1960-5	1960-5	1960-5	1960-5	1960	5	102.375	15.825	21.375	10.225
Berks	USW00014767	READING, PA US	1954-02	1954	2	35.3	4.6	9.3	-0.2		1960-6	1960-6	1960-6	1960-6	1960-6	1960-6	1960-6	1960-6	1960	6	80.05	21.55	27.05	15.975
Berks	USW00014767	READING, PA US	1954-03	1954	3	123	5.3	10.2	0.4		1960-7	1960-7	1960-7	1960-7	1960-7	1960-7	1960-7	1960-7	1960	7	162.88	22.64	28.32	16.98
Berks	USW00014767	READING, PA US	1954-04	1954	4	65.9	13.5	19.6	7.4		1960-8	1960-8	1960-8	1960-8	1960-8	1960-8	1960-8	1960-8	1960	8	118.02	23.28	28.28	18.3
Berks	USW00014767	READING, PA US	1954-05	1954	5	80.2	15.7	21.1	10.4		1960-9	1960-9	1960-9	1960-9	1960-9	1960-9	1960-9	1960-9	1960	9	196.88	19.08	24.12	14.02
Berks	USW00014767	READING, PA US	1954-06	1954	6	35.3	22.6	28.4	16.7		1960-10	1960-10	1960-10	1960-10	1960-10	1960-10	1960-10	1960-10	1960	10	41.14	12.46	18.68	6.22
Berks	USW00014767	READING, PA US	1954-07	1954	7	30.1	24.8	31.1	18.5		1960-11	1960-11	1960-11	1960-11	1960-11	1960-11	1960-11	1960-11	1960	11	59.84	7.36	12.94	1.7
Berks	USW00014767	READING, PA US	1954-08	1954	8	192.5	22.3	27.3	17.4		1960-12	1960-12	1960-12	1960-12	1960-12	1960-12	1960-12	1960-12	1960	12	65.42	-3.3	1.9	-8.48
Berks	USW00014767	READING, PA US	1954-09	1954	9	41.6	20.1	25.2	14.9		1961-1	1961-1	1961-1	1961-1	1961-1	1961-1	1961-1	1961-1	1961	1	74.28	-4.86	-0.04	-9.64
Berks	USW00014767	READING, PA US	1954-10	1954	10	88.8	15.3	20.3	10.3		1961-2	1961-2	1961-2	1961-2	1961-2	1961-2	1961-2	1961-2	1961	2	73.28	0.46	5.22	-4.26
Berks	USW00014767	READING, PA US	1954-11	1954	11	111	6.5	10.5	2.5		1961-3	1961-3	1961-3	1961-3	1961-3	1961-3	1961-3	1961-3	1961	3	114.26	4.94	9.82	0.02
Berks	USW00014767	READING, PA US	1954-12	1954	12	69.3	1.6	5.1	-1.9		1961-4	1961-4	1961-4	1961-4	1961-4	1961-4	1961-4	1961-4	1961	4	125.26	8.48	13.66	3.34
Berks	USW00014767	READING, PA US	1955-01	1955	1	14.5	-0.6	2.9	-4		1961-5	1961-5	1961-5	1961-5	1961-5	1961-5	1961-5	1961-5	1961	5	82.4	14.88	20.6	9.24
Berks	USW00014767	READING, PA US	1955-02	1955	2	78.1	1.2	5.7	-3.4		1961-6	1961-6	1961-6	1961-6	1961-6	1961-6	1961-6	1961-6	1961	6	62.64	21.32	27.26	15.38
Berks	USW00014767	READING, PA US	1955-03	1955	3	116.4	5.9	10.8	1		1961-7	1961-7	1961-7	1961-7	1961-7	1961-7	1961-7	1961-7	1961	7	199.6	23.775	29	18.575
Berks	USW00014767	READING, PA US	1955-04	1955	4	79.8	13.1	18.7	7.6		1961-8	1961-8	1961-8	1961-8	1961-8	1961-8	1961-8	1961-8	1961	8	103.225	23.125	27.9	18.4
Berks	USW00014767	READING, PA US	1955-05	1955	5	39.2	18.8	24.7	12.8		1961-9	1961-9	1961-9	1961-9	1961-9	1961-9	1961-9	1961-9	1961	9	53.36	22.02	27.5	16.5
Berks	USW00014767	READING, PA US	1955-06	1955	6	128	20.9	26.5	15.3		1961-10	1961-10	1961-10	1961-10	1961-10	1961-10	1961-10	1961-10	1961	10	35.58	13.6	19.96	7.26
Berks	USW00014767	READING, PA US	1955-07	1955	7	38.4	27.5	33	21.9		1961-11	1961-11	1961-11	1961-11	1961-11	1961-11	1961-11	1961-11	1961	11	75.08	7.6	11.75	3.4
Berks	USW00014767	READING, PA US	1955-08	1955	8	377.3	25.4	30.4	20.5		1961-12	1961-12	1961-12	1961-12	1961-12	1961-12	1961-12	1961-12	1961	12	90.92	-0.3	3.5	-4.08
Berks	USW00014767	READING, PA US	1955-09	1955	9	52.6	19.3	24.3	14.3		1962-1	1962-1	1962-1	1962-1	1962-1	1962-1	1962-1	1962-1	1962	1	69.98	-1.9	2.4	-6.48
Berks	USW00014767	READING, PA US	1955-10	1955	10	144.3	14.7	20	9.4		1962-2	1962-2	1962-2	1962-2	1962-2	1962-2	1962-2	1962-2	1962	2	106	-2.02	1.94	-5.98
Berks	USW00014767	READING, PA US	1955-11	1955	11	44.5	6	10.1	2		1962-3	1962-3	1962-3	1962-3	1962-3	1962-3	1962-3	1962-3	1962	3	88.28	3.92	8.88	-1.1
Berks	USW00014767	READING, PA US	1955-12	1955	12	4.3	-1.4	2.3	-5		1962-4	1962-4	1962-4	1962-4	1962-4	1962-4	1962-4	1962-4	1962	4	95.04	10.72	16.56	4.9
Berks	USW00014767	READING, PA US	1956-01	1956	1	39	0.4	3.6	-2.8		1962-5	1962-5	1962-5	1962-5	1962-5	1962-5	1962-5	1962-5	1962	5	60.9	17.24	23.46	11.06
Berks	USW00014767	READING, PA US	1956-02	1956	2	124	2.6	6.2	-1.1		1962-6	1962-6	1962-6	1962-6	1962-6	1962-6	1962-6	1962-6	1962	6	82.68	21.58	27.36	15.82
Berks	USW00014767	READING, PA US	1956-03	1956	3	122.5	3.5	8.1	-1.1		1962-7	1962-7	1962-7	1962-7	1962-7	1962-7	1962-7	1962-7	1962	7	35.32	22.02	28.32	15.7
Berks	USW00014767	READING, PA US	1956-04	1956	4	77.1	9.8	15.2	4.4		1962-8	1962-8	1962-8	1962-8	1962-8	1962-8	1962-8	1962-8	1962	8	144.54	21.8	27.6	16.06
Berks	USW00014767	READING, PA US	1956-05	1956	5	75.1	15.6	21.6	9.6		1962-9	1962-9	1962-9	1962-9	1962-9	1962-9	1962-9	1962-9	1962	9	103.44	16.5	22.06	10.92
Berks	USW00014767	READING, PA US	1956-06	1956	6	153.2	22.1	27.7	16.4		1962-10	1962-10	1962-10	1962-10	1962-10	1962-10	1962-10	1962-10	1962	10	63.92	12.5	18.14	6.88
Berks	USW00014767	READING, PA US	1956-07	1956	7	101.8	22.7	27.3	18		1962-11	1962-11	1962-11	1962-11	1962-11	1962-11	1962-11	1962-11	1962	11	115.62	4.6	9.16	0.02
Berks	USW00014767	READING, PA US	1956-08	1956	8	83.9	23.1	28.1	18.1		1962-12	1962-12	1962-12	1962-12	1962-12	1962-12	1962-12	1962-12	1962	12	70.7	-2.4	1.9	-6.7
Berks	USW00014767	READING, PA US	1956-09	1956	9	94.6	17.6	22.6	12.6		1963-1	1963-1	1963-1	1963-1	1963-1	1963-1	1963-1	1963-1	1963	1	64.56	-3.86	0.58	-8.28
Berks	USW00014767	READING, PA US	1956-10	1956	10	79.2	13.9	19.1	8.8		1963-2	1963-2	1963-2	1963-2	1963-2	1963-2	1963-2	1963-2	1963	2	60.28	-4.4	0.875	-9.6
Berks	USW00014767	READING, PA US	1956-11	1956	11	98.1	6.9	11.6	2.3		1963-3	1963-3	1963-3	1963-3	1963-3	1963-3	1963-3	1963-3	1963	3	101.7	5.12	10.18	0.04
Berks	USW00014767	READING, PA US	1956-12	1956	12	108.6	4.9	8.7	1.1		1963-4	1963-4	1963-4	1963-4	1963-4	1963-4	1963-4	1963-4	1963	4	27.74	10.96	18.04	3.92
Berks	USW00014767	READING, PA US	1957-01	1957	1	37.9	-1.7	2.1	-5.6		1963-5	1963-5	1963-5	1963-5	1963-5	1963-5	1963-5	1963-5	1963	5	52.36	15.54	22.5	8.56
Berks	USW00014767	READING, PA US	1957-02	1957	2	55.8	2.5	6.3	-1.3		1963-6	1963-6	1963-6	1963-6	1963-6	1963-6	1963-6	1963-6	1963	6	50.12	21.46	28.38	14.58
Berks	USW00014767	READING, PA US	1957-03	1957	3	58.7	5.8	10.3	1.3		1963-7	1963-7	1963-7	1963-7	1963-7	1963-7	1963-7	1963-7	1963	7	83.74	24.02	30.66	17.34
Berks	USW00014767	READING, PA US	1957-04	1957	4	143.2	12.5	17.8	7.2		1963-8	1963-8	1963-8	1963-8	1963-8	1963-8	1963-8	1963-8	1963	8	55.54	21.66	28.16	15.18
Berks	USW00014767	READING, PA US	1957-05	1957	5	43.5	17.3	23.3	11.3		1963-9	1963-9	1963-9	1963-9	1963-9	1963-9	1963-9	1963-9	1963	9	119.4	16.72	23.38	10.08
Berks	USW00014767	READING, PA US	1957-06	1957	6	77.5	23.4	29.1	17.6		1963-10	1963-10	1963-10	1963-10	1963-10	1963-10	1963-10	1963-10	1963	10	2.34	14.3	22.55	6.05
Berks	USW00014767	READING, PA US	1957-07	1957	7	34.6	24.8	30.8	18.9		1963-11	1963-11	1963-11	1963-11	1963-11	1963-11	1963-11	1963-11	1963	11	166.62	8.88	13.6	4.1
Berks	USW00014767	READING, PA US	1957-08	1957	8	22.3	22.7	28.8	16.6		1963-12	1963-12	1963-12	1963-12	1963-12	1963-12	1963-12	1963-12	1963	12	54.28	-3.025	0.975	-7.1
Berks	USW00014767	READING, PA US	1957-09	1957	9	65.1	20.4	25.6	15.3		1964-1	1964-1	1964-1	1964-1	1964-1	1964-1	1964-1	1964-1	1964	1	107.32	-0.54	4.38	-5.48
Berks	USW00014767	READING, PA US	1957-10	1957	10	53	12.2	17.3	7.1		1964-2	1964-2	1964-2	1964-2	1964-2	1964-2	1964-2	1964-2	1964	2	73.48	-1.75	3.175	-6.625
Berks	USW00014767	READING, PA US	1957-11	1957	11	78.2	8.3	12.3	4.3		1964-3	1964-3	1964-3	1964-3	1964-3	1964-3	1964-3	1964-3	1964	3	44.825	4.9	10.875	-1.1
Berks	USW00014767	READING, PA US	1957-12	1957	12	142	3.7	7.3	0.1		1964-4	1964-4	1964-4	1964-4	1964-4	1964-4	1964-4	1964-4	1964	4	153.96	9.56	15.36	3.74
Berks	USW00014767	READING, PA US	1958-01	1958	1	115.4	-0.3	3	-3.6		1964-5	1964-5	1964-5	1964-5	1964-5	1964-5	1964-5	1964-5	1964	5	14.84	17.78	25.1	10.46
Berks	USW00014767	READING, PA US	1958-02	1958	2	108.5	-2.3	1.2	-5.8		1964-6	1964-6	1964-6	1964-6	1964-6	1964-6	1964-6	1964-6	1964	6	81.82	21.18	27.76	14.58
Berks	USW00014767	READING, PA US	1958-03	1958	3	141.4	4.2	7.4	1		1964-7	1964-7	1964-7	1964-7	1964-7	1964-7	1964-7	1964-7	1964	7	109.475	23.575	29.225	17.9
Berks	USW00014767	READING, PA US	1958-04	1958	4	123.4	12.5	18.1	6.9		1964-8	1964-8	1964-8	1964-8	1964-8	1964-8	1964-8	1964-8	1964	8	27.85	21.075	27.6	14.5
Berks	USW00014767	READING, PA US	1958-05	1958	5	76.3	16.1	21.5	10.8		1964-9	1964-9	1964-9	1964-9	1964-9	1964-9	1964-9	1964-9	1964	9	65.875	19.05	26.15	11.95
Berks	USW00014767	READING, PA US	1958-06	1958	6	74.8	19.8	25	14.6		1964-10	1964-10	1964-10	1964-10	1964-10	1964-10	1964-10	1964-10	1964	10	37.7	10.8	18.05	3.5
Berks	USW00014767	READING, PA US	1958-07	1958	7	132.1	25.1	29.9	20.3		1964-11	1964-11	1964-11	1964-11	1964-11	1964-11	1964-11	1964-11	1964	11	59.875	7.35	14.125	0.525
Berks	USW00014767	READING, PA US	1958-08	1958	8	49.3	23.4	28.5	18.3		1964-12	1964-12	1964-12	1964-12	1964-12	1964-12	1964-12	1964-12	1964	12	120.175	1.175	5.45	-3.075
Berks	USW00014767	READING, PA US	1958-09	1958	9	121.4	19.1	24.7	13.5		1965-1	1965-1	1965-1	1965-1	1965-1	1965-1	1965-1	1965-1	1965	1	64.54	-3.05	1.675	-7.775
Berks	USW00014767	READING, PA US	1958-10	1958	10	82.6	12.8	17.9	7.6		1965-2	1965-2	1965-2	1965-2	1965-2	1965-2	1965-2	1965-2	1965	2	82.6	-0.6	4.825	-6
Berks	USW00014767	READING, PA US	1958-11	1958	11	90.6	7.7	11.8	3.5		1965-3	1965-3	1965-3	1965-3	1965-3	1965-3	1965-3	1965-3	1965	3	67.82	2.825	7.775	-2.1
Berks	USW00014767	READING, PA US	1958-12	1958	12	33.8	-2.1	1.9	-6.1		1965-4	1965-4	1965-4	1965-4	1965-4	1965-4	1965-4	1965-4	1965	4	47.58	8.8	14.95	2.7
Berks	USW00014767	READING, PA US	1959-01	1959	1	52.4	-0.5	4	-5.1		1965-5	1965-5	1965-5	1965-5	1965-5	1965-5	1965-5	1965-5	1965	5	37.36	18.425	25.675	11.225
Berks	USW00014767	READING, PA US	1959-02	1959	2	55	0.3	5	-4.4		1965-6	1965-6	1965-6	1965-6	1965-6	1965-6	1965-6	1965-6	1965	6	38.1	20.45	27.3	13.6
Berks	USW00014767	READING, PA US	1959-03	1959	3	85.1	5	10.3	-0.4		1965-7	1965-7	1965-7	1965-7	1965-7	1965-7	1965-7	1965-7	1965	7	61.16	22.7	29.325	16.075
Berks	USW00014767	READING, PA US	1959-04	1959	4	77.8	13	18.8	7.1		1965-8	1965-8	1965-8	1965-8	1965-8	1965-8	1965-8	1965-8	1965	8	105.98	22.275	28.5	16.05
Berks	USW00014767	READING, PA US	1959-05	1959	5	32.9	19.4	25.3	13.5		1965-9	1965-9	1965-9	1965-9	1965-9	1965-9	1965-9	1965-9	1965	9	76.92	19.475	25.225	13.725
Berks	USW00014767	READING, PA US	1959-06	1959	6	98.9	22.8	28.6	17.1		1965-10	1965-10	1965-10	1965-10	1965-10	1965-10	1965-10	1965-10	1965	10	65.375	11.175	17.525	4.8
Berks	USW00014767	READING, PA US	1959-07	1959	7	64.6	24.9	30.1	19.7		1965-11	1965-11	1965-11	1965-11	1965-11	1965-11	1965-11	1965-11	1965	11	44.475	6.1	11.25	0.975
Berks	USW00014767	READING, PA US	1959-08	1959	8	151.1	24.8	29.7	19.9		1965-12	1965-12	1965-12	1965-12	1965-12	1965-12	1965-12	1965-12	1965	12	48.225	1.925	6.7	-2.85
Berks	USW00014767	READING, PA US	1959-09	1959	9	57.2	21.6	27.1	16.1		1966-11	1966-11	1966-11	1966-11	1966-11	1966-11	1966-11	1966-11	1966	11	71.6	7.225	12.95	1.525
Berks	USW00014767	READING, PA US	1959-10	1959	10	69.1	15.3	19.8	10.8		1966-12	1966-12	1966-12	1966-12	1966-12	1966-12	1966-12	1966-12	1966	12	109.375	0.425	4.85	-3.975
Berks	USW00014767	READING, PA US	1959-11	1959	11	73.3	6.5	11.1	1.8		1966-10	1966-10	1966-10	1966-10	1966-10	1966-10	1966-10	1966-10	1966	10	94.575	10.975	17.65	4.25
Berks	USW00014767	READING, PA US	1959-12	1959	12	119.2	2.9	6.6	-0.8		1966-1	1966-1	1966-1	1966-1	1966-1	1966-1	1966-1	1966-1	1966	1	108.15	-2.275	1.95	-6.525
Berks	USW00014767	READING, PA US	1960-01	1960	1	86.3	1.5	4.6	-1.6		1966-2	1966-2	1966-2	1966-2	1966-2	1966-2	1966-2	1966-2	1966	2	111.1	-0.95	3.775	-5.625
Berks	USW00014767	READING, PA US	1960-02	1960	2	97.3	2	5.8	-1.8		1966-3	1966-3	1966-3	1966-3	1966-3	1966-3	1966-3	1966-3	1966	3	46.15	4.975	10.525	-0.575
Berks	USW00014767	READING, PA US	1960-03	1960	3	54	0.6	4.8	-3.6		1966-4	1966-4	1966-4	1966-4	1966-4	1966-4	1966-4	1966-4	1966	4	83.075	8.15	13.5	2.8
Berks	USW00014767	READING, PA US	1960-04	1960	4	87.6	13.9	20.1	7.8		1966-5	1966-5	1966-5	1966-5	1966-5	1966-5	1966-5	1966-5	1966	5	73.8	14.525	20.975	8.05
Berks	USW00014767	READING, PA US	1960-05	1960	5	135.1	16.1	21.3	10.8		1966-6	1966-6	1966-6	1966-6	1966-6	1966-6	1966-6	1966-6	1966	6	20.775	21.85	29.2	14.575
Berks	USW00014767	READING, PA US	1960-06	1960	6	74.3	22	27.3	16.6		1966-7	1966-7	1966-7	1966-7	1966-7	1966-7	1966-7	1966-7	1966	7	49.625	24.75	32.325	17.15
Berks	USW00014767	READING, PA US	1960-07	1960	7	110.8	23.3	28.6	18.1		1966-8	1966-8	1966-8	1966-8	1966-8	1966-8	1966-8	1966-8	1966	8	46.375	23.475	30.225	16.75
Berks	USW00014767	READING, PA US	1960-08	1960	8	88.3	24.1	28.9	19.3		1966-9	1966-9	1966-9	1966-9	1966-9	1966-9	1966-9	1966-9	1966	9	172.825	17.4	22.85	11.975
Berks	USW00014767	READING, PA US	1960-09	1960	9	150.4	19.7	24.3	15		1967-1	1967-1	1967-1	1967-1	1967-1	1967-1	1967-1	1967-1	1967	1	44.225	1.025	5.725	-3.7
Berks	USW00014767	READING, PA US	1960-10	1960	10	33.9	13.3	19.1	7.6		1967-2	1967-2	1967-2	1967-2	1967-2	1967-2	1967-2	1967-2	1967	2	53.525	-2.925	2.45	-8.3
Berks	USW00014767	READING, PA US	1960-11	1960	11	49	8.3	13.2	3.3		1967-3	1967-3	1967-3	1967-3	1967-3	1967-3	1967-3	1967-3	1967	3	148.675	2.825	8.025	-2.375
Berks	USW00014767	READING, PA US	1960-12	1960	12	58.7	-2.3	2.6	-7.1		1967-4	1967-4	1967-4	1967-4	1967-4	1967-4	1967-4	1967-4	1967	4	71.6	10.175	16.725	3.55
Berks	USW00014767	READING, PA US	1961-01	1961	1	71.7	-3.1	0.9	-7.1		1967-5	1967-5	1967-5	1967-5	1967-5	1967-5	1967-5	1967-5	1967	5	110.925	12.325	18.325	6.3
Berks	USW00014767	READING, PA US	1961-02	1961	2	71.3	1.6	5.9	-2.7		1967-6	1967-6	1967-6	1967-6	1967-6	1967-6	1967-6	1967-6	1967	6	80.1	21.85	28.775	14.925
Berks	USW00014767	READING, PA US	1961-03	1961	3	108.3	5.7	10.3	1.1		1967-7	1967-7	1967-7	1967-7	1967-7	1967-7	1967-7	1967-7	1967	7	148.875	23.025	28.675	17.375
Berks	USW00014767	READING, PA US	1961-04	1961	4	120.5	9.3	14.3	4.4		1967-8	1967-8	1967-8	1967-8	1967-8	1967-8	1967-8	1967-8	1967	8	176.175	21.6	26.875	16.275
Berks	USW00014767	READING, PA US	1961-05	1961	5	85.9	15.5	20.9	10.2		1967-9	1967-9	1967-9	1967-9	1967-9	1967-9	1967-9	1967-9	1967	9	40.25	17.225	24.3	10.175
Berks	USW00014767	READING, PA US	1961-06	1961	6	50.3	22.1	27.7	16.5		1967-10	1967-10	1967-10	1967-10	1967-10	1967-10	1967-10	1967-10	1967	10	63.75	11.675	18.075	5.325
Berks	USW00014767	READING, PA US	1961-07	1961	7	167.1	24.5	29.7	19.4		1967-11	1967-11	1967-11	1967-11	1967-11	1967-11	1967-11	1967-11	1967	11	67.65	4.1	9	-0.775
Berks	USW00014767	READING, PA US	1961-08	1961	8	64.5	23.6	28.3	18.9		1967-12	1967-12	1967-12	1967-12	1967-12	1967-12	1967-12	1967-12	1967	12	143.925	1.575	6.125	-2.95
Berks	USW00014767	READING, PA US	1961-09	1961	9	66.6	22.8	28	17.6		1968-1	1968-1	1968-1	1968-1	1968-1	1968-1	1968-1	1968-1	1968	1	61.525	-4.125	0.5	-8.7
Berks	USW00014767	READING, PA US	1961-10	1961	10	40.9	14.8	20.8	8.7		1968-2	1968-2	1968-2	1968-2	1968-2	1968-2	1968-2	1968-2	1968	2	27.45	-2.25	3.15	-7.65
Berks	USW00014767	READING, PA US	1961-11	1961	11	81	8.4	12.3	4.4		1968-3	1968-3	1968-3	1968-3	1968-3	1968-3	1968-3	1968-3	1968	3	101.9	6	11.85	0.15
Berks	USW00014767	READING, PA US	1961-12	1961	12	81.6	1	4.5	-2.4		1968-4	1968-4	1968-4	1968-4	1968-4	1968-4	1968-4	1968-4	1968	4	70.9	11.55	18.85	4.225
Berks	USW00014767	READING, PA US	1962-01	1962	1	70.8	-1	3.2	-5.1		1968-5	1968-5	1968-5	1968-5	1968-5	1968-5	1968-5	1968-5	1968	5	179.525	13.975	20	7.9
Berks	USW00014767	READING, PA US	1962-02	1962	2	108.8	-0.7	3	-4.4		1968-6	1968-6	1968-6	1968-6	1968-6	1968-6	1968-6	1968-6	1968	6	123.95	20.45	26.5	14.4
Berks	USW00014767	READING, PA US	1962-03	1962	3	87.1	5.4	10.2	0.5		1968-7	1968-7	1968-7	1968-7	1968-7	1968-7	1968-7	1968-7	1968	7	42.35	23.925	30.2	17.625
Berks	USW00014767	READING, PA US	1962-04	1962	4	98.5	11.8	17.1	6.4		1968-8	1968-8	1968-8	1968-8	1968-8	1968-8	1968-8	1968-8	1968	8	56	23.475	29.825	17.125
Berks	USW00014767	READING, PA US	1962-05	1962	5	137.9	18.4	24.3	12.6		1968-9	1968-9	1968-9	1968-9	1968-9	1968-9	1968-9	1968-9	1968	9	55.8	19.45	26.65	12.325
Berks	USW00014767	READING, PA US	1962-06	1962	6	37.2	22.5	27.8	17.1		1968-10	1968-10	1968-10	1968-10	1968-10	1968-10	1968-10	1968-10	1968	10	74.35	13.6	19.4	7.775
Berks	USW00014767	READING, PA US	1962-07	1962	7	13.3	23.3	28.9	17.6		1968-11	1968-11	1968-11	1968-11	1968-11	1968-11	1968-11	1968-11	1968	11	122.625	6.625	10.75	2.525
Berks	USW00014767	READING, PA US	1962-08	1962	8	89.6	23	28.4	17.7		1968-12	1968-12	1968-12	1968-12	1968-12	1968-12	1968-12	1968-12	1968	12	87.85	-0.475	3.85	-4.75
Berks	USW00014767	READING, PA US	1962-09	1962	9	111.6	17.6	22.4	12.8		1969-1	1969-1	1969-1	1969-1	1969-1	1969-1	1969-1	1969-1	1969	1	38.125	-1.8	2.15	-5.725
Berks	USW00014767	READING, PA US	1962-10	1962	10	84.5	13.6	18.8	8.4		1969-2	1969-2	1969-2	1969-2	1969-2	1969-2	1969-2	1969-2	1969	2	46.8	-0.475	3.45	-4.4
Berks	USW00014767	READING, PA US	1962-11	1962	11	125.4	6	10.4	1.6		1969-3	1969-3	1969-3	1969-3	1969-3	1969-3	1969-3	1969-3	1969	3	65.375	3.35	8.725	-2.05
Berks	USW00014767	READING, PA US	1962-12	1962	12	84.1	-1.4	2.7	-5.5		1969-4	1969-4	1969-4	1969-4	1969-4	1969-4	1969-4	1969-4	1969	4	78.3	12	18.325	5.6
Berks	USW00014767	READING, PA US	1963-01	1963	1	63.6	-2.4	1.9	-6.6		1969-5	1969-5	1969-5	1969-5	1969-5	1969-5	1969-5	1969-5	1969	5	59.6	16.7	23.9	9.525
Berks	USW00014767	READING, PA US	1963-02	1963	2	56.6	-3.2	1.4	-7.8		1969-6	1969-6	1969-6	1969-6	1969-6	1969-6	1969-6	1969-6	1969	6	108.2	21.625	27.95	15.275
Berks	USW00014767	READING, PA US	1963-03	1963	3	90.5	6.6	10.9	2.2		1969-7	1969-7	1969-7	1969-7	1969-7	1969-7	1969-7	1969-7	1969	7	265.8	22.825	28.55	17.075
Berks	USW00014767	READING, PA US	1963-04	1963	4	27.9	12.1	18.3	6		1969-8	1969-8	1969-8	1969-8	1969-8	1969-8	1969-8	1969-8	1969	8	80.96666667	22.73333333	29.26666667	16.26666667
Berks	USW00014767	READING, PA US	1963-05	1963	5	54.1	16.4	22.5	10.2		1969-9	1969-9	1969-9	1969-9	1969-9	1969-9	1969-9	1969-9	1969	9	115.15	18.325	25.05	11.575
Berks	USW00014767	READING, PA US	1963-06	1963	6	92.5	22.2	28.1	16.3		1969-10	1969-10	1969-10	1969-10	1969-10	1969-10	1969-10	1969-10	1969	10	39.93333333	11.3	18.6	4.066666667
Berks	USW00014767	READING, PA US	1963-07	1963	7	90.3	24.6	30.5	18.7		1969-11	1969-11	1969-11	1969-11	1969-11	1969-11	1969-11	1969-11	1969	11	62.7	5.333333333	10.63333333	0.033333333
Berks	USW00014767	READING, PA US	1963-08	1963	8	44.4	22.1	27.5	16.7		1969-12	1969-12	1969-12	1969-12	1969-12	1969-12	1969-12	1969-12	1969	12	156.1	-1.233333333	2.733333333	-5.2
Berks	USW00014767	READING, PA US	1963-09	1963	9	138.7	17.5	23.1	11.9		1970-1	1970-1	1970-1	1970-1	1970-1	1970-1	1970-1	1970-1	1970	1	18.1	-6.333333333	-1.233333333	-11.4
Berks	USW00014767	READING, PA US	1963-10	1963	10	4.3	15.9	23	8.8		1970-2	1970-2	1970-2	1970-2	1970-2	1970-2	1970-2	1970-2	1970	2	59.73333333	-1.133333333	4.2	-6.4
Berks	USW00014767	READING, PA US	1963-11	1963	11	155.3	9.6	13.6	5.6		1970-3	1970-3	1970-3	1970-3	1970-3	1970-3	1970-3	1970-3	1970	3	97.8	2.033333333	6.833333333	-2.733333333
Berks	USW00014767	READING, PA US	1963-12	1963	12	48	-1.7	1.4	-4.9		1970-4	1970-4	1970-4	1970-4	1970-4	1970-4	1970-4	1970-4	1970	4	128.7	9.633333333	16.1	3.133333333
Berks	USW00014767	READING, PA US	1964-01	1964	1	121.3	0.7	5	-3.6		1970-5	1970-5	1970-5	1970-5	1970-5	1970-5	1970-5	1970-5	1970	5	66.96666667	16.86666667	23.33333333	10.33333333
Berks	USW00014767	READING, PA US	1964-02	1964	2	77.1	-0.4	3.6	-4.3		1970-6	1970-6	1970-6	1970-6	1970-6	1970-6	1970-6	1970-6	1970	6	79.63333333	20.26666667	26.53333333	14
Berks	USW00014767	READING, PA US	1964-03	1964	3	54.2	5.8	11.2	0.4		1970-7	1970-7	1970-7	1970-7	1970-7	1970-7	1970-7	1970-7	1970	7	129.1333333	23.43333333	29.2	17.63333333
Berks	USW00014767	READING, PA US	1964-04	1964	4	143.2	9.9	14.9	4.9		1970-8	1970-8	1970-8	1970-8	1970-8	1970-8	1970-8	1970-8	1970	8	71.86666667	22.9	29.63333333	16.16666667
Berks	USW00014767	READING, PA US	1964-05	1964	5	21.6	18.4	24.9	11.9		1970-9	1970-9	1970-9	1970-9	1970-9	1970-9	1970-9	1970-9	1970	9	55.76666667	19.93333333	26.9	12.93333333
Berks	USW00014767	READING, PA US	1964-06	1964	6	69.2	22.1	27.8	16.4		1970-10	1970-10	1970-10	1970-10	1970-10	1970-10	1970-10	1970-10	1970	10	110.0666667	13.43333333	19.26666667	7.6
Berks	USW00014767	READING, PA US	1964-07	1964	7	77.9	24.6	29.5	19.7		1970-11	1970-11	1970-11	1970-11	1970-11	1970-11	1970-11	1970-11	1970	11	147.3666667	7.2	11.83333333	2.466666667
Berks	USW00014767	READING, PA US	1964-08	1964	8	51	21.9	27.5	16.2		1970-12	1970-12	1970-12	1970-12	1970-12	1970-12	1970-12	1970-12	1970	12	74.3	0	4.266666667	-4.3
Berks	USW00014767	READING, PA US	1964-09	1964	9	33.6	19.8	25.9	13.7		1971-1	1971-1	1971-1	1971-1	1971-1	1971-1	1971-1	1971-1	1971	1	68.8	-4.466666667	0.266666667	-9.2
Berks	USW00014767	READING, PA US	1964-10	1964	10	36.8	12.1	18.1	6.1		1971-2	1971-2	1971-2	1971-2	1971-2	1971-2	1971-2	1971-2	1971	2	137.6	-0.4	4.366666667	-5.166666667
Berks	USW00014767	READING, PA US	1966-10	1966	10	65.7	12.4	17.9	6.8		1971-4	1971-4	1971-4	1971-4	1971-4	1971-4	1971-4	1971-4	1971	4	53.33333333	8.666666667	15.93333333	1.366666667
Berks	USW00014767	READING, PA US	1964-11	1964	11	58.8	9	14.9	3		1971-5	1971-5	1971-5	1971-5	1971-5	1971-5	1971-5	1971-5	1971	5	126.8333333	13.8	20.26666667	7.366666667
Berks	USW00014767	READING, PA US	1964-12	1964	12	126.9	2.5	5.9	-0.9		1971-6	1971-6	1971-6	1971-6	1971-6	1971-6	1971-6	1971-6	1971	6	45.46666667	21.3	27.53333333	15.03333333
Berks	USW00014767	READING, PA US	1965-01	1965	1	60.6	-1.9	2.1	-6		1971-7	1971-7	1971-7	1971-7	1971-7	1971-7	1971-7	1971-7	1971	7	114.8666667	22.26666667	29	15.5
Berks	USW00014767	READING, PA US	1965-02	1965	2	83	0.7	5.4	-4		1971-8	1971-8	1971-8	1971-8	1971-8	1971-8	1971-8	1971-8	1971	8	252.3333333	21.46666667	27.76666667	15.2
Berks	USW00014767	READING, PA US	1965-03	1965	3	61.6	3.7	7.8	-0.4		1971-9	1971-9	1971-9	1971-9	1971-9	1971-9	1971-9	1971-9	1971	9	118.1666667	20.13333333	24.76666667	15.5
Berks	USW00014767	READING, PA US	1965-04	1965	4	34.5	10	15.3	4.7		1971-10	1971-10	1971-10	1971-10	1971-10	1971-10	1971-10	1971-10	1971	10	89.76666667	15.1	20.66666667	9.466666667
Berks	USW00014767	READING, PA US	1965-05	1965	5	54.9	19.6	25.9	13.3		1971-11	1971-11	1971-11	1971-11	1971-11	1971-11	1971-11	1971-11	1971	11	167.3666667	5.5	10.16666667	0.8
Berks	USW00014767	READING, PA US	1965-06	1965	6	20.7	21.9	27.6	16.2		1971-12	1971-12	1971-12	1971-12	1971-12	1971-12	1971-12	1971-12	1971	12	34.16666667	3.033333333	7.633333333	-1.533333333
Berks	USW00014767	READING, PA US	1965-07	1965	7	69.2	24	29.6	18.4		1971-3	1971-3	1971-3	1971-3	1971-3	1971-3	1971-3	1971-3	1971	3	86.3	2.6	7.65	-2.55
Berks	USW00014767	READING, PA US	1965-08	1965	8	83.7	23.2	28.6	17.8		1972-1	1972-1	1972-1	1972-1	1972-1	1972-1	1972-1	1972-1	1972	1	67.1	-0.333333333	4.6	-5.266666667
Berks	USW00014767	READING, PA US	1965-09	1965	9	76	20.6	25.6	15.6		1972-2	1972-2	1972-2	1972-2	1972-2	1972-2	1972-2	1972-2	1972	2	106.1666667	-2.9	2.166666667	-7.933333333
Berks	USW00014767	READING, PA US	1965-10	1965	10	63.9	12.5	17.8	7.1		1972-3	1972-3	1972-3	1972-3	1972-3	1972-3	1972-3	1972-3	1972	3	82.63333333	2.933333333	8.366666667	-2.533333333
Berks	USW00014767	READING, PA US	1965-11	1965	11	48.1	7.2	11.2	3.1		1972-4	1972-4	1972-4	1972-4	1972-4	1972-4	1972-4	1972-4	1972	4	80.23333333	8.066666667	14.3	1.8
Berks	USW00014767	READING, PA US	1965-12	1965	12	49.4	3.6	7.4	-0.3		1972-5	1972-5	1972-5	1972-5	1972-5	1972-5	1972-5	1972-5	1972	5	139.4666667	15.9	22.33333333	9.433333333
Berks	USW00014767	READING, PA US	1966-01	1966	1	106.2	-1.4	1.9	-4.7		1972-6	1972-6	1972-6	1972-6	1972-6	1972-6	1972-6	1972-6	1972	6	274.7666667	18.83333333	23.96666667	13.7
Berks	USW00014767	READING, PA US	1966-02	1966	2	108.9	0.6	4.4	-3.2		1972-7	1972-7	1972-7	1972-7	1972-7	1972-7	1972-7	1972-7	1972	7	99.26666667	23.73333333	29.26666667	18.23333333
Berks	USW00014767	READING, PA US	1966-03	1966	3	27	6.3	11.1	1.5		1972-8	1972-8	1972-8	1972-8	1972-8	1972-8	1972-8	1972-8	1972	8	53.7	21.86666667	28.23333333	15.53333333
Berks	USW00014767	READING, PA US	1966-04	1966	4	103.6	9.3	13.6	5		1972-9	1972-9	1972-9	1972-9	1972-9	1972-9	1972-9	1972-9	1972	9	32.23333333	18.73333333	25.1	12.4
Berks	USW00014767	READING, PA US	1966-05	1966	5	38.3	15.8	21.5	10.1		1972-10	1972-10	1972-10	1972-10	1972-10	1972-10	1972-10	1972-10	1972	10	102.9333333	9.333333333	15.83333333	2.833333333
Berks	USW00014767	READING, PA US	1966-06	1966	6	22.9	23.3	29.8	16.9		1972-11	1972-11	1972-11	1972-11	1972-11	1972-11	1972-11	1972-11	1972	11	228.1333333	4.8	9.566666667	0
Berks	USW00014767	READING, PA US	1966-07	1966	7	60.1	26.1	32.2	19.9		1972-12	1972-12	1972-12	1972-12	1972-12	1972-12	1972-12	1972-12	1972	12	151	2.266666667	5.733333333	-1.2
Berks	USW00014767	READING, PA US	1966-08	1966	8	54.3	24.6	30.1	19.1		1973-3	1973-3	1973-3	1973-3	1973-3	1973-3	1973-3	1973-3	1973	3	72.96666667	6.9	12.46666667	1.333333333
Berks	USW00014767	READING, PA US	1966-09	1966	9	135.8	18.3	22.9	13.7		1973-4	1973-4	1973-4	1973-4	1973-4	1973-4	1973-4	1973-4	1973	4	161.3666667	10.23333333	15.83333333	4.7
Berks	USC00367322	READING 4 NNW, PA US	1973-03	1973	3	71.8	7.1	13.1	1.1		1973-5	1973-5	1973-5	1973-5	1973-5	1973-5	1973-5	1973-5	1973	5	144.4333333	13.63333333	19.23333333	8.133333333
Berks	USC00367322	READING 4 NNW, PA US	1973-04	1973	4	159.4	10.4	16.2	4.7		1973-6	1973-6	1973-6	1973-6	1973-6	1973-6	1973-6	1973-6	1973	6	167.1	22.13333333	27.33333333	16.93333333
Berks	USC00367322	READING 4 NNW, PA US	1973-05	1973	5	145.1	13.9	19.7	8.2		1973-7	1973-7	1973-7	1973-7	1973-7	1973-7	1973-7	1973-7	1973	7	72.65	24.05	29.85	18.25
Berks	USC00367322	READING 4 NNW, PA US	1973-06	1973	6	203.5	21.9	26.6	17.2		1973-8	1973-8	1973-8	1973-8	1973-8	1973-8	1973-8	1973-8	1973	8	81.2	23.86666667	29.26666667	18.43333333
Berks	USC00367322	READING 4 NNW, PA US	1973-07	1973	7	90.3	24.1	30.1	18.1		1973-9	1973-9	1973-9	1973-9	1973-9	1973-9	1973-9	1973-9	1973	9	165.1	18.7	24.75	12.65
Berks	USC00367322	READING 4 NNW, PA US	1973-08	1973	8	111.4	24	29.7	18.3		1973-10	1973-10	1973-10	1973-10	1973-10	1973-10	1973-10	1973-10	1973	10	82.36666667	12.86666667	19.46666667	6.233333333
Berks	USC00367322	READING 4 NNW, PA US	1973-09	1973	9	173.2	18.6	24.9	12.3		1973-11	1973-11	1973-11	1973-11	1973-11	1973-11	1973-11	1973-11	1973	11	36.3	7.05	12.45	1.55
Berks	USC00367322	READING 4 NNW, PA US	1973-10	1973	10	46	12.2	18.8	5.6		1973-12	1973-12	1973-12	1973-12	1973-12	1973-12	1973-12	1973-12	1973	12	189.75	1.6	6.15	-2.95
Berks	USC00367322	READING 4 NNW, PA US	1973-11	1973	11	30.2	6.9	12.7	1		1973-1	1973-1	1973-1	1973-1	1973-1	1973-1	1973-1	1973-1	1973	1	98.9	-0.066666667	5.333333333	-5.466666667
Berks	USC00367322	READING 4 NNW, PA US	1973-12	1973	12	179.1	1.5	6.6	-3.6		1973-2	1973-2	1973-2	1973-2	1973-2	1973-2	1973-2	1973-2	1973	2	76.23333333	-1.333333333	4.2	-6.866666667
Berks	USC00367322	READING 4 NNW, PA US	1974-01	1974	1	104.4	-0.2	4.5	-4.8		1974-1	1974-1	1974-1	1974-1	1974-1	1974-1	1974-1	1974-1	1974	1	96.6	0.033333333	4.6	-4.566666667
Berks	USC00367322	READING 4 NNW, PA US	1974-02	1974	2	36.5	-1.1	5.3	-7.4		1974-2	1974-2	1974-2	1974-2	1974-2	1974-2	1974-2	1974-2	1974	2	43.3	-1.066666667	4.7	-6.833333333
Berks	USC00367322	READING 4 NNW, PA US	1974-03	1974	3	122.9	4.2	10.3	-1.9		1974-3	1974-3	1974-3	1974-3	1974-3	1974-3	1974-3	1974-3	1974	3	126.4333333	4.633333333	10.23333333	-0.966666667
Berks	USC00367322	READING 4 NNW, PA US	1974-04	1974	4	81.8	10.7	17.7	3.7		1974-4	1974-4	1974-4	1974-4	1974-4	1974-4	1974-4	1974-4	1974	4	85.33333333	11.16666667	17.7	4.666666667
Berks	USC00367322	READING 4 NNW, PA US	1974-05	1974	5	103.3	15.6	22.4	8.7		1974-5	1974-5	1974-5	1974-5	1974-5	1974-5	1974-5	1974-5	1974	5	100.4666667	15.36666667	21.63333333	9.1
Berks	USC00367322	READING 4 NNW, PA US	1974-06	1974	6	88.5	19.6	25.6	13.6		1974-6	1974-6	1974-6	1974-6	1974-6	1974-6	1974-6	1974-6	1974	6	97.16666667	19.4	25	13.8
Berks	USC00367322	READING 4 NNW, PA US	1974-07	1974	7	50.1	23.3	30	16.6		1974-7	1974-7	1974-7	1974-7	1974-7	1974-7	1974-7	1974-7	1974	7	51	23.06666667	29.4	16.73333333
Berks	USC00367322	READING 4 NNW, PA US	1974-08	1974	8	127.6	23.1	29.4	16.9		1974-8	1974-8	1974-8	1974-8	1974-8	1974-8	1974-8	1974-8	1974	8	200.7666667	22.66666667	28.4	17.03333333
Berks	USC00367322	READING 4 NNW, PA US	1974-09	1974	9	159.9	17.9	24.2	11.6		1974-9	1974-9	1974-9	1974-9	1974-9	1974-9	1974-9	1974-9	1974	9	158.1333333	17.5	23.4	11.6
Berks	USC00367322	READING 4 NNW, PA US	1974-10	1974	10	35.9	10	17.4	2.6		1974-10	1974-10	1974-10	1974-10	1974-10	1974-10	1974-10	1974-10	1974	10	46.63333333	9.9	16.73333333	3
Berks	USC00367322	READING 4 NNW, PA US	1974-11	1974	11	43.8	6.8	13.1	0.5		1974-11	1974-11	1974-11	1974-11	1974-11	1974-11	1974-11	1974-11	1974	11	45.05	6.6	12.25	0.95
Berks	USC00367322	READING 4 NNW, PA US	1974-12	1974	12	98.9	1.8	7	-3.5		1974-12	1974-12	1974-12	1974-12	1974-12	1974-12	1974-12	1974-12	1974	12	104.9333333	2.066666667	6.733333333	-2.6
Berks	USC00367322	READING 4 NNW, PA US	1975-01	1975	1	123.9	-0.2	5.5	-5.9		1975-1	1975-1	1975-1	1975-1	1975-1	1975-1	1975-1	1975-1	1975	1	124.7666667	0.333333333	5.366666667	-4.7
Berks	USC00367322	READING 4 NNW, PA US	1975-02	1975	2	105.4	-0.4	5.2	-6.1		1975-2	1975-2	1975-2	1975-2	1975-2	1975-2	1975-2	1975-2	1975	2	85.56666667	0.033333333	4.7	-4.7
Berks	USC00367322	READING 4 NNW, PA US	1975-03	1975	3	114.7	2.9	8.8	-2.9		1975-3	1975-3	1975-3	1975-3	1975-3	1975-3	1975-3	1975-3	1975	3	103.3333333	3.3	8.6	-1.966666667
Berks	USC00367322	READING 4 NNW, PA US	1975-04	1975	4	104.3	7.2	14.1	0.4		1975-4	1975-4	1975-4	1975-4	1975-4	1975-4	1975-4	1975-4	1975	4	87.43333333	7.5	13.8	1.2
Berks	USC00367322	READING 4 NNW, PA US	1975-05	1975	5	99.9	17.4	24.4	10.4		1975-5	1975-5	1975-5	1975-5	1975-5	1975-5	1975-5	1975-5	1975	5	115.0333333	17.6	23.9	11.3
Berks	USC00367322	READING 4 NNW, PA US	1975-06	1975	6	216.4	20.7	27	14.5		1975-6	1975-6	1975-6	1975-6	1975-6	1975-6	1975-6	1975-6	1975	6	172.9	20.86666667	26.43333333	15.33333333
Berks	USC00367322	READING 4 NNW, PA US	1975-07	1975	7	140.9	23.1	30	16.2		1975-7	1975-7	1975-7	1975-7	1975-7	1975-7	1975-7	1975-7	1975	7	190.8666667	23.2	29.13333333	17.26666667
Berks	USC00367322	READING 4 NNW, PA US	1975-08	1975	8	68.2	23.3	30	16.6		1975-8	1975-8	1975-8	1975-8	1975-8	1975-8	1975-8	1975-8	1975	8	87.75	22.9	28.8	17
Berks	USC00367322	READING 4 NNW, PA US	1975-09	1975	9	229.8	16	22.5	9.5		1975-9	1975-9	1975-9	1975-9	1975-9	1975-9	1975-9	1975-9	1975	9	228.6666667	16.26666667	22	10.5
Berks	USC00367322	READING 4 NNW, PA US	1975-10	1975	10	83.8	13.4	20.3	6.4		1975-10	1975-10	1975-10	1975-10	1975-10	1975-10	1975-10	1975-10	1975	10	98.53333333	13.76666667	19.73333333	7.8
Berks	USC00367322	READING 4 NNW, PA US	1975-11	1975	11	91.9	8.2	14.9	1.5		1975-11	1975-11	1975-11	1975-11	1975-11	1975-11	1975-11	1975-11	1975	11	88.7	8.75	14.85	2.65
Berks	USC00367322	READING 4 NNW, PA US	1975-12	1975	12	58.9	0.3	5	-4.4		1975-12	1975-12	1975-12	1975-12	1975-12	1975-12	1975-12	1975-12	1975	12	64.05	0.35	4.75	-4.05
Berks	USC00367322	READING 4 NNW, PA US	1976-01	1976	1	162.1	-4.2	0.7	-9.1		1976-1	1976-1	1976-1	1976-1	1976-1	1976-1	1976-1	1976-1	1976	1	120.9666667	-3.9	0.933333333	-8.7
Berks	USC00367322	READING 4 NNW, PA US	1976-02	1976	2	54.1	1.8	8.6	-5		1976-2	1976-2	1976-2	1976-2	1976-2	1976-2	1976-2	1976-2	1976	2	55.23333333	2.15	8.5	-4.2
Berks	USC00367322	READING 4 NNW, PA US	1976-03	1976	3	63.2	6	13.2	-1.1		1976-3	1976-3	1976-3	1976-3	1976-3	1976-3	1976-3	1976-3	1976	3	62.56666667	5.933333333	12.36666667	-0.466666667
Berks	USC00367322	READING 4 NNW, PA US	1976-04	1976	4	52.2	11.8	19.2	4.5		1976-4	1976-4	1976-4	1976-4	1976-4	1976-4	1976-4	1976-4	1976	4	53.55	11.55	18.55	4.55
Berks	USC00367322	READING 4 NNW, PA US	1976-05	1976	5	105.7	14.3	20.7	7.9		1976-5	1976-5	1976-5	1976-5	1976-5	1976-5	1976-5	1976-5	1976	5	96.8	14.73333333	21.16666667	8.333333333
Berks	USC00367322	READING 4 NNW, PA US	1976-06	1976	6	138.1	22.3	28.1	16.6		1976-6	1976-6	1976-6	1976-6	1976-6	1976-6	1976-6	1976-6	1976	6	114.4	22.4	28.05	16.8
Berks	USC00367322	READING 4 NNW, PA US	1976-07	1976	7	132.4	21.7	27.1	16.2		1976-7	1976-7	1976-7	1976-7	1976-7	1976-7	1976-7	1976-7	1976	7	93	21.85	27.35	16.3
Berks	USC00367322	READING 4 NNW, PA US	1976-08	1976	8	134.7	21.5	27.3	15.6		1976-8	1976-8	1976-8	1976-8	1976-8	1976-8	1976-8	1976-8	1976	8	119.5666667	21.63333333	27.86666667	15.33333333
Berks	USC00367322	READING 4 NNW, PA US	1976-09	1976	9	88.5	17	24.2	9.8		1976-9	1976-9	1976-9	1976-9	1976-9	1976-9	1976-9	1976-9	1976	9	85.2	17.2	24.23333333	10.13333333
Berks	USC00367322	READING 4 NNW, PA US	1976-10	1976	10	160.6		14.3			1976-10	1976-10	1976-10	1976-10	1976-10	1976-10	1976-10	1976-10	1976	10	139.3	9.9	15	4.4
Berks	USC00367322	READING 4 NNW, PA US	1976-11	1976	11	17.6	1.6	7.1	-3.8		1976-11	1976-11	1976-11	1976-11	1976-11	1976-11	1976-11	1976-11	1976	11	14.93333333	2.6	8.233333333	-3.033333333
Berks	USC00367322	READING 4 NNW, PA US	1976-12	1976	12	49.5	-4.2	0.3	-8.7		1976-12	1976-12	1976-12	1976-12	1976-12	1976-12	1976-12	1976-12	1976	12	50.3	-3.1	1.9	-8.066666667
Berks	USC00367322	READING 4 NNW, PA US	1977-01	1977	1	35.4	-9.1	-4.3	-14		1977-1	1977-1	1977-1	1977-1	1977-1	1977-1	1977-1	1977-1	1977	1	35.8	-8.033333333	-3.033333333	-13.06666667
Berks	USC00367322	READING 4 NNW, PA US	1977-02	1977	2	37.9	-1.6	4.4	-7.6		1977-2	1977-2	1977-2	1977-2	1977-2	1977-2	1977-2	1977-2	1977	2	51.2	-1.15	4.4	-6.65
Berks	USC00367322	READING 4 NNW, PA US	1977-03	1977	3	166.8	7	13.8	0.3		1977-3	1977-3	1977-3	1977-3	1977-3	1977-3	1977-3	1977-3	1977	3	158.3	7.166666667	13.63333333	0.7
Berks	USC00367322	READING 4 NNW, PA US	1977-04	1977	4	120.5	11	19.3	2.8		1977-4	1977-4	1977-4	1977-4	1977-4	1977-4	1977-4	1977-4	1977	4	114.1666667	11.2	18.76666667	3.666666667
Berks	USC00367322	READING 4 NNW, PA US	1977-05	1977	5	39.1	16.4	25.2	7.6		1977-5	1977-5	1977-5	1977-5	1977-5	1977-5	1977-5	1977-5	1977	5	42.4	16.96666667	25.03333333	8.9
Berks	USC00367322	READING 4 NNW, PA US	1977-06	1977	6	80.7	19.2	26	12.3		1977-6	1977-6	1977-6	1977-6	1977-6	1977-6	1977-6	1977-6	1977	6	88.03333333	19.8	25.95	13.55
Berks	USC00367322	READING 4 NNW, PA US	1977-07	1977	7	107	23.1	29.9	16.2		1977-7	1977-7	1977-7	1977-7	1977-7	1977-7	1977-7	1977-7	1977	7	97.26666667	23.46666667	30.13333333	16.76666667
Berks	USC00367322	READING 4 NNW, PA US	1977-08	1977	8	95.3	22.2	28.9	15.5		1977-8	1977-8	1977-8	1977-8	1977-8	1977-8	1977-8	1977-8	1977	8	136.1	22.4	28.46666667	16.36666667
Berks	USC00367322	READING 4 NNW, PA US	1977-09	1977	9	89.1	19.4	25.3	13.5		1977-9	1977-9	1977-9	1977-9	1977-9	1977-9	1977-9	1977-9	1977	9	104.7333333	19.16666667	24.8	13.53333333
Berks	USC00367322	READING 4 NNW, PA US	1977-10	1977	10	108.7	11	17.9	4.2		1977-10	1977-10	1977-10	1977-10	1977-10	1977-10	1977-10	1977-10	1977	10	99.33333333	11.33333333	17.63333333	5
Berks	USC00367322	READING 4 NNW, PA US	1977-11	1977	11	126.4	7.5	12	2.9		1977-11	1977-11	1977-11	1977-11	1977-11	1977-11	1977-11	1977-11	1977	11	147.4333333	7.15	11.53333333	3.25
Berks	USC00367322	READING 4 NNW, PA US	1977-12	1977	12	156.7	-1.5	3.8	-6.9		1977-12	1977-12	1977-12	1977-12	1977-12	1977-12	1977-12	1977-12	1977	12	142.0333333	-0.766666667	3.866666667	-5.466666667
Berks	USC00367322	READING 4 NNW, PA US	1978-01	1978	1	212.9	-4	1.6	-9.6		1978-1	1978-1	1978-1	1978-1	1978-1	1978-1	1978-1	1978-1	1978	1	200.6	-3.95	0.7	-8.65
Berks	USC00367322	READING 4 NNW, PA US	1978-02	1978	2	24.4	-6.1	0.4	-12.6		1978-2	1978-2	1978-2	1978-2	1978-2	1978-2	1978-2	1978-2	1978	2	32.5	-5.75	0.266666667	-11.2
Berks	USC00367322	READING 4 NNW, PA US	1978-03	1978	3	98.8	1.8	7.6	-4		1978-3	1978-3	1978-3	1978-3	1978-3	1978-3	1978-3	1978-3	1978	3	94.46666667	2.2	7.2	-2.8
Berks	USC00367322	READING 4 NNW, PA US	1978-04	1978	4	42	9.4	16.3	2.4		1978-4	1978-4	1978-4	1978-4	1978-4	1978-4	1978-4	1978-4	1978	4	38.23333333	9.833333333	16.5	3.133333333
Berks	USC00367322	READING 4 NNW, PA US	1978-05	1978	5	157.7	15	21.2	8.9		1978-5	1978-5	1978-5	1978-5	1978-5	1978-5	1978-5	1978-5	1978	5	148.95	15.5	21.2	9.85
Berks	USC00367322	READING 4 NNW, PA US	1978-06	1978	6	52.6	20.7	27.6	13.8		1978-6	1978-6	1978-6	1978-6	1978-6	1978-6	1978-6	1978-6	1978	6	66.3	21.1	27.65	14.6
Berks	USC00367322	READING 4 NNW, PA US	1978-07	1978	7	130.9	22.2	28.3	16.1		1978-7	1978-7	1978-7	1978-7	1978-7	1978-7	1978-7	1978-7	1978	7	105.6333333	22.3	28.1	16.55
Berks	USC00367322	READING 4 NNW, PA US	1978-08	1978	8	207.6	23.8	29.5	18.2		1978-8	1978-8	1978-8	1978-8	1978-8	1978-8	1978-8	1978-8	1978	8	217.45	23.35	28.7	18.1
Berks	USC00367322	READING 4 NNW, PA US	1978-09	1978	9	46	18.1	25	11.1		1978-9	1978-9	1978-9	1978-9	1978-9	1978-9	1978-9	1978-9	1978	9	52	18	24.4	11.55
Berks	USC00367322	READING 4 NNW, PA US	1978-10	1978	10	43.7	11.1	18.9	3.3		1978-10	1978-10	1978-10	1978-10	1978-10	1978-10	1978-10	1978-10	1978	10	46.85	11.35	18.25	4.45
Berks	USC00367322	READING 4 NNW, PA US	1978-11	1978	11	46.9	6.8	12.9	0.6		1978-11	1978-11	1978-11	1978-11	1978-11	1978-11	1978-11	1978-11	1978	11	49.1	6.8	12.4	1.2
Berks	USC00367322	READING 4 NNW, PA US	1978-12	1978	12	121.2	0.8	6.7	-5		1978-12	1978-12	1978-12	1978-12	1978-12	1978-12	1978-12	1978-12	1978	12	114.5333333	0.866666667	5.866666667	-4.066666667
Berks	USC00367322	READING 4 NNW, PA US	1979-01	1979	1	260.9	-2.5	1.9	-6.9		1979-1	1979-1	1979-1	1979-1	1979-1	1979-1	1979-1	1979-1	1979	1	256.1	-2.366666667	1.566666667	-6.3
Berks	USC00367322	READING 4 NNW, PA US	1979-02	1979	2	127.3	-6.4	-1.5	-11.4		1979-2	1979-2	1979-2	1979-2	1979-2	1979-2	1979-2	1979-2	1979	2	129.8	-6.5	-2.3	-10.76666667
Berks	USC00367322	READING 4 NNW, PA US	1979-03	1979	3	49.4	6	12.7	-0.7		1979-3	1979-3	1979-3	1979-3	1979-3	1979-3	1979-3	1979-3	1979	3	56.9	6.2	12.3	0.1
Berks	USC00367322	READING 4 NNW, PA US	1979-04	1979	4	104.7	9.7	15.6	3.9		1979-4	1979-4	1979-4	1979-4	1979-4	1979-4	1979-4	1979-4	1979	4	98.46666667	9.4	14.9	3.966666667
Berks	USC00367322	READING 4 NNW, PA US	1979-05	1979	5	129	16.7	22.7	10.6		1979-5	1979-5	1979-5	1979-5	1979-5	1979-5	1979-5	1979-5	1979	5	129.3	16.5	22.1	10.8
Berks	USC00367322	READING 4 NNW, PA US	1979-06	1979	6	109.6	19.9	26.2	13.5		1979-6	1979-6	1979-6	1979-6	1979-6	1979-6	1979-6	1979-6	1979	6	71.66666667	19.53333333	25.53333333	13.5
Berks	USC00367322	READING 4 NNW, PA US	1979-07	1979	7	77.8	22.9	28.5	17.2		1979-7	1979-7	1979-7	1979-7	1979-7	1979-7	1979-7	1979-7	1979	7	125.8	22.7	28	17.3
Berks	USC00367322	READING 4 NNW, PA US	1979-08	1979	8	53.4	22.6	28.2	17.1		1979-8	1979-8	1979-8	1979-8	1979-8	1979-8	1979-8	1979-8	1979	8	64.4	22.46666667	27.7	17.3
Berks	USC00367322	READING 4 NNW, PA US	1979-09	1979	9	160.1	18.2	24.8	11.5		1979-9	1979-9	1979-9	1979-9	1979-9	1979-9	1979-9	1979-9	1979	9	185.0666667	18.2	24	12.36666667
Berks	USC00367322	READING 4 NNW, PA US	1979-10	1979	10	127.4	11.6	17.4	5.8		1979-10	1979-10	1979-10	1979-10	1979-10	1979-10	1979-10	1979-10	1979	10	115.2333333	11.33333333	16.4	6.266666667
Berks	USC00367322	READING 4 NNW, PA US	1979-11	1979	11	53.3	8.9	15.3	2.4		1979-11	1979-11	1979-11	1979-11	1979-11	1979-11	1979-11	1979-11	1979	11	75.63333333	8.666666667	13.86666667	3.433333333
Berks	USC00367322	READING 4 NNW, PA US	1979-12	1979	12	55.2	1.7	7.1	-3.7		1979-12	1979-12	1979-12	1979-12	1979-12	1979-12	1979-12	1979-12	1979	12	57.63333333	1.933333333	6.633333333	-2.766666667
Berks	USC00367322	READING 4 NNW, PA US	1980-01	1980	1	31	-1.4	3.6	-6.4		1980-1	1980-1	1980-1	1980-1	1980-1	1980-1	1980-1	1980-1	1980	1	34.13333333	-1.266666667	2.933333333	-5.533333333
Berks	USC00367322	READING 4 NNW, PA US	1980-02	1980	2	29.8	-2.7	3.3	-8.7		1980-2	1980-2	1980-2	1980-2	1980-2	1980-2	1980-2	1980-2	1980	2	28.3	-2.733333333	2.3	-7.8
Berks	USC00367322	READING 4 NNW, PA US	1980-03	1980	3	139.4	2.9	8.4	-2.5		1980-3	1980-3	1980-3	1980-3	1980-3	1980-3	1980-3	1980-3	1980	3	165.2	3.1	8.033333333	-1.866666667
Berks	USC00367322	READING 4 NNW, PA US	1980-04	1980	4	140.4	11	17.3	4.8		1980-4	1980-4	1980-4	1980-4	1980-4	1980-4	1980-4	1980-4	1980	4	120.1	11.16666667	17.03333333	5.3
Berks	USC00367322	READING 4 NNW, PA US	1980-05	1980	5	76.5	17.1	24.1	10.2		1980-5	1980-5	1980-5	1980-5	1980-5	1980-5	1980-5	1980-5	1980	5	79.76666667	17.2	23.6	10.86666667
Berks	USC00367322	READING 4 NNW, PA US	1980-06	1980	6	96	19.8	27.3	12.4		1980-6	1980-6	1980-6	1980-6	1980-6	1980-6	1980-6	1980-6	1980	6	84.73333333	19.66666667	26.53333333	12.83333333
Berks	USC00367322	READING 4 NNW, PA US	1980-07	1980	7	65.8			17.8		1980-7	1980-7	1980-7	1980-7	1980-7	1980-7	1980-7	1980-7	1980	7	61.53333333	24.45	30.75	18.06666667
Berks	USC00367322	READING 4 NNW, PA US	1980-08	1980	8	32.2	24.7	31.1	18.3		1980-8	1980-8	1980-8	1980-8	1980-8	1980-8	1980-8	1980-8	1980	8	25.1	24.93333333	31	18.9
Berks	USC00367322	READING 4 NNW, PA US	1980-09	1980	9	85.5	20.3	27.6	12.9		1980-9	1980-9	1980-9	1980-9	1980-9	1980-9	1980-9	1980-9	1980	9	73.66666667	20.53333333	27.2	13.83333333
Berks	USC00367322	READING 4 NNW, PA US	1980-10	1980	10	76.9	11.1	17.6	4.6		1980-10	1980-10	1980-10	1980-10	1980-10	1980-10	1980-10	1980-10	1980	10	96.66666667	11.43333333	17.1	5.833333333
Berks	USC00367322	READING 4 NNW, PA US	1980-11	1980	11	80.1	4.4	10	-1.2		1980-11	1980-11	1980-11	1980-11	1980-11	1980-11	1980-11	1980-11	1980	11	81.93333333	4.6	9.4	-0.166666667
Berks	USC00367322	READING 4 NNW, PA US	1980-12	1980	12	20.4	-1.8	4.1	-7.7		1980-12	1980-12	1980-12	1980-12	1980-12	1980-12	1980-12	1980-12	1980	12	18.76666667	-1.666666667	3.7	-7.1
Berks	USC00367322	READING 4 NNW, PA US	1981-01	1981	1	14	-5.6	0.3	-11.5		1981-1	1981-1	1981-1	1981-1	1981-1	1981-1	1981-1	1981-1	1981	1	17.93333333	-5.4	-0.5	-10.26666667
Berks	USC00367322	READING 4 NNW, PA US	1981-02	1981	2	95.2	1.8	8.4	-4.7		1981-2	1981-2	1981-2	1981-2	1981-2	1981-2	1981-2	1981-2	1981	2	116	1.8	7.566666667	-3.933333333
Berks	USC00367322	READING 4 NNW, PA US	1981-03	1981	3	40.5	3.1	9.1	-3		1981-3	1981-3	1981-3	1981-3	1981-3	1981-3	1981-3	1981-3	1981	3	37.23333333	3.2	8.533333333	-2.1
Berks	USC00367322	READING 4 NNW, PA US	1981-04	1981	4	126	11.5	18.6	4.5		1981-4	1981-4	1981-4	1981-4	1981-4	1981-4	1981-4	1981-4	1981	4	107.0333333	11.16666667	17.53333333	4.833333333
Berks	USC00367322	READING 4 NNW, PA US	1981-05	1981	5	92	16.1	23.3	8.9		1981-5	1981-5	1981-5	1981-5	1981-5	1981-5	1981-5	1981-5	1981	5	120.6666667	16.06666667	22.9	9.3
Berks	USC00367322	READING 4 NNW, PA US	1981-06	1981	6	127.1	20.9	27	14.8		1981-6	1981-6	1981-6	1981-6	1981-6	1981-6	1981-6	1981-6	1981	6	121.9333333	21.2	26.86666667	15.5
Berks	USC00367322	READING 4 NNW, PA US	1981-07	1981	7	105.7	23.1	28.4	17.9		1981-7	1981-7	1981-7	1981-7	1981-7	1981-7	1981-7	1981-7	1981	7	86.16666667	23.4	28.93333333	17.9
Berks	USC00367322	READING 4 NNW, PA US	1981-08	1981	8	29.2	21.4	27.6	15.2		1981-8	1981-8	1981-8	1981-8	1981-8	1981-8	1981-8	1981-8	1981	8	50.16666667	21.43333333	27.36666667	15.5
Berks	USC00367322	READING 4 NNW, PA US	1981-09	1981	9	78.2	18	23.6	12.4		1981-9	1981-9	1981-9	1981-9	1981-9	1981-9	1981-9	1981-9	1981	9	87.33333333	17.73333333	22.96666667	12.5
Berks	USC00367322	READING 4 NNW, PA US	1981-10	1981	10	95.3	10	17.2	2.8		1981-10	1981-10	1981-10	1981-10	1981-10	1981-10	1981-10	1981-10	1981	10	91.03333333	9.933333333	16.03333333	3.833333333
Berks	USC00367322	READING 4 NNW, PA US	1981-11	1981	11	43.9	6.3	11.9	0.6		1981-11	1981-11	1981-11	1981-11	1981-11	1981-11	1981-11	1981-11	1981	11	47.1	6.2	11.03333333	1.333333333
Berks	USC00367322	READING 4 NNW, PA US	1981-12	1981	12	80.9	-0.3	4.3	-4.8		1981-12	1981-12	1981-12	1981-12	1981-12	1981-12	1981-12	1981-12	1981	12	97.03333333	-0.6	3.266666667	-4.4
Berks	USC00367322	READING 4 NNW, PA US	1982-01	1982	1	100.4	-6.3	-0.9	-11.7		1982-1	1982-1	1982-1	1982-1	1982-1	1982-1	1982-1	1982-1	1982	1	105.0666667	-6.433333333	-1.7	-11.2
Berks	USC00367322	READING 4 NNW, PA US	1982-02	1982	2	78.8	-0.6	3.9	-5.2		1982-2	1982-2	1982-2	1982-2	1982-2	1982-2	1982-2	1982-2	1982	2	75.56666667	-0.833333333	3.233333333	-4.966666667
Berks	USC00367322	READING 4 NNW, PA US	1982-03	1982	3	65.5	3.3	9.1	-2.5		1982-3	1982-3	1982-3	1982-3	1982-3	1982-3	1982-3	1982-3	1982	3	62.16666667	3.1	8.433333333	-2.233333333
Berks	USC00367322	READING 4 NNW, PA US	1982-04	1982	4	169.4	7.9	16	-0.2		1982-4	1982-4	1982-4	1982-4	1982-4	1982-4	1982-4	1982-4	1982	4	158.4666667	8.333333333	15.23333333	1.466666667
Berks	USC00367322	READING 4 NNW, PA US	1982-05	1982	5	111.4	16.7	24.1	9.2		1982-5	1982-5	1982-5	1982-5	1982-5	1982-5	1982-5	1982-5	1982	5	115.9	16.76666667	23.2	10.3
Berks	USC00367322	READING 4 NNW, PA US	1982-06	1982	6	187.2	19.2	25.1	13.3		1982-6	1982-6	1982-6	1982-6	1982-6	1982-6	1982-6	1982-6	1982	6	168.4333333	18.9	24.16666667	13.6
Berks	USC00367322	READING 4 NNW, PA US	1982-07	1982	7	83.5	23.4	29.8	17		1982-7	1982-7	1982-7	1982-7	1982-7	1982-7	1982-7	1982-7	1982	7	76.5	23.1	29.2	17
Berks	USC00367322	READING 4 NNW, PA US	1982-08	1982	8	66.9	20.5	27	14		1982-8	1982-8	1982-8	1982-8	1982-8	1982-8	1982-8	1982-8	1982	8	123.3	20.3	26.43333333	14.2
Berks	USC00367322	READING 4 NNW, PA US	1982-09	1982	9	69.3	17.8	24.1	11.5		1982-9	1982-9	1982-9	1982-9	1982-9	1982-9	1982-9	1982-9	1982	9	57.36666667	17.83333333	23.53333333	12.1
Berks	USC00367322	READING 4 NNW, PA US	1982-10	1982	10	40.1	11.9	19.2	4.5		1982-10	1982-10	1982-10	1982-10	1982-10	1982-10	1982-10	1982-10	1982	10	37.3	12.13333333	18.7	5.566666667
Berks	USC00367322	READING 4 NNW, PA US	1982-11	1982	11	85.8	8.2	13.9	2.5		1982-11	1982-11	1982-11	1982-11	1982-11	1982-11	1982-11	1982-11	1982	11	100.5333333	7.8	13.2	2.4
Berks	USC00367322	READING 4 NNW, PA US	1982-12	1982	12	39.9	3.6	9.2	-1.9		1982-12	1982-12	1982-12	1982-12	1982-12	1982-12	1982-12	1982-12	1982	12	42.6	3.666666667	8.366666667	-1
Berks	USC00367322	READING 4 NNW, PA US	1985-01	1985	1	25.7	-3	1.4	-7.4		1985-1	1985-1	1985-1	1985-1	1985-1	1985-1	1985-1	1985-1	1985	1	27.4	-3.6	0.5	-7.666666667
Berks	USC00367322	READING 4 NNW, PA US	1985-02	1985	2	66.3	0.1	5.5	-5.4		1985-2	1985-2	1985-2	1985-2	1985-2	1985-2	1985-2	1985-2	1985	2	64.03333333	0.233333333	5.166666667	-4.733333333
Berks	USC00367322	READING 4 NNW, PA US	1985-03	1985	3	38.3	5.4	12.5	-1.7		1985-3	1985-3	1985-3	1985-3	1985-3	1985-3	1985-3	1985-3	1985	3	41.26666667	5.533333333	11.83333333	-0.766666667
Berks	USC00367322	READING 4 NNW, PA US	1985-04	1985	4	21.1	11.8	19	4.5		1985-4	1985-4	1985-4	1985-4	1985-4	1985-4	1985-4	1985-4	1985	4	18.03333333	11.86666667	18.5	5.233333333
Berks	USC00367322	READING 4 NNW, PA US	1985-05	1985	5	125.1	17.1	24.4	9.9		1985-5	1985-5	1985-5	1985-5	1985-5	1985-5	1985-5	1985-5	1985	5	136.2	17.06666667	23.63333333	10.53333333
Berks	USC00367322	READING 4 NNW, PA US	1985-06	1985	6	116.4	19.8	26.2	13.4		1985-6	1985-6	1985-6	1985-6	1985-6	1985-6	1985-6	1985-6	1985	6	124.8	19.2	24.9	13.53333333
Berks	USC00367322	READING 4 NNW, PA US	1985-07	1985	7	93.5	23.8	30.5	17		1985-7	1985-7	1985-7	1985-7	1985-7	1985-7	1985-7	1985-7	1985	7	161.7666667	22.86666667	28.86666667	16.83333333
Berks	USC00367322	READING 4 NNW, PA US	1985-08	1985	8	194.1	22.9	29.1	16.6		1985-8	1985-8	1985-8	1985-8	1985-8	1985-8	1985-8	1985-8	1985	8	112.6666667	22.23333333	27.86666667	16.6
Berks	USC00367322	READING 4 NNW, PA US	1985-09	1985	9	165.3	19.5	26.4	12.7		1985-9	1985-9	1985-9	1985-9	1985-9	1985-9	1985-9	1985-9	1985	9	196.1	19.23333333	25.56666667	12.9
Berks	USC00367322	READING 4 NNW, PA US	1985-10	1985	10	20.1	13.3	20.6	5.9		1985-10	1985-10	1985-10	1985-10	1985-10	1985-10	1985-10	1985-10	1985	10	41.26666667	12.83333333	19.13333333	6.533333333
Berks	USC00367322	READING 4 NNW, PA US	1985-11	1985	11	162.4	8.8	13.4	4.2		1985-11	1985-11	1985-11	1985-11	1985-11	1985-11	1985-11	1985-11	1985	11	179.7	8.266666667	12.3	4.233333333
Berks	USC00367322	READING 4 NNW, PA US	1985-12	1985	12	55.6	-1.2	3.2	-5.7		1985-12	1985-12	1985-12	1985-12	1985-12	1985-12	1985-12	1985-12	1985	12	45.33333333	-1.366666667	2.933333333	-5.733333333
Berks	USC00367322	READING 4 NNW, PA US	1986-01	1986	1	78.3	-1.1	4.4	-6.6		1986-1	1986-1	1986-1	1986-1	1986-1	1986-1	1986-1	1986-1	1986	1	101.9	-1.333333333	3.733333333	-6.4
Berks	USC00367322	READING 4 NNW, PA US	1986-02	1986	2	126.4	-1.9	2.7	-6.5		1986-2	1986-2	1986-2	1986-2	1986-2	1986-2	1986-2	1986-2	1986	2	116.2666667	-2.133333333	1.666666667	-5.9
Berks	USC00367322	READING 4 NNW, PA US	1986-03	1986	3	83	4.7	11.5	-2.1		1986-3	1986-3	1986-3	1986-3	1986-3	1986-3	1986-3	1986-3	1986	3	69.03333333	4.866666667	11.46666667	-1.733333333
Berks	USC00367322	READING 4 NNW, PA US	1986-04	1986	4	110.3	10.3	16.9	3.7		1986-4	1986-4	1986-4	1986-4	1986-4	1986-4	1986-4	1986-4	1986	4	116.6333333	10.13333333	16.03333333	4.2
Berks	USC00367322	READING 4 NNW, PA US	1986-05	1986	5	61.3	18.2	25.5	10.9		1986-5	1986-5	1986-5	1986-5	1986-5	1986-5	1986-5	1986-5	1986	5	45.96666667	17.93333333	24.8	11.06666667
Berks	USC00367322	READING 4 NNW, PA US	1986-06	1986	6	55.3	21.4	28.6	14.1		1986-6	1986-6	1986-6	1986-6	1986-6	1986-6	1986-6	1986-6	1986	6	58.96666667	20.76666667	27.4	14.1
Berks	USC00367322	READING 4 NNW, PA US	1986-07	1986	7	113.5	24	30.4	17.5		1986-7	1986-7	1986-7	1986-7	1986-7	1986-7	1986-7	1986-7	1986	7	128.4666667	23.36666667	28.96666667	17.73333333
Berks	USC00367322	READING 4 NNW, PA US	1986-08	1986	8	204.4	21.5	27.6	15.4		1986-8	1986-8	1986-8	1986-8	1986-8	1986-8	1986-8	1986-8	1986	8	133.1333333	21.03333333	26.63333333	15.43333333
Berks	USC00367322	READING 4 NNW, PA US	1986-09	1986	9	70.4	18.3	24.6	12		1986-9	1986-9	1986-9	1986-9	1986-9	1986-9	1986-9	1986-9	1986	9	69.7	17.96666667	23.6	12.33333333
Berks	USC00367322	READING 4 NNW, PA US	1986-10	1986	10	63.5	13	19.8	6.3		1986-10	1986-10	1986-10	1986-10	1986-10	1986-10	1986-10	1986-10	1986	10	52.9	12.56666667	18.6	6.566666667
Berks	USC00367322	READING 4 NNW, PA US	1986-11	1986	11	165.2	4.6	10.4	-1.1		1986-11	1986-11	1986-11	1986-11	1986-11	1986-11	1986-11	1986-11	1986	11	166.2	4.566666667	9.833333333	-0.7
Berks	USC00367322	READING 4 NNW, PA US	1986-12	1986	12	107.5	1.4	6.2	-3.5		1986-12	1986-12	1986-12	1986-12	1986-12	1986-12	1986-12	1986-12	1986	12	116.8666667	1.333333333	5.5	-2.866666667
Berks	USC00367322	READING 4 NNW, PA US	1996-01	1996	1	204.9	-3	2.3	-8.3		1996-1	1996-1	1996-1	1996-1	1996-1	1996-1	1996-1	1996-1	1996	1	189	-3.366666667	1.933333333	-8.7
Berks	USC00367322	READING 4 NNW, PA US	1996-02	1996	2	54.9	-0.1	4.4	-4.5		1996-2	1996-2	1996-2	1996-2	1996-2	1996-2	1996-2	1996-2	1996	2	53.6	-1.066666667	3.833333333	-6
Berks	USC00367322	READING 4 NNW, PA US	1996-03	1996	3	76.3	2.5	7.6	-2.7		1996-3	1996-3	1996-3	1996-3	1996-3	1996-3	1996-3	1996-3	1996	3	86.13333333	1.566666667	7.266666667	-4.166666667
Berks	USC00367322	READING 4 NNW, PA US	1996-04	1996	4	131.3	10.9	16.8	5		1996-4	1996-4	1996-4	1996-4	1996-4	1996-4	1996-4	1996-4	1996	4	138.2333333	10.13333333	16.4	3.866666667
Berks	USC00367322	READING 4 NNW, PA US	1996-05	1996	5	92.7	15.3	21.2	9.4		1996-5	1996-5	1996-5	1996-5	1996-5	1996-5	1996-5	1996-5	1996	5	75.96666667	14.3	20.46666667	8.2
Berks	USC00367322	READING 4 NNW, PA US	1996-06	1996	6	186.3	22.2	27.8	16.6		1996-6	1996-6	1996-6	1996-6	1996-6	1996-6	1996-6	1996-6	1996	6	137.0333333	21.3	27.33333333	15.23333333
Berks	USC00367322	READING 4 NNW, PA US	1996-07	1996	7	176.7	22.6	27.8	17.5		1996-7	1996-7	1996-7	1996-7	1996-7	1996-7	1996-7	1996-7	1996	7	197.3333333	21.83333333	27.16666667	16.5
Berks	USC00367322	READING 4 NNW, PA US	1996-08	1996	8	50.6	22.7	28.2	17.1		1996-8	1996-8	1996-8	1996-8	1996-8	1996-8	1996-8	1996-8	1996	8	60.36666667	21.83333333	27.7	15.9
Berks	USC00367322	READING 4 NNW, PA US	1996-09	1996	9	94.7	19.2	24.4	13.9		1996-9	1996-9	1996-9	1996-9	1996-9	1996-9	1996-9	1996-9	1996	9	119.4666667	18.26666667	23.63333333	12.86666667
Berks	USC00367322	READING 4 NNW, PA US	1996-10	1996	10	179.3	12.5	18.6	6.5		1996-10	1996-10	1996-10	1996-10	1996-10	1996-10	1996-10	1996-10	1996	10	176.7666667	11.53333333	17.8	5.366666667
Berks	USC00367322	READING 4 NNW, PA US	1996-11	1996	11	119.7	4.5	9	-0.1		1996-11	1996-11	1996-11	1996-11	1996-11	1996-11	1996-11	1996-11	1996	11	112.9	3.266666667	8.7	-2.2
Berks	USC00367322	READING 4 NNW, PA US	1996-12	1996	12	188.1	3	6.8	-0.8		1996-12	1996-12	1996-12	1996-12	1996-12	1996-12	1996-12	1996-12	1996	12	205.6	2.466666667	6.4	-1.433333333
Berks	USC00367322	READING 4 NNW, PA US	2000-01	2000	1	20.3	-1.2	3.2	-5.5		2000-1	2000-1	2000-1	2000-1	2000-1	2000-1	2000-1	2000-1	2000	1	63.85	-2.05	2.85	-6.9
Berks	USC00367322	READING 4 NNW, PA US	2000-02	2000	2	69.3	0.9	5.7	-3.9		2000-2	2000-2	2000-2	2000-2	2000-2	2000-2	2000-2	2000-2	2000	2	57.075	0.05	5.275	-5.175
Berks	USC00367322	READING 4 NNW, PA US	2000-03	2000	3	166	8.3	14.1	2.5		2000-3	2000-3	2000-3	2000-3	2000-3	2000-3	2000-3	2000-3	2000	3	143.35	7.35	13.825	0.875
Berks	USC00367322	READING 4 NNW, PA US	2000-04	2000	4	44.2	10.9	16.4	5.4		2000-4	2000-4	2000-4	2000-4	2000-4	2000-4	2000-4	2000-4	2000	4	73.525	10.1	15.775	4.4
Berks	USC00367322	READING 4 NNW, PA US	2000-05	2000	5	81.6	17.7	23.4	11.9		2000-5	2000-5	2000-5	2000-5	2000-5	2000-5	2000-5	2000-5	2000	5	120.7	16.675	22.875	10.475
Berks	USC00367322	READING 4 NNW, PA US	2000-06	2000	6	134.6	21.7	26.8	16.6		2000-6	2000-6	2000-6	2000-6	2000-6	2000-6	2000-6	2000-6	2000	6	122.55	20.825	26.275	15.425
Berks	USC00367322	READING 4 NNW, PA US	2000-07	2000	7	44	21.9	27.1	16.7		2000-7	2000-7	2000-7	2000-7	2000-7	2000-7	2000-7	2000-7	2000	7	75.1	21.35	26.775	15.9
Berks	USC00367322	READING 4 NNW, PA US	2000-08	2000	8	50.3	22.4	27.4	17.4		2000-8	2000-8	2000-8	2000-8	2000-8	2000-8	2000-8	2000-8	2000	8	107.425	21.375	26.425	16.3
Berks	USC00367322	READING 4 NNW, PA US	2000-09	2000	9	91.7	18.3	23.9	12.7		2000-9	2000-9	2000-9	2000-9	2000-9	2000-9	2000-9	2000-9	2000	9	101.5	17.025	22.9	11.175
Berks	USC00367322	READING 4 NNW, PA US	2000-10	2000	10	40	13.2	19.7	6.7		2000-10	2000-10	2000-10	2000-10	2000-10	2000-10	2000-10	2000-10	2000	10	32	12.2	19.125	5.275
Berks	USC00367322	READING 4 NNW, PA US	2000-11	2000	11	12.8	6.4	11.3	1.6		2000-11	2000-11	2000-11	2000-11	2000-11	2000-11	2000-11	2000-11	2000	11	42.425	5.575	10.675	0.5
Berks	USC00367322	READING 4 NNW, PA US	2000-12	2000	12	86.1		2.1			2000-12	2000-12	2000-12	2000-12	2000-12	2000-12	2000-12	2000-12	2000	12	107	-3.2	1.75	-8
Berks	USC00367322	READING 4 NNW, PA US	2001-01	2001	1	14.3	-1.3	2.8	-5.4		2001-1	2001-1	2001-1	2001-1	2001-1	2001-1	2001-1	2001-1	2001	1	51.525	-2.275	2.525	-7.1
Berks	USC00367322	READING 4 NNW, PA US	2001-02	2001	2	17.8	1.7	5.9	-2.4		2001-2	2001-2	2001-2	2001-2	2001-2	2001-2	2001-2	2001-2	2001	2	52.1	0.775	5.425	-3.85
Berks	USC00367322	READING 4 NNW, PA US	2001-03	2001	3	21.4	3.5	7.9	-0.9		2001-3	2001-3	2001-3	2001-3	2001-3	2001-3	2001-3	2001-3	2001	3	88.2	2.825	7.625	-1.975
Berks	USC00367322	READING 4 NNW, PA US	2001-04	2001	4	27.7	10.9	17	4.8		2001-4	2001-4	2001-4	2001-4	2001-4	2001-4	2001-4	2001-4	2001	4	49.1	10.6	17.025	4.2
Berks	USC00367322	READING 4 NNW, PA US	2001-05	2001	5	83.5	17.1	23.3	10.9		2001-5	2001-5	2001-5	2001-5	2001-5	2001-5	2001-5	2001-5	2001	5	106.275	16.35	22.7	9.975
Berks	USC00367322	READING 4 NNW, PA US	2001-06	2001	6	105.7	21.7	27.2	16.2		2001-6	2001-6	2001-6	2001-6	2001-6	2001-6	2001-6	2001-6	2001	6	125.725	21.275	27.125	15.425
Berks	USC00367322	READING 4 NNW, PA US	2001-07	2001	7	201.7	22.3	28.3	16.4		2001-7	2001-7	2001-7	2001-7	2001-7	2001-7	2001-7	2001-7	2001	7	154.85	21.45	27.55	15.35
Berks	USC00367322	READING 4 NNW, PA US	2001-08	2001	8	69.2	24.4	30	18.9		2001-8	2001-8	2001-8	2001-8	2001-8	2001-8	2001-8	2001-8	2001	8	86.025	23.725	29.45	18.025
Berks	USC00367322	READING 4 NNW, PA US	2001-09	2001	9	129.2	18.1	24.7	11.6		2001-9	2001-9	2001-9	2001-9	2001-9	2001-9	2001-9	2001-9	2001	9	128.55	17.325	23.95	10.7
Berks	USC00367322	READING 4 NNW, PA US	2001-10	2001	10	7.7	13.5	20.1	6.9		2001-10	2001-10	2001-10	2001-10	2001-10	2001-10	2001-10	2001-10	2001	10	14.15	12.5	19.5	5.475
Berks	USC00367322	READING 4 NNW, PA US	2001-11	2001	11	32.2	9.2	15.3	3.2		2001-11	2001-11	2001-11	2001-11	2001-11	2001-11	2001-11	2001-11	2001	11	29.45	8.65	15.4	1.95
Berks	USC00367322	READING 4 NNW, PA US	2001-12	2001	12	55.8	5	9.7	0.2		2001-12	2001-12	2001-12	2001-12	2001-12	2001-12	2001-12	2001-12	2001	12	52.575	4.125	9.5	-1.225
Berks	USC00367322	READING 4 NNW, PA US	2003-01	2003	1	36	-3.6	0.2	-7.4		2003-1	2003-1	2003-1	2003-1	2003-1	2003-1	2003-1	2003-1	2003	1	40.625	-4.2	-0.1	-8.25
Berks	USC00367322	READING 4 NNW, PA US	2003-02	2003	2	78.5	-2.6	1.2	-6.4		2003-2	2003-2	2003-2	2003-2	2003-2	2003-2	2003-2	2003-2	2003	2	93.15	-3.15	1.275	-7.575
Berks	USC00367322	READING 4 NNW, PA US	2003-03	2003	3	98.1	5.1	10.6	-0.4		2003-3	2003-3	2003-3	2003-3	2003-3	2003-3	2003-3	2003-3	2003	3	96.5	4.5	10.625	-1.625
Berks	USC00367322	READING 4 NNW, PA US	2003-04	2003	4	61.4	9.9	15.5	4.4		2003-4	2003-4	2003-4	2003-4	2003-4	2003-4	2003-4	2003-4	2003	4	60.725	9.5	15.375	3.65
Berks	USC00367322	READING 4 NNW, PA US	2003-05	2003	5	63.5	15.2	19.6	10.8		2003-5	2003-5	2003-5	2003-5	2003-5	2003-5	2003-5	2003-5	2003	5	82.5	14.35	19.25	9.475
Berks	USC00367322	READING 4 NNW, PA US	2003-06	2003	6	243	20.1	25.1	15		2003-6	2003-6	2003-6	2003-6	2003-6	2003-6	2003-6	2003-6	2003	6	204.85	19.575	24.75	14.375
Berks	USC00367322	READING 4 NNW, PA US	2003-07	2003	7	148.7	23.8	29.2	18.3		2003-7	2003-7	2003-7	2003-7	2003-7	2003-7	2003-7	2003-7	2003	7	141.65	23.425	29.2	17.625
Berks	USC00367322	READING 4 NNW, PA US	2003-08	2003	8	118.6	24.2	29.1	19.2		2003-8	2003-8	2003-8	2003-8	2003-8	2003-8	2003-8	2003-8	2003	8	117.85	23.675	28.7	18.6
Berks	USC00367322	READING 4 NNW, PA US	2003-09	2003	9	234	19.2	24	14.4		2003-9	2003-9	2003-9	2003-9	2003-9	2003-9	2003-9	2003-9	2003	9	238.075	18.675	23.575	13.825
Berks	USC00367322	READING 4 NNW, PA US	2003-10	2003	10	129.8	11.4	16.8	6		2003-10	2003-10	2003-10	2003-10	2003-10	2003-10	2003-10	2003-10	2003	10	142.8	10.825	16.75	4.875
Berks	USC00367322	READING 4 NNW, PA US	2003-11	2003	11	89.8	8.8	14.1	3.6		2003-11	2003-11	2003-11	2003-11	2003-11	2003-11	2003-11	2003-11	2003	11	92.6	8.325	13.7	2.95
Berks	USC00367322	READING 4 NNW, PA US	2003-12	2003	12	114.1	1.6	5.6	-2.3		2003-12	2003-12	2003-12	2003-12	2003-12	2003-12	2003-12	2003-12	2003	12	131.525	0.875	5.45	-3.725
Berks	USC00367322	READING 4 NNW, PA US	2004-01	2004	1	38.4	-3.8	-0.3	-7.4		2004-1	2004-1	2004-1	2004-1	2004-1	2004-1	2004-1	2004-1	2004	1	50.8	-4.775	-0.775	-8.8
Berks	USC00367322	READING 4 NNW, PA US	2004-02	2004	2	73.1	0	4.5	-4.5		2004-2	2004-2	2004-2	2004-2	2004-2	2004-2	2004-2	2004-2	2004	2	71.8	-0.55	4.775	-5.875
Berks	USC00367322	READING 4 NNW, PA US	2004-03	2004	3	165.7	6.5	11.5	1.5		2004-3	2004-3	2004-3	2004-3	2004-3	2004-3	2004-3	2004-3	2004	3	86.225	5.6	10.95	0.225
Berks	USC00367322	READING 4 NNW, PA US	2004-04	2004	4	103.9	11.2	16.3	6.1		2004-4	2004-4	2004-4	2004-4	2004-4	2004-4	2004-4	2004-4	2004	4	109.025	10.875	16.675	5.075
Berks	USC00367322	READING 4 NNW, PA US	2004-05	2004	5	78	19.9	25.3	14.6		2004-5	2004-5	2004-5	2004-5	2004-5	2004-5	2004-5	2004-5	2004	5	89.9	19.45	25.275	13.625
Berks	USC00367322	READING 4 NNW, PA US	2004-06	2004	6	132.6	20.9	26.2	15.6		2004-6	2004-6	2004-6	2004-6	2004-6	2004-6	2004-6	2004-6	2004	6	107.875	20.3	25.825	14.775
Berks	USC00367322	READING 4 NNW, PA US	2004-07	2004	7	233.9	22.5	27.7	17.4		2004-7	2004-7	2004-7	2004-7	2004-7	2004-7	2004-7	2004-7	2004	7	251.525	22.3	27.525	17.125
Berks	USC00367322	READING 4 NNW, PA US	2004-08	2004	8	186.2	22.9	28.1	17.6		2004-8	2004-8	2004-8	2004-8	2004-8	2004-8	2004-8	2004-8	2004	8	129.075	22.325	27.6	17.05
Berks	USC00367322	READING 4 NNW, PA US	2004-09	2004	9	217.9	19.8	25.3	14.3		2004-9	2004-9	2004-9	2004-9	2004-9	2004-9	2004-9	2004-9	2004	9	232.95	19.175	24.75	13.625
Berks	USC00367322	READING 4 NNW, PA US	2004-10	2004	10	68.4	11.6	16.8	6.5		2004-10	2004-10	2004-10	2004-10	2004-10	2004-10	2004-10	2004-10	2004	10	65.1	11.35	16.575	6.15
Berks	USC00367322	READING 4 NNW, PA US	2004-11	2004	11	90.2	8.1	12.7	3.5		2004-11	2004-11	2004-11	2004-11	2004-11	2004-11	2004-11	2004-11	2004	11	92.525	7.4	12.725	2.1
Berks	USC00367322	READING 4 NNW, PA US	2004-12	2004	12	69.6	1.3	5.8	-3.1		2004-12	2004-12	2004-12	2004-12	2004-12	2004-12	2004-12	2004-12	2004	12	101.6	0.85	5.625	-3.9
Berks	USC00367322	READING 4 NNW, PA US	2005-01	2005	1	113.3	-1.6	2.5	-5.7		2005-1	2005-1	2005-1	2005-1	2005-1	2005-1	2005-1	2005-1	2005	1	117.5	-2.1	1.933333333	-6.133333333
Berks	USC00367322	READING 4 NNW, PA US	2005-02	2005	2	29.7	1.1	6.4	-4.1		2005-2	2005-2	2005-2	2005-2	2005-2	2005-2	2005-2	2005-2	2005	2	51.75	0.275	5.8	-5.275
Berks	USC00367322	READING 4 NNW, PA US	2005-03	2005	3	130.5	2.6	7.4	-2.2		2005-3	2005-3	2005-3	2005-3	2005-3	2005-3	2005-3	2005-3	2005	3	101.675	2.05	7.375	-3.275
Berks	USC00367322	READING 4 NNW, PA US	2005-04	2005	4	189	12.2	19	5.4		2005-4	2005-4	2005-4	2005-4	2005-4	2005-4	2005-4	2005-4	2005	4	137.1	11.6	18.85	4.4
Berks	USC00367322	READING 4 NNW, PA US	2005-05	2005	5	33	14.6	21.3	7.9		2005-5	2005-5	2005-5	2005-5	2005-5	2005-5	2005-5	2005-5	2005	5	28.325	13.875	20.7	7.025
Berks	USC00367322	READING 4 NNW, PA US	2005-06	2005	6	70.5	23.2	29	17.3		2005-6	2005-6	2005-6	2005-6	2005-6	2005-6	2005-6	2005-6	2005	6	77.625	22.825	28.975	16.65
Berks	USC00367322	READING 4 NNW, PA US	2005-07	2005	7	177.1	25	30.9	19.1		2005-7	2005-7	2005-7	2005-7	2005-7	2005-7	2005-7	2005-7	2005	7	159.975	24.5	30.2	18.825
Berks	USC00367322	READING 4 NNW, PA US	2005-08	2005	8	41	25.1	30.1	20		2005-8	2005-8	2005-8	2005-8	2005-8	2005-8	2005-8	2005-8	2005	8	53.7	24.4	29.85	18.925
Berks	USC00367322	READING 4 NNW, PA US	2005-09	2005	9	21.8	21.9	28.8	15.1		2005-9	2005-9	2005-9	2005-9	2005-9	2005-9	2005-9	2005-9	2005	9	16.85	20.85	28.075	13.65
Berks	USC00367322	READING 4 NNW, PA US	2005-10	2005	10	270.8	13.9	18.4	9.4		2005-10	2005-10	2005-10	2005-10	2005-10	2005-10	2005-10	2005-10	2005	10	292.75	13.175	17.975	8.35
Berks	USC00367322	READING 4 NNW, PA US	2005-11	2005	11		8.9	15.1	2.8		2005-11	2005-11	2005-11	2005-11	2005-11	2005-11	2005-11	2005-11	2005	11	88.93333333	7.6	14.275	0.925
Berks	USC00367322	READING 4 NNW, PA US	2005-12	2005	12	109.1	-0.2	4.3	-4.8		2005-12	2005-12	2005-12	2005-12	2005-12	2005-12	2005-12	2005-12	2005	12	94.575	-1.175	3.65	-6.025
Berks	USW00014712	READING REGIONAL AIRPORT, PA US	2000-01	2000	1	64	-2	2.6	-6.5		2009-1	2009-1	2009-1	2009-1	2009-1	2009-1	2009-1	2009-1	2009	1	52.43333333	-4.6	0.3	-9.466666667
Berks	USW00014712	READING REGIONAL AIRPORT, PA US	2000-02	2000	2	51.4	0.6	5.2	-4		2009-2	2009-2	2009-2	2009-2	2009-2	2009-2	2009-2	2009-2	2009	2	18	0.2	6.133333333	-5.7
Berks	USW00014712	READING REGIONAL AIRPORT, PA US	2000-03	2000	3	165.9	7.8	14.1	1.5		2009-3	2009-3	2009-3	2009-3	2009-3	2009-3	2009-3	2009-3	2009	3	52	4.333333333	10.63333333	-2
Berks	USW00014712	READING REGIONAL AIRPORT, PA US	2000-04	2000	4	63.8	10.3	15.9	4.7		2009-4	2009-4	2009-4	2009-4	2009-4	2009-4	2009-4	2009-4	2009	4	67.3	11	17.63333333	4.366666667
Berks	USW00014712	READING REGIONAL AIRPORT, PA US	2000-05	2000	5	111.4	16.9	22.9	11		2009-5	2009-5	2009-5	2009-5	2009-5	2009-5	2009-5	2009-5	2009	5	122.5	16.26666667	22.36666667	10.1
Berks	USW00014712	READING REGIONAL AIRPORT, PA US	2000-06	2000	6	124.1	21.1	26.3	16		2009-6	2009-6	2009-6	2009-6	2009-6	2009-6	2009-6	2009-6	2009	6	161.5	19.76666667	25.03333333	14.53333333
Berks	USW00014712	READING REGIONAL AIRPORT, PA US	2000-07	2000	7	50.9	21.7	26.9	16.5		2009-7	2009-7	2009-7	2009-7	2009-7	2009-7	2009-7	2009-7	2009	7	141.4333333	21.36666667	27.33333333	15.4
Berks	USW00014712	READING REGIONAL AIRPORT, PA US	2000-08	2000	8	108	21.6	26.5	16.6		2009-8	2009-8	2009-8	2009-8	2009-8	2009-8	2009-8	2009-8	2009	8	185.8333333	22.8	28.1	17.5
Berks	USW00014712	READING REGIONAL AIRPORT, PA US	2000-09	2000	9	119.9	17.1	22.9	11.4		2009-9	2009-9	2009-9	2009-9	2009-9	2009-9	2009-9	2009-9	2009	9	84.4	17.1	22.6	11.5
Berks	USW00014712	READING REGIONAL AIRPORT, PA US	2000-10	2000	10	30	12.3	18.8	5.8		2009-10	2009-10	2009-10	2009-10	2009-10	2009-10	2009-10	2009-10	2009	10	125.1666667	10.73333333	16.23333333	5.233333333
Berks	USW00014712	READING REGIONAL AIRPORT, PA US	2000-11	2000	11	45.5	5.6	10.5	0.8		2009-11	2009-11	2009-11	2009-11	2009-11	2009-11	2009-11	2009-11	2009	11	40.33333333	8.3	13.73333333	2.8
Berks	USW00014712	READING REGIONAL AIRPORT, PA US	2000-12	2000	12	87.3	-3.1	1.3	-7.4		2009-12	2009-12	2009-12	2009-12	2009-12	2009-12	2009-12	2009-12	2009	12	160.2333333	-0.1	4.366666667	-4.5
Berks	USW00014712	READING REGIONAL AIRPORT, PA US	2001-01	2001	1	66	-1.7	2.3	-5.8		2010-1	2010-1	2010-1	2010-1	2010-1	2010-1	2010-1	2010-1	2010	1	57.1	-1.666666667	3.033333333	-6.4
Berks	USW00014712	READING REGIONAL AIRPORT, PA US	2001-02	2001	2	51.7	1.1	5.8	-3.6		2010-2	2010-2	2010-2	2010-2	2010-2	2010-2	2010-2	2010-2	2010	2	121.3	-1.733333333	2.633333333	-6.166666667
Berks	USW00014712	READING REGIONAL AIRPORT, PA US	2001-03	2001	3	108.1	3	7.8	-1.7		2010-3	2010-3	2010-3	2010-3	2010-3	2010-3	2010-3	2010-3	2010	3	137.3333333	7.233333333	13.36666667	1.066666667
Berks	USW00014712	READING REGIONAL AIRPORT, PA US	2001-04	2001	4	69.1	10.7	17	4.4		2010-4	2010-4	2010-4	2010-4	2010-4	2010-4	2010-4	2010-4	2010	4	79.2	12.43333333	20.23333333	4.6
Berks	USW00014712	READING REGIONAL AIRPORT, PA US	2001-05	2001	5	95	16.5	22.6	10.4		2010-5	2010-5	2010-5	2010-5	2010-5	2010-5	2010-5	2010-5	2010	5	105.2	17.7	24.03333333	11.4
Berks	USW00014712	READING REGIONAL AIRPORT, PA US	2001-06	2001	6	145.4	21.6	27.3	15.8		2010-6	2010-6	2010-6	2010-6	2010-6	2010-6	2010-6	2010-6	2010	6	67.06666667	22.6	28.83333333	16.36666667
Berks	USW00014712	READING REGIONAL AIRPORT, PA US	2001-07	2001	7	125.2	21.9	27.8	16		2010-7	2010-7	2010-7	2010-7	2010-7	2010-7	2010-7	2010-7	2010	7	158.7666667	24.83333333	31.6	18.1
Berks	USW00014712	READING REGIONAL AIRPORT, PA US	2001-08	2001	8	95.5	24.3	30	18.7		2010-8	2010-8	2010-8	2010-8	2010-8	2010-8	2010-8	2010-8	2010	8	38.8	23.06666667	29.1	17.03333333
Berks	USW00014712	READING REGIONAL AIRPORT, PA US	2001-09	2001	9	128	17.6	23.9	11.2		2010-9	2010-9	2010-9	2010-9	2010-9	2010-9	2010-9	2010-9	2010	9	145.2	19.7	26.6	12.86666667
Berks	USW00014712	READING REGIONAL AIRPORT, PA US	2001-10	2001	10	17.9	12.8	19.5	6.1		2010-10	2010-10	2010-10	2010-10	2010-10	2010-10	2010-10	2010-10	2010	10	145.4333333	12	18.16666667	5.833333333
Berks	USW00014712	READING REGIONAL AIRPORT, PA US	2001-11	2001	11	31	9.1	15.6	2.6		2010-11	2010-11	2010-11	2010-11	2010-11	2010-11	2010-11	2010-11	2010	11	66.66666667	5.833333333	12	-0.333333333
Berks	USW00014712	READING REGIONAL AIRPORT, PA US	2001-12	2001	12	44.3	4.4	9.3	-0.5		2010-12	2010-12	2010-12	2010-12	2010-12	2010-12	2010-12	2010-12	2010	12	68.16666667	-1.8	2.7	-6.333333333
Berks	USW00014712	READING REGIONAL AIRPORT, PA US	2003-01	2003	1	41.2	-3.9	-0.2	-7.5		2011-1	2011-1	2011-1	2011-1	2011-1	2011-1	2011-1	2011-1	2011	1	65.2	-4.3	0.866666667	-9.433333333
Berks	USW00014712	READING REGIONAL AIRPORT, PA US	2003-02	2003	2	98.8	-2.7	1.3	-6.8		2011-2	2011-2	2011-2	2011-2	2011-2	2011-2	2011-2	2011-2	2011	2	85.25	-0.133333333	5.8	-6.133333333
Berks	USW00014712	READING REGIONAL AIRPORT, PA US	2003-03	2003	3	92.5	4.8	10.6	-1		2011-3	2011-3	2011-3	2011-3	2011-3	2011-3	2011-3	2011-3	2011	3	160.5333333	4.133333333	9.966666667	-1.633333333
Berks	USW00014712	READING REGIONAL AIRPORT, PA US	2003-04	2003	4	60.8	10	15.8	4.2		2011-4	2011-4	2011-4	2011-4	2011-4	2011-4	2011-4	2011-4	2011	4	160.3666667	11.8	17.6	5.966666667
Berks	USW00014712	READING REGIONAL AIRPORT, PA US	2003-05	2003	5	81.8	14.4	19.2	9.7		2011-5	2011-5	2011-5	2011-5	2011-5	2011-5	2011-5	2011-5	2011	5	126.9666667	17.56666667	23.6	11.56666667
Berks	USW00014712	READING REGIONAL AIRPORT, PA US	2003-06	2003	6	182.7	19.8	24.9	14.7		2011-6	2011-6	2011-6	2011-6	2011-6	2011-6	2011-6	2011-6	2011	6	109.8333333	21.73333333	28	15.53333333
Berks	USW00014712	READING REGIONAL AIRPORT, PA US	2003-07	2003	7	100.5	23.7	29.4	18		2011-7	2011-7	2011-7	2011-7	2011-7	2011-7	2011-7	2011-7	2011	7	82.06666667	25.46666667	32.23333333	18.66666667
Berks	USW00014712	READING REGIONAL AIRPORT, PA US	2003-08	2003	8	89.5	24.1	29	19.2		2011-8	2011-8	2011-8	2011-8	2011-8	2011-8	2011-8	2011-8	2011	8	258.65	22.13333333	27.73333333	16.56666667
Berks	USW00014712	READING REGIONAL AIRPORT, PA US	2003-09	2003	9	235	18.7	23.4	14		2011-9	2011-9	2011-9	2011-9	2011-9	2011-9	2011-9	2011-9	2011	9	312.8	19.43333333	24.13333333	14.7
Berks	USW00014712	READING REGIONAL AIRPORT, PA US	2003-10	2003	10	120.7	10.9	16.7	5		2011-10	2011-10	2011-10	2011-10	2011-10	2011-10	2011-10	2011-10	2011	10	113	12.03333333	17.93333333	6.1
Berks	USW00014712	READING REGIONAL AIRPORT, PA US	2003-11	2003	11	80.9	8.4	13.6	3.1		2011-11	2011-11	2011-11	2011-11	2011-11	2011-11	2011-11	2011-11	2011	11	127.7333333	7.966666667	14.63333333	1.366666667
Berks	USW00014712	READING REGIONAL AIRPORT, PA US	2003-12	2003	12	112	1.1	5.4	-3.2		2011-12	2011-12	2011-12	2011-12	2011-12	2011-12	2011-12	2011-12	2011	12	101.2	3.3	9.133333333	-2.533333333
Berks	USW00014712	READING REGIONAL AIRPORT, PA US	2004-01	2004	1	51.1	-4.9	-1.2	-8.5		2012-1	2012-1	2012-1	2012-1	2012-1	2012-1	2012-1	2012-1	2012	1	72.93333333	0.333333333	5.866666667	-5.233333333
Berks	USW00014712	READING REGIONAL AIRPORT, PA US	2004-02	2004	2	77.2	-0.3	4.8	-5.4		2012-2	2012-2	2012-2	2012-2	2012-2	2012-2	2012-2	2012-2	2012	2	33.7	2.5	8.333333333	-3.366666667
Berks	USW00014712	READING REGIONAL AIRPORT, PA US	2004-03	2004	3	49.9	5.9	11	0.7		2012-3	2012-3	2012-3	2012-3	2012-3	2012-3	2012-3	2012-3	2012	3	25.96666667	9.366666667	16.16666667	2.6
Berks	USW00014712	READING REGIONAL AIRPORT, PA US	2004-04	2004	4	101.6	11.3	16.9	5.7		2012-4	2012-4	2012-4	2012-4	2012-4	2012-4	2012-4	2012-4	2012	4	61.8	10.43333333	17.7	3.133333333
Berks	USW00014712	READING REGIONAL AIRPORT, PA US	2004-05	2004	5	93	19.5	25.1	13.9		2012-5	2012-5	2012-5	2012-5	2012-5	2012-5	2012-5	2012-5	2012	5	131.1666667	18.63333333	24.73333333	12.5
Berks	USW00014712	READING REGIONAL AIRPORT, PA US	2004-06	2004	6	143.3	20.5	26	15		2012-6	2012-6	2012-6	2012-6	2012-6	2012-6	2012-6	2012-6	2012	6	101.2666667	20.63333333	27.26666667	14.06666667
Berks	USW00014712	READING REGIONAL AIRPORT, PA US	2004-07	2004	7	288.8	22.8	27.7	17.9		2012-7	2012-7	2012-7	2012-7	2012-7	2012-7	2012-7	2012-7	2012	7	102.7	25.06666667	31.7	18.4
Berks	USW00014712	READING REGIONAL AIRPORT, PA US	2004-08	2004	8	121.5	22.5	27.6	17.4		2012-8	2012-8	2012-8	2012-8	2012-8	2012-8	2012-8	2012-8	2012	8	100.9666667	22.83333333	29.23333333	16.43333333
Berks	USW00014712	READING REGIONAL AIRPORT, PA US	2004-09	2004	9	196.4	19.7	25	14.4		2012-9	2012-9	2012-9	2012-9	2012-9	2012-9	2012-9	2012-9	2012	9	124.7666667	18.13333333	24.6	11.66666667
Berks	USW00014712	READING REGIONAL AIRPORT, PA US	2004-10	2004	10	64.8	11.6	16.5	6.6		2012-10	2012-10	2012-10	2012-10	2012-10	2012-10	2012-10	2012-10	2012	10	169.75	13	17.7	8.3
Berks	USW00014712	READING REGIONAL AIRPORT, PA US	2004-11	2004	11	88.1	7.6	12.7	2.5		2012-11	2012-11	2012-11	2012-11	2012-11	2012-11	2012-11	2012-11	2012	11	24.5	3.933333333	9.9	-2.066666667
Berks	USW00014712	READING REGIONAL AIRPORT, PA US	2004-12	2004	12	83.8	1.1	5.6	-3.4		2012-12	2012-12	2012-12	2012-12	2012-12	2012-12	2012-12	2012-12	2012	12	102.7333333	3.066666667	7.666666667	-1.466666667
Berks	USW00014712	READING REGIONAL AIRPORT, PA US	2005-01	2005	1	101.6	-1.8	2.1	-5.7		2013-1	2013-1	2013-1	2013-1	2013-1	2013-1	2013-1	2013-1	2013	1	98.46666667	-2.78E-17	4.633333333	-4.633333333
Berks	USW00014712	READING REGIONAL AIRPORT, PA US	2005-02	2005	2	49	0.8	5.6	-4.1		2013-2	2013-2	2013-2	2013-2	2013-2	2013-2	2013-2	2013-2	2013	2	47.7	-1.1	3.633333333	-5.8
Berks	USW00014712	READING REGIONAL AIRPORT, PA US	2005-03	2005	3	86.6	2.7	7.7	-2.4		2013-3	2013-3	2013-3	2013-3	2013-3	2013-3	2013-3	2013-3	2013	3	61.66666667	3.75	8.55	-1
Berks	USW00014712	READING REGIONAL AIRPORT, PA US	2005-04	2005	4	127.4	12.2	18.8	5.6		2013-4	2013-4	2013-4	2013-4	2013-4	2013-4	2013-4	2013-4	2013	4	76.5	10.43333333	17.16666667	3.733333333
Berks	USW00014712	READING REGIONAL AIRPORT, PA US	2005-05	2005	5	25.1	14.1	20.7	7.4		2013-5	2013-5	2013-5	2013-5	2013-5	2013-5	2013-5	2013-5	2013	5	72.85	15.83333333	22.6	9.1
Berks	USW00014712	READING REGIONAL AIRPORT, PA US	2005-06	2005	6	35.8	23.4	29.6	17.2		2013-6	2013-6	2013-6	2013-6	2013-6	2013-6	2013-6	2013-6	2013	6	174.9333333	21.46666667	27.6	15.33333333
Berks	USW00014712	READING REGIONAL AIRPORT, PA US	2005-07	2005	7	206	24.9	30.4	19.4		2013-7	2013-7	2013-7	2013-7	2013-7	2013-7	2013-7	2013-7	2013	7	152.6666667	24.63333333	30.03333333	19.2
Berks	USW00014712	READING REGIONAL AIRPORT, PA US	2005-08	2005	8	42.8	24.8	30.2	19.4		2013-8	2013-8	2013-8	2013-8	2013-8	2013-8	2013-8	2013-8	2013	8	180.7	21.03333333	26.66666667	15.4
Berks	USW00014712	READING REGIONAL AIRPORT, PA US	2005-09	2005	9	14	21.4	28.2	14.5		2013-9	2013-9	2013-9	2013-9	2013-9	2013-9	2013-9	2013-9	2013	9	56.76666667	17.03333333	24.1	9.933333333
Berks	USW00014712	READING REGIONAL AIRPORT, PA US	2005-10	2005	10	267.5	13.5	18.1	8.8		2013-10	2013-10	2013-10	2013-10	2013-10	2013-10	2013-10	2013-10	2013	10	75.66666667	12.73333333	19.36666667	6.1
Berks	USW00014712	READING REGIONAL AIRPORT, PA US	2005-11	2005	11	79.2	7.6	13.8	1.4		2013-11	2013-11	2013-11	2013-11	2013-11	2013-11	2013-11	2013-11	2013	11	63.1	4.6	10.56666667	-1.466666667
Berks	USW00014712	READING REGIONAL AIRPORT, PA US	2005-12	2005	12	106.2	-1	2.9	-4.9		2013-12	2013-12	2013-12	2013-12	2013-12	2013-12	2013-12	2013-12	2013	12	92.15	0.65	5.2	-3.95
Berks	USW00014712	READING REGIONAL AIRPORT, PA US	2009-01	2009	1	54.3	-3.9	0.3	-8		2015-1	2015-1	2015-1	2015-1	2015-1	2015-1	2015-1	2015-1	2015	1	72.4	-3.25	1.1	-7.65
Berks	USW00014712	READING REGIONAL AIRPORT, PA US	2009-02	2009	2	17.3	1	6.3	-4.2		2015-2	2015-2	2015-2	2015-2	2015-2	2015-2	2015-2	2015-2	2015	2	41.45	-6.75	-1.4	-12.05
Berks	USW00014712	READING REGIONAL AIRPORT, PA US	2009-03	2009	3	51.2	5.6	11.1	0.1		2015-3	2015-3	2015-3	2015-3	2015-3	2015-3	2015-3	2015-3	2015	3	123.8666667	1.45	6.55	-3.65
Berks	USW00014712	READING REGIONAL AIRPORT, PA US	2009-04	2009	4	61	11.7	17.8	5.7		2015-4	2015-4	2015-4	2015-4	2015-4	2015-4	2015-4	2015-4	2015	4	44	11	17.5	4.45
Berks	USW00014712	READING REGIONAL AIRPORT, PA US	2009-05	2009	5	123.2	17	22.5	11.4		2015-5	2015-5	2015-5	2015-5	2015-5	2015-5	2015-5	2015-5	2015	5	22.66666667	19.45	26.7	12.2
Berks	USW00014712	READING REGIONAL AIRPORT, PA US	2009-06	2009	6	153.1	20.7	25.7	15.8		2015-6	2015-6	2015-6	2015-6	2015-6	2015-6	2015-6	2015-6	2015	6	175.4	21.7	26.8	16.55
Berks	USW00014712	READING REGIONAL AIRPORT, PA US	2009-07	2009	7	106.2	22.2	27.9	16.5		2015-7	2015-7	2015-7	2015-7	2015-7	2015-7	2015-7	2015-7	2015	7	115.3	23.9	29.55	18.15
Berks	USW00014712	READING REGIONAL AIRPORT, PA US	2009-08	2009	8	188.5	23.7	28.8	18.6		2015-8	2015-8	2015-8	2015-8	2015-8	2015-8	2015-8	2015-8	2015	8	76.45	23	29.4	16.55
Berks	USW00014712	READING REGIONAL AIRPORT, PA US	2009-09	2009	9	81.7	18.3	23.2	13.3		2015-9	2015-9	2015-9	2015-9	2015-9	2015-9	2015-9	2015-9	2015	9	121.4	20.7	27.2	14.26666667
Berks	USW00014712	READING REGIONAL AIRPORT, PA US	2009-10	2009	10	115.5	11.8	16.7	7		2015-10	2015-10	2015-10	2015-10	2015-10	2015-10	2015-10	2015-10	2015	10	78.86666667	11.76666667	18.3	5.233333333
Berks	USW00014712	READING REGIONAL AIRPORT, PA US	2009-11	2009	11	44.9	9.2	13.9	4.4		2015-11	2015-11	2015-11	2015-11	2015-11	2015-11	2015-11	2015-11	2015	11	30.83333333	8.733333333	14.96666667	2.466666667
Berks	USW00014712	READING REGIONAL AIRPORT, PA US	2009-12	2009	12	153.4	0.8	4.7	-3		2015-12	2015-12	2015-12	2015-12	2015-12	2015-12	2015-12	2015-12	2015	12	98.6	7.666666667	12.13333333	3.2
Berks	USW00014767	READING, PA US	1969-10	1969	10	48.8	12.4	20.1	4.7
Berks	USW00014767	READING, PA US	1969-11	1969	11	60.9	5.9	11.4	0.4
Berks	USW00014767	READING, PA US	1969-12	1969	12	150.3	-0.9	3.4	-5.1
Berks	USW00014767	READING, PA US	1970-01	1970	1	12.2	-5.7	0.1	-11.4
Berks	USW00014767	READING, PA US	1970-02	1970	2	50.6	-0.1	5.6	-5.8
Berks	USW00014767	READING, PA US	1970-03	1970	3	80	2.8	8.3	-2.6
Berks	USW00014767	READING, PA US	1970-04	1970	4	128	10.6	18	3.1
Berks	USW00014767	READING, PA US	1970-05	1970	5	60.7	18.3	25.8	10.7
Berks	USW00014767	READING, PA US	1970-06	1970	6	107.9	21.1	27.9	14.3
Berks	USW00014767	READING, PA US	1970-07	1970	7	128.6	23.9	29.8	18
Berks	USW00014767	READING, PA US	1970-08	1970	8	76.3	23.5	30.4	16.5
Berks	USW00014767	READING, PA US	1970-09	1970	9	63	20.9	28.1	13.7
Berks	USW00014767	READING, PA US	1970-10	1970	10	78	14.8	20.5	9.1
Berks	USW00014767	READING, PA US	1970-11	1970	11	142.7	7.9	12.6	3.1
Berks	USW00014767	READING, PA US	1970-12	1970	12	76.4	0.8	4.9	-3.4
Berks	USW00014767	READING, PA US	1971-01	1971	1	70.9	-3.6	1.3	-8.4
Berks	USW00014767	READING, PA US	1971-02	1971	2	148.9	0.6	5.5	-4.3
Berks	USW00014767	READING, PA US	1971-04	1971	4	49.3	9.1	16.5	1.6
Berks	USW00014767	READING, PA US	1971-05	1971	5	144.4	14.2	20.8	7.6
Berks	USW00014767	READING, PA US	1971-06	1971	6	35.7	21.7	28	15.4
Berks	USW00014767	READING, PA US	1971-07	1971	7	128.6	22.5	28.7	16.3
Berks	USW00014767	READING, PA US	1971-08	1971	8	200.4	21.5	27.6	15.4
Berks	USW00014767	READING, PA US	1971-09	1971	9	84.1	20.6	25.3	15.9
Berks	USW00014767	READING, PA US	1971-10	1971	10	61.5	15.1	21	9.1
Berks	USW00014767	READING, PA US	1971-11	1971	11	210.9	5.7	10.5	0.9
Berks	USW00014767	READING, PA US	1971-12	1971	12	33.4	2.9	7.7	-1.9
Berks	USW00014767	READING, PA US	1972-01	1972	1	67.7	0	5.1	-5
Berks	USW00014767	READING, PA US	1972-02	1972	2	96.3	-3.3	1.6	-8.2
Berks	USW00014767	READING, PA US	1972-03	1972	3	76.8	2.7	8.2	-2.9
Berks	USW00014767	READING, PA US	1972-04	1972	4	88.6	7.8	13.9	1.6
Berks	USW00014767	READING, PA US	1972-05	1972	5	127.1	16	22.6	9.3
Berks	USW00014767	READING, PA US	1972-06	1972	6	399.7	18.8	23.9	13.8
Berks	USW00014767	READING, PA US	1972-07	1972	7	77.5	23.7	29.2	18.1
Berks	USW00014767	READING, PA US	1972-08	1972	8	47.8	22	28.2	15.9
Berks	USW00014767	READING, PA US	1972-09	1972	9	23.6	19.3	26	12.6
Berks	USW00014767	READING, PA US	1972-10	1972	10	76.3	9.7	16.6	2.8
Berks	USW00014767	READING, PA US	1972-11	1972	11	194.4	4.8	10.1	-0.5
Berks	USW00014767	READING, PA US	1972-12	1972	12	168.5	2.2	6	-1.7
Berks	USW00014767	READING, PA US	1973-01	1973	1	99.7	0.3	6.3	-5.6
Berks	USW00014767	READING, PA US	1973-02	1973	2	58.4	-1.7	4.2	-7.5
Bucks	USC00361080	BUCKSVILLE, PA US	1978-12	1978	12	121.7	1	5.5	-3.5
Bucks	USC00361080	BUCKSVILLE, PA US	1979-01	1979	1	293.4	-2.4	1.6	-6.3
Bucks	USC00361080	BUCKSVILLE, PA US	1979-02	1979	2	147.9	-6.7	-2.8	-10.6
Bucks	USC00361080	BUCKSVILLE, PA US	1979-03	1979	3	61.6	5.8	11.6	-0.1
Bucks	USC00361080	BUCKSVILLE, PA US	1979-04	1979	4	95.6	8.8	14.1	3.6
Bucks	USC00361080	BUCKSVILLE, PA US	1979-05	1979	5	135.6	16	21.5	10.4
Bucks	USC00361080	BUCKSVILLE, PA US	1979-06	1979	6	75	18.7	24.6	12.9
Bucks	USC00361080	BUCKSVILLE, PA US	1979-07	1979	7	158	22.3	27.6	16.9
Bucks	USC00361080	BUCKSVILLE, PA US	1979-08	1979	8	87.3	22.2	27.4	17
Bucks	USC00361080	BUCKSVILLE, PA US	1979-09	1979	9	212.5	17.9	23.5	12.4
Bucks	USC00361080	BUCKSVILLE, PA US	1979-10	1979	10	107.5	11	15.8	6.2
Bucks	USC00361080	BUCKSVILLE, PA US	1979-11	1979	11	97.5	8.3	13	3.7
Bucks	USC00361080	BUCKSVILLE, PA US	1979-12	1979	12	54.8	1.8	6.3	-2.8
Bucks	USC00361080	BUCKSVILLE, PA US	1980-01	1980	1	50.7	-1.7	2.3	-5.8
Bucks	USC00361080	BUCKSVILLE, PA US	1980-02	1980	2	29.3	-2.9	1.7	-7.6
Bucks	USC00361080	BUCKSVILLE, PA US	1980-03	1980	3	207.7	2.7	7.5	-2.2
Bucks	USC00361080	BUCKSVILLE, PA US	1980-04	1980	4	108.2	10.9	16.6	5.1
Bucks	USC00361080	BUCKSVILLE, PA US	1980-05	1980	5	77	16.9	23.1	10.8
Bucks	USC00361080	BUCKSVILLE, PA US	1980-06	1980	6	84.3	19.1	25.8	12.4
Bucks	USC00361080	BUCKSVILLE, PA US	1980-07	1980	7	80.7	23.8	30.2	17.5
Bucks	USC00361080	BUCKSVILLE, PA US	1980-08	1980	8	19.3	24.5	30.6	18.4
Bucks	USC00361080	BUCKSVILLE, PA US	1980-09	1980	9	84.9	20	26.5	13.5
Bucks	USC00361080	BUCKSVILLE, PA US	1980-10	1980	10	134.4	10.8	16.4	5.3
Bucks	USC00361080	BUCKSVILLE, PA US	1980-11	1980	11	83.6	4.2	8.9	-0.5
Bucks	USC00361080	BUCKSVILLE, PA US	1980-12	1980	12	16.8	-1.9	3.3	-7.2
Bucks	USC00361080	BUCKSVILLE, PA US	1981-01	1981	1	22.7	-5.7	-1.2	-10.2
Bucks	USC00361080	BUCKSVILLE, PA US	1981-02	1981	2	131.1	1.8	7.3	-3.7
Bucks	USC00361080	BUCKSVILLE, PA US	1981-03	1981	3	46.4	3	8.1	-2
Bucks	USC00361080	BUCKSVILLE, PA US	1981-04	1981	4	107.9	11.1	17.2	4.9
Bucks	USC00361080	BUCKSVILLE, PA US	1981-05	1981	5	147.6	15.9	22.5	9.4
Bucks	USC00361080	BUCKSVILLE, PA US	1981-06	1981	6	93.4	20.7	26.2	15.2
Bucks	USC00361080	BUCKSVILLE, PA US	1981-07	1981	7	83.8	23.4	29.1	17.7
Bucks	USC00361080	BUCKSVILLE, PA US	1981-08	1981	8	80.8	21.5	27.1	15.9
Bucks	USC00361080	BUCKSVILLE, PA US	1981-09	1981	9	114.1	17.7	22.7	12.7
Bucks	USC00361080	BUCKSVILLE, PA US	1981-10	1981	10	106.3	9.9	15.6	4.3
Bucks	USC00361080	BUCKSVILLE, PA US	1981-11	1981	11	56	6	10.4	1.6
Bucks	USC00361080	BUCKSVILLE, PA US	1981-12	1981	12	129.5	-0.7	2.8	-4.2
Bucks	USC00361080	BUCKSVILLE, PA US	1982-01	1982	1	126.2	-6.3	-1.8	-10.9
Bucks	USC00361080	BUCKSVILLE, PA US	1982-02	1982	2	81	-0.7	3.4	-4.9
Bucks	USC00361080	BUCKSVILLE, PA US	1982-03	1982	3	70.4	3.1	8.3	-2.2
Bucks	USC00361080	BUCKSVILLE, PA US	1982-04	1982	4	185.9	8.7	15	2.4
Bucks	USC00361080	BUCKSVILLE, PA US	1982-05	1982	5	134.1	16.7	22.7	10.7
Bucks	USC00361080	BUCKSVILLE, PA US	1982-06	1982	6	136.1	18.8	23.8	13.7
Bucks	USC00361080	BUCKSVILLE, PA US	1982-07	1982	7	73.3	22.9	28.9	16.9
Bucks	USC00361080	BUCKSVILLE, PA US	1982-08	1982	8	88.9	20.3	26.4	14.2
Bucks	USC00361080	BUCKSVILLE, PA US	1982-09	1982	9	58.1	17.8	23.5	12.1
Bucks	USC00361080	BUCKSVILLE, PA US	1982-10	1982	10	32.1	12.3	18.7	5.9
Bucks	USC00361080	BUCKSVILLE, PA US	1982-11	1982	11	129.4	7.7	13.1	2.3
Bucks	USC00361080	BUCKSVILLE, PA US	1982-12	1982	12	52.7	3.8	8.1	-0.6
Bucks	USC00361080	BUCKSVILLE, PA US	1985-01	1985	1	35.2	-3.8	0.2	-7.7
Bucks	USC00361080	BUCKSVILLE, PA US	1985-02	1985	2	67.7	0.5	5.1	-4.1
Bucks	USC00361080	BUCKSVILLE, PA US	1985-03	1985	3	45.7	5.5	11.3	-0.3
Bucks	USC00361080	BUCKSVILLE, PA US	1985-04	1985	4	17.4	11.5	17.8	5.3
Bucks	USC00361080	BUCKSVILLE, PA US	1985-05	1985	5	144.6	16.6	22.6	10.6
Bucks	USC00361080	BUCKSVILLE, PA US	1985-06	1985	6	129.4	18.2	23.6	12.9
Bucks	USC00361080	BUCKSVILLE, PA US	1985-07	1985	7	198.4	21.9	27.7	16.1
Bucks	USC00361080	BUCKSVILLE, PA US	1985-08	1985	8	56	21.7	27.1	16.3
Bucks	USC00361080	BUCKSVILLE, PA US	1985-09	1985	9	201.5	19.2	25.3	13.1
Bucks	USC00361080	BUCKSVILLE, PA US	1985-10	1985	10	53.6	12.9	18.7	7.1
Bucks	USC00361080	BUCKSVILLE, PA US	1985-11	1985	11	180	8.2	12	4.4
Bucks	USC00361080	BUCKSVILLE, PA US	1985-12	1985	12	37	-1.5	2.7	-5.8
Bucks	USC00361080	BUCKSVILLE, PA US	1986-01	1986	1	118.9	-1.4	3.5	-6.3
Bucks	USC00361080	BUCKSVILLE, PA US	1986-02	1986	2	113.3	-2.3	1.1	-5.6
Bucks	USC00361080	BUCKSVILLE, PA US	1986-03	1986	3	71.5	4.9	11.2	-1.5
Bucks	USC00361080	BUCKSVILLE, PA US	1986-04	1986	4	130	9.8	15.3	4.3
Bucks	USC00361080	BUCKSVILLE, PA US	1986-05	1986	5	30.1	17.5	24.1	11
Bucks	USC00361080	BUCKSVILLE, PA US	1986-06	1986	6	57.5	20.3	26.7	13.8
Bucks	USC00361080	BUCKSVILLE, PA US	1986-07	1986	7	158.5	22.8	27.9	17.8
Bucks	USC00361080	BUCKSVILLE, PA US	1986-08	1986	8	99.4	20.7	26.1	15.3
Bucks	USC00361080	BUCKSVILLE, PA US	1986-09	1986	9	60.7	17.8	23.1	12.5
Bucks	USC00361080	BUCKSVILLE, PA US	1986-10	1986	10	46.5	12.5	18.2	6.9
Bucks	USC00361080	BUCKSVILLE, PA US	1986-11	1986	11	172.9	4.9	9.8	-0.1
Bucks	USC00361080	BUCKSVILLE, PA US	1986-12	1986	12	131.6	1.6	5.2	-2.1
Bucks	USC00361080	BUCKSVILLE, PA US	1996-01	1996	1	176.1	-3.3	2.7	-9.4
Bucks	USC00361080	BUCKSVILLE, PA US	1996-02	1996	2	52.1	-1.9	4.1	-7.9
Bucks	USC00361080	BUCKSVILLE, PA US	1996-03	1996	3	97.3	0.7	7	-5.6
Bucks	USC00361080	BUCKSVILLE, PA US	1996-04	1996	4	142.7	10.1	16.8	3.4
Bucks	USC00361080	BUCKSVILLE, PA US	1996-05	1996	5	80.1	13.9	20.4	7.5
Bucks	USC00361080	BUCKSVILLE, PA US	1996-06	1996	6	111.8	20.9	27.4	14.4
Bucks	USC00361080	BUCKSVILLE, PA US	1996-07	1996	7	234.4	21.6	27	16.1
Bucks	USC00361080	BUCKSVILLE, PA US	1996-08	1996	8	107.4	21.2	27.3	15.1
Bucks	USC00361080	BUCKSVILLE, PA US	1996-09	1996	9	131.6	17.7	23.1	12.4
Bucks	USC00361080	BUCKSVILLE, PA US	1996-10	1996	10	180.4	11	17.7	4.4
Bucks	USC00361080	BUCKSVILLE, PA US	1996-11	1996	11	99.3	2.4	9.1	-4.3
Bucks	USC00361080	BUCKSVILLE, PA US	1996-12	1996	12	242.9	2.3	6.3	-1.6
Bucks	USC00361080	BUCKSVILLE, PA US	2000-01	2000	1	94.9	-2.5	3.5	-8.5
Bucks	USC00361080	BUCKSVILLE, PA US	2000-02	2000	2	59.5	-0.8	5.6	-7.2
Bucks	USC00361080	BUCKSVILLE, PA US	2000-03	2000	3	113.3	6.5	13.5	-0.5
Bucks	USC00361080	BUCKSVILLE, PA US	2000-04	2000	4	90.6	9.5	15.4	3.5
Bucks	USC00361080	BUCKSVILLE, PA US	2000-05	2000	5	149	15.9	22.9	8.9
Bucks	USC00361080	BUCKSVILLE, PA US	2000-06	2000	6	89.9	19.9	25.9	13.9
Bucks	USC00361080	BUCKSVILLE, PA US	2000-07	2000	7	120.2	20.6	26.4	14.7
Bucks	USC00361080	BUCKSVILLE, PA US	2000-08	2000	8	138.7	20.3	25.6	15
Bucks	USC00361080	BUCKSVILLE, PA US	2000-09	2000	9	99.1	16.3	22.4	10.2
Bucks	USC00361080	BUCKSVILLE, PA US	2000-10	2000	10	30	11.8	19.7	3.9
Bucks	USC00361080	BUCKSVILLE, PA US	2000-11	2000	11	54.6	5.6	11.1	0.1
Bucks	USC00361080	BUCKSVILLE, PA US	2000-12	2000	12	143.5	-2.8	2.5	-8.1
Bucks	USC00361080	BUCKSVILLE, PA US	2001-01	2001	1	58.4	-3.4	3.1	-9.8
Bucks	USC00361080	BUCKSVILLE, PA US	2001-02	2001	2	78.7	0.6	5.6	-4.4
Bucks	USC00361080	BUCKSVILLE, PA US	2001-03	2001	3	116.8	2.3	7.6	-3.1
Bucks	USC00361080	BUCKSVILLE, PA US	2001-04	2001	4	59	10.5	17.1	3.9
Bucks	USC00361080	BUCKSVILLE, PA US	2001-05	2001	5	135.1	15.9	22.6	9.2
Bucks	USC00361080	BUCKSVILLE, PA US	2001-06	2001	6	110.8	21	26.9	15.2
Bucks	USC00361080	BUCKSVILLE, PA US	2001-07	2001	7	174.8	21.1	27.3	14.9
Bucks	USC00361080	BUCKSVILLE, PA US	2001-08	2001	8	115.7	23.1	28.6	17.5
Bucks	USC00361080	BUCKSVILLE, PA US	2001-09	2001	9	149.8	16.8	23.3	10.3
Bucks	USC00361080	BUCKSVILLE, PA US	2001-10	2001	10	10.4	11.7	19.3	4.1
Bucks	USC00361080	BUCKSVILLE, PA US	2001-11	2001	11	26.9	8	15.6	0.4
Bucks	USC00361080	BUCKSVILLE, PA US	2001-12	2001	12	61.4	3.7	10.2	-2.7
Bucks	USC00361080	BUCKSVILLE, PA US	2003-01	2003	1	49.5	-4.6	0.4	-9.5
Bucks	USC00361080	BUCKSVILLE, PA US	2003-02	2003	2	116.4	-3.8	1.8	-9.4
Bucks	USC00361080	BUCKSVILLE, PA US	2003-03	2003	3	103.4	3.7	10.8	-3.3
Bucks	USC00361080	BUCKSVILLE, PA US	2003-04	2003	4	64.2	8.8	14.9	2.7
Bucks	USC00361080	BUCKSVILLE, PA US	2003-05	2003	5	103.1	13.8	19.1	8.5
Bucks	USC00361080	BUCKSVILLE, PA US	2003-06	2003	6	182.8	18.8	24.1	13.5
Bucks	USC00361080	BUCKSVILLE, PA US	2003-07	2003	7	179	22.8	28.8	16.7
Bucks	USC00361080	BUCKSVILLE, PA US	2003-08	2003	8	134.6	22.5	27.5	17.5
Bucks	USC00361080	BUCKSVILLE, PA US	2003-09	2003	9	201.8	18.2	23.1	13.4
Bucks	USC00361080	BUCKSVILLE, PA US	2003-10	2003	10	189.9	10.2	16.5	3.9
Bucks	USC00361080	BUCKSVILLE, PA US	2003-11	2003	11	114	8	13.6	2.4
Bucks	USC00361080	BUCKSVILLE, PA US	2003-12	2003	12	173.7	0.2	5.7	-5.4
Bucks	USC00361080	BUCKSVILLE, PA US	2004-01	2004	1	56.4	-4.8	0.1	-9.8
Bucks	USC00361080	BUCKSVILLE, PA US	2004-02	2004	2	72.7	-1.1	5.2	-7.4
Bucks	USC00361080	BUCKSVILLE, PA US	2004-03	2004	3	80.8	4.9	11	-1.2
Bucks	USC00361080	BUCKSVILLE, PA US	2004-04	2004	4	131.6	10.4	16.8	3.9
Bucks	USC00361080	BUCKSVILLE, PA US	2004-05	2004	5	92.8	19.6	26	13.1
Bucks	USC00361080	BUCKSVILLE, PA US	2004-06	2004	6	74.7	19.9	25.5	14.3
Bucks	USC00361080	BUCKSVILLE, PA US	2004-07	2004	7	278.5	21.5	27	16.1
Bucks	USC00361080	BUCKSVILLE, PA US	2004-08	2004	8	93.5	21.9	27.3	16.6
Bucks	USC00361080	BUCKSVILLE, PA US	2004-09	2004	9	274.8	18.2	24	12.5
Bucks	USC00361080	BUCKSVILLE, PA US	2004-10	2004	10	47.9	11.1	16.8	5.4
Bucks	USC00361080	BUCKSVILLE, PA US	2004-11	2004	11	66	6.9	13.1	0.7
Bucks	USC00361080	BUCKSVILLE, PA US	2004-12	2004	12	155.2	0.6	6	-4.9
Bucks	USC00361080	BUCKSVILLE, PA US	2005-01	2005	1	118.3
Bucks	USC00361080	BUCKSVILLE, PA US	2005-02	2005	2	59.2	-0.6	6.4	-7.7
Bucks	USC00361080	BUCKSVILLE, PA US	2005-03	2005	3	94.4	1.3	7.5	-4.9
Bucks	USC00361080	BUCKSVILLE, PA US	2005-04	2005	4	65.3	10.6	18.9	2.4
Bucks	USC00361080	BUCKSVILLE, PA US	2005-05	2005	5	23.7	13.3	20.5	6.1
Bucks	USC00361080	BUCKSVILLE, PA US	2005-06	2005	6	95.8	22.1	28.4	15.8
Bucks	USC00361080	BUCKSVILLE, PA US	2005-07	2005	7	149.4	23.9	29.7	18.1
Bucks	USC00361080	BUCKSVILLE, PA US	2005-08	2005	8	76.4	23.5	29.3	17.7
Bucks	USC00361080	BUCKSVILLE, PA US	2005-09	2005	9	12.4	19.7	27.7	11.8
Bucks	USC00361080	BUCKSVILLE, PA US	2005-10	2005	10	298.4	12.1	17.6	6.7
Bucks	USC00361080	BUCKSVILLE, PA US	2005-11	2005	11	96.6	6.8	14.7	-1.1
Bucks	USC00361080	BUCKSVILLE, PA US	2005-12	2005	12	72.3	-2.1	4.5	-8.7
Bucks	USC00361080	BUCKSVILLE, PA US	2009-01	2009	1	52.1	-5.1	0.9	-11.1
Bucks	USC00361080	BUCKSVILLE, PA US	2009-02	2009	2	16.9	-0.4	6.6	-7.4
Bucks	USC00361080	BUCKSVILLE, PA US	2009-03	2009	3	60.8	2.9	10.4	-4.7
Bucks	USC00361080	BUCKSVILLE, PA US	2009-04	2009	4	74.7	10.6	17.9	3.2
Bucks	USC00361080	BUCKSVILLE, PA US	2009-05	2009	5	126.2	16	22.9	9.1
Bucks	USC00361080	BUCKSVILLE, PA US	2009-06	2009	6	159.1	18.9	24.6	13.2
Bucks	USC00361080	BUCKSVILLE, PA US	2009-07	2009	7	167.6	20.7	27.1	14.3
Bucks	USC00361080	BUCKSVILLE, PA US	2009-08	2009	8	245.1	21.9	27.5	16.3
Bucks	USC00361080	BUCKSVILLE, PA US	2009-09	2009	9	97	15.9	22	9.7
Bucks	USC00361080	BUCKSVILLE, PA US	2009-10	2009	10	135.7	9.6	16.1	3.1
Bucks	USC00361080	BUCKSVILLE, PA US	2009-11	2009	11	47.6	7.5	14.1	0.9
Bucks	USC00361080	BUCKSVILLE, PA US	2009-12	2009	12	167.1	-0.7	4.7	-6.1
Bucks	USC00361080	BUCKSVILLE, PA US	2010-01	2010	1	68.8	-2.7	3	-8.4
Bucks	USC00361080	BUCKSVILLE, PA US	2010-02	2010	2	148.6	-2.6	2.9	-8.2
Bucks	USC00361080	BUCKSVILLE, PA US	2010-03	2010	3	172.5	5.6	12.7	-1.5
Bucks	USC00361080	BUCKSVILLE, PA US	2010-04	2010	4	79.4	11.8	20.5	3.1
Bucks	USC00361080	BUCKSVILLE, PA US	2010-05	2010	5	105.8	17.2	24.3	10.1
Bucks	USC00361080	BUCKSVILLE, PA US	2010-06	2010	6	73.8	21.9	28.5	15.2
Bucks	USC00361080	BUCKSVILLE, PA US	2010-07	2010	7	151.5	23.8	31	16.6
Bucks	USC00361080	BUCKSVILLE, PA US	2010-08	2010	8	38.9	22	28.3	15.6
Bucks	USC00361080	BUCKSVILLE, PA US	2010-09	2010	9	75.5	19.2	26.4	12
Bucks	USC00361080	BUCKSVILLE, PA US	2010-10	2010	10	218.9	11.2	18	4.5
Bucks	USC00361080	BUCKSVILLE, PA US	2010-11	2010	11	60.7	4.8	12.2	-2.6
Bucks	USC00361080	BUCKSVILLE, PA US	2010-12	2010	12	80	-2.9	2.5	-8.4
Bucks	USC00361080	BUCKSVILLE, PA US	2011-01	2011	1	60.4	-5	1.8	-11.7
Bucks	USC00361080	BUCKSVILLE, PA US	2011-02	2011	2		-0.6	6.3	-7.5
Bucks	USC00361080	BUCKSVILLE, PA US	2011-03	2011	3	186.7	3.4	10	-3.1
Bucks	USC00361080	BUCKSVILLE, PA US	2011-04	2011	4	174.9	11.1	17.6	4.6
Bucks	USC00361080	BUCKSVILLE, PA US	2011-05	2011	5	134.1	16.2	22.8	9.7
Bucks	USC00361080	BUCKSVILLE, PA US	2011-06	2011	6	130.6	20.6	27.2	14.1
Bucks	USC00361080	BUCKSVILLE, PA US	2011-07	2011	7	90.3	23.9	31.2	16.6
Bucks	USC00361080	BUCKSVILLE, PA US	2011-08	2011	8		20.8	26.6	15
Bucks	USC00361080	BUCKSVILLE, PA US	2011-09	2011	9		18.4	23.6	13.1
Bucks	USC00361080	BUCKSVILLE, PA US	2011-10	2011	10		11.4	18.2	4.6
Bucks	USC00361080	BUCKSVILLE, PA US	2011-11	2011	11	139.3	6.9	14.8	-1
Bucks	USC00361080	BUCKSVILLE, PA US	2011-12	2011	12	111.4	2.1	9	-4.8
Bucks	USC00361080	BUCKSVILLE, PA US	2012-01	2012	1	83.1	-1.4	5.4	-8.2
Bucks	USC00361080	BUCKSVILLE, PA US	2012-02	2012	2		1.4	8.5	-5.6
Bucks	USC00361080	BUCKSVILLE, PA US	2012-03	2012	3	32.1	7.6	15.7	-0.4
Bucks	USC00361080	BUCKSVILLE, PA US	2012-04	2012	4		9	17.3	0.7
Bucks	USC00361080	BUCKSVILLE, PA US	2012-05	2012	5	131	17	23.9	10.1
Bucks	USC00361080	BUCKSVILLE, PA US	2012-06	2012	6	95.6	19.4	26.9	12
Bucks	USC00361080	BUCKSVILLE, PA US	2012-07	2012	7	136.6	23.5	31.2	15.8
Bucks	USC00361080	BUCKSVILLE, PA US	2012-08	2012	8	104.7	21.3	28.4	14.2
Bucks	USC00361080	BUCKSVILLE, PA US	2012-09	2012	9	128.6	16.6	24.3	8.8
Bucks	USC00361080	BUCKSVILLE, PA US	2012-11	2012	11	25.2	2.6	10	-4.9
Bucks	USC00361080	BUCKSVILLE, PA US	2012-12	2012	12	122.5	2	7.9	-3.9
Bucks	USC00361080	BUCKSVILLE, PA US	2013-01	2013	1	104.5	-1.1	4.5	-6.8
Bucks	USC00361080	BUCKSVILLE, PA US	2013-02	2013	2	54.3	-2.6	3.6	-8.8
Bucks	USC00361080	BUCKSVILLE, PA US	2013-03	2013	3	73.3
Bucks	USC00361080	BUCKSVILLE, PA US	2013-04	2013	4	90.1	8.9	16.8	1
Bucks	USC00361080	BUCKSVILLE, PA US	2013-05	2013	5		14.3	21.7	6.9
Bucks	USC00361080	BUCKSVILLE, PA US	2013-06	2013	6	193.5	20.2	27.3	13.1
Bucks	USC00361080	BUCKSVILLE, PA US	2013-07	2013	7	214.2	23.4	29.4	17.3
Bucks	USC00361080	BUCKSVILLE, PA US	2013-08	2013	8	167.1	19.3	25.8	12.8
Bucks	USC00361080	BUCKSVILLE, PA US	2013-09	2013	9	84.2	15.3	23.3	7.3
Bucks	USC00361080	BUCKSVILLE, PA US	2013-10	2013	10	44.6	11.1	19.1	3.1
Bucks	USC00361080	BUCKSVILLE, PA US	2013-11	2013	11	68.9	3.4	11.1	-4.4
Bucks	USC00361080	BUCKSVILLE, PA US	2013-12	2013	12
Bucks	USC00361080	BUCKSVILLE, PA US	2015-01	2015	1	89.2
Bucks	USC00361080	BUCKSVILLE, PA US	2015-03	2015	3	135.4
Bucks	USC00361080	BUCKSVILLE, PA US	2015-05	2015	5	4.9
Bucks	USC00361080	BUCKSVILLE, PA US	2015-06	2015	6
Bucks	USC00361080	BUCKSVILLE, PA US	2015-07	2015	7	111.4
Bucks	USC00361080	BUCKSVILLE, PA US	2015-08	2015	8
Bucks	USC00361080	BUCKSVILLE, PA US	2015-09	2015	9	109.7	19.9	26.6	13.3
Bucks	USC00361080	BUCKSVILLE, PA US	2015-10	2015	10	87.6	11.2	18.2	4.1
Bucks	USC00361080	BUCKSVILLE, PA US	2015-11	2015	11	45.3	7.8	15	0.6
Bucks	USC00361080	BUCKSVILLE, PA US	2015-12	2015	12		7.2	12.1	2.4
Bucks	USC00363200	GEORGE SCHOOL, PA US	1906-12	1906	12	88.4			-3.8
Bucks	USC00363200	GEORGE SCHOOL, PA US	1907-01	1907	1	104.8	-0.2	4.9	-5.2
Bucks	USC00363200	GEORGE SCHOOL, PA US	1907-02	1907	2	65.3	-5	1.2	-11.1
Bucks	USC00363200	GEORGE SCHOOL, PA US	1907-03	1907	3	75.7	5.4	11.5	-0.8
Bucks	USC00363200	GEORGE SCHOOL, PA US	1907-04	1907	4	91.6	7.5	13.4	1.6
Bucks	USC00363200	GEORGE SCHOOL, PA US	1907-05	1907	5	119.4	12.5	18.7	6.4
Bucks	USC00363200	GEORGE SCHOOL, PA US	1907-06	1907	6	121.6	18.1	24.1	12
Bucks	USC00363200	GEORGE SCHOOL, PA US	1907-07	1907	7	76.2	22.9	28.8	17.1
Bucks	USC00363200	GEORGE SCHOOL, PA US	1907-08	1907	8	113.1	21.6	28	15.3
Bucks	USC00363200	GEORGE SCHOOL, PA US	1907-09	1907	9	183	19.5	24.9	14.1
Bucks	USC00363200	GEORGE SCHOOL, PA US	1907-10	1907	10	121.2	10.1	16.9	3.3
Bucks	USC00363200	GEORGE SCHOOL, PA US	1907-11	1907	11	119.2	6.1	10.9	1.3
Bucks	USC00363200	GEORGE SCHOOL, PA US	1907-12	1907	12	115.5	2.3	6.6	-2.1
Bucks	USC00363200	GEORGE SCHOOL, PA US	1908-01	1908	1	101.7	-0.1	4.6	-4.9
Bucks	USC00363200	GEORGE SCHOOL, PA US	1908-02	1908	2	106.3	-1.7	3.7	-7.1
Bucks	USC00363200	GEORGE SCHOOL, PA US	1908-03	1908	3	96.2	5.8	11.3	0.4
Bucks	USC00363200	GEORGE SCHOOL, PA US	1908-04	1908	4	77.2	10.8	17.6	4
Bucks	USC00363200	GEORGE SCHOOL, PA US	1908-05	1908	5	177.9	16.7	21.9	11.5
Bucks	USC00363200	GEORGE SCHOOL, PA US	1908-06	1908	6	98.3	20.8	27.9	13.6
Bucks	USC00363200	GEORGE SCHOOL, PA US	1908-07	1908	7	97.9	24.1	30.6	17.5
Bucks	USC00363200	GEORGE SCHOOL, PA US	1908-08	1908	8	154.3	21.5	27.4	15.5
Bucks	USC00363200	GEORGE SCHOOL, PA US	1908-09	1908	9	60.2	18.4	24.9	11.7
Bucks	USC00363200	GEORGE SCHOOL, PA US	1908-10	1908	10	71.9	13.7	20.4	7
Bucks	USC00363200	GEORGE SCHOOL, PA US	1908-11	1908	11	25.1	5.6	11.4	-0.1
Bucks	USC00363200	GEORGE SCHOOL, PA US	1908-12	1908	12	100.8	0.6	5.2	-4
Bucks	USC00363200	GEORGE SCHOOL, PA US	1909-01	1909	1	59.3	0.6	5.4	-4.1
Bucks	USC00363200	GEORGE SCHOOL, PA US	1909-02	1909	2	124.7	3.4	9	-2.3
Bucks	USC00363200	GEORGE SCHOOL, PA US	1909-03	1909	3	86.2	3.2	8.6	-2.1
Bucks	USC00363200	GEORGE SCHOOL, PA US	1909-04	1909	4	122.8	10.1	16.2	3.9
Bucks	USC00363200	GEORGE SCHOOL, PA US	1909-05	1909	5	56.8	18.3	23.9	12.7
Bucks	USC00363200	GEORGE SCHOOL, PA US	1909-06	1909	6	102.1	21.7	27.1	16.2
Bucks	USC00363200	GEORGE SCHOOL, PA US	1909-07	1909	7	31.8		29.5
Bucks	USC00363200	GEORGE SCHOOL, PA US	1909-08	1909	8	92.7	21.1	28.1	14.1
Bucks	USC00363200	GEORGE SCHOOL, PA US	1909-09	1909	9	70.7	17.6	24.6	10.6
Bucks	USC00363200	GEORGE SCHOOL, PA US	1909-10	1909	10	24.2	10.1	17.3	2.9
Bucks	USC00363200	GEORGE SCHOOL, PA US	1909-11	1909	11	89.1	7.7	13.9	1.6
Bucks	USC00363200	GEORGE SCHOOL, PA US	1909-12	1909	12	124.5	-1.6	2.9	-6.1
Bucks	USC00363200	GEORGE SCHOOL, PA US	1910-02	1910	2	68.2	1	5.6	-3.6
Bucks	USC00363200	GEORGE SCHOOL, PA US	1910-03	1910	3	33.8	7.3	14	0.5
Bucks	USC00363200	GEORGE SCHOOL, PA US	1910-04	1910	4	133.8	12.1	18.9	5.3
Bucks	USC00363200	GEORGE SCHOOL, PA US	1910-05	1910	5	52.3	14.9	21.4	8.4
Bucks	USC00363200	GEORGE SCHOOL, PA US	1910-06	1910	6	117.8	19.3	25	13.6
Bucks	USC00363200	GEORGE SCHOOL, PA US	1910-07	1910	7	18.1	23.7	30.6	16.8
Bucks	USC00363200	GEORGE SCHOOL, PA US	1910-08	1910	8	136.5		27.1
Bucks	USC00363200	GEORGE SCHOOL, PA US	1910-09	1910	9	62	19.6	25.9	13.3
Bucks	USC00363200	GEORGE SCHOOL, PA US	1910-10	1910	10	77.8	13.8	21.1	6.4
Bucks	USC00363200	GEORGE SCHOOL, PA US	1910-11	1910	11	82.8	4.6	9.5	-0.3
Bucks	USC00363200	GEORGE SCHOOL, PA US	1910-12	1910	12	73.3	-3.4	2	-8.7
Bucks	USC00363200	GEORGE SCHOOL, PA US	1911-01	1911	1	84.6	0.5	5.7	-4.8
Bucks	USC00363200	GEORGE SCHOOL, PA US	1911-02	1911	2	54.7	-0.7	4	-5.3
Bucks	USC00363200	GEORGE SCHOOL, PA US	1911-03	1911	3	71.4	3.9	10.8	-3.1
Bucks	USC00363200	GEORGE SCHOOL, PA US	1911-04	1911	4	90.6	8.8	15.6	2.1
Bucks	USC00363200	GEORGE SCHOOL, PA US	1911-05	1911	5	29.7	18.5	26.8	10.2
Bucks	USC00363200	GEORGE SCHOOL, PA US	1911-06	1911	6	124.4	20.5	26.8	14.3
Bucks	USC00363200	GEORGE SCHOOL, PA US	1911-07	1911	7	72.4	24.4	31.1	17.7
Bucks	USC00363200	GEORGE SCHOOL, PA US	1911-08	1911	8	300.6	22.1	28.4	15.8
Bucks	USC00363200	GEORGE SCHOOL, PA US	1911-09	1911	9	66.5	19	24.6	13.4
Bucks	USC00363200	GEORGE SCHOOL, PA US	1911-10	1911	10	108.3	12.2	18.5	5.9
Bucks	USC00363200	GEORGE SCHOOL, PA US	1911-11	1911	11	144.3	4.7	10.9	-1.6
Bucks	USC00363200	GEORGE SCHOOL, PA US	1911-12	1911	12	75.6	3.6	8.4	-1.3
Bucks	USC00363200	GEORGE SCHOOL, PA US	1912-01	1912	1	45.7	-5.3	-0.2	-10.5
Bucks	USC00363200	GEORGE SCHOOL, PA US	1912-02	1912	2	65.7	-2.7	2.5	-8
Bucks	USC00363200	GEORGE SCHOOL, PA US	1912-03	1912	3	218.1	2.9	8.5	-2.8
Bucks	USC00363200	GEORGE SCHOOL, PA US	1912-04	1912	4	87.4			3.9
Bucks	USC00363200	GEORGE SCHOOL, PA US	1912-05	1912	5	79.7	16.3	23.5	9.2
Bucks	USC00363200	GEORGE SCHOOL, PA US	1912-06	1912	6	33.1	19.4	26.8	12.1
Bucks	USC00363200	GEORGE SCHOOL, PA US	1912-07	1912	7	98.7	23.6	29.9	17.2
Bucks	USC00363200	GEORGE SCHOOL, PA US	1912-08	1912	8	42.8	20.8	27.4	14.2
Bucks	USC00363200	GEORGE SCHOOL, PA US	1912-09	1912	9	69.2	19	24.8	13.2
Bucks	USC00363200	GEORGE SCHOOL, PA US	1912-10	1912	10	76.5	13.6	21.2	6.1
Bucks	USC00363200	GEORGE SCHOOL, PA US	1912-11	1912	11	74	6.8	12.9	0.6
Bucks	USC00363200	GEORGE SCHOOL, PA US	1912-12	1912	12	111.9	2	8.1	-4.2
Bucks	USC00363200	GEORGE SCHOOL, PA US	1913-01	1913	1	81			-2
Bucks	USC00363200	GEORGE SCHOOL, PA US	1913-02	1913	2	63.5	-0.8	5.3	-6.8
Bucks	USC00363200	GEORGE SCHOOL, PA US	1913-03	1913	3	115.6	7.1	13.8	0.4
Bucks	USC00363200	GEORGE SCHOOL, PA US	1913-04	1913	4	131.9	10.8	17.2	4.5
Bucks	USC00363200	GEORGE SCHOOL, PA US	1913-05	1913	5	93.7	14.9	22.7	7.1
Bucks	USC00363200	GEORGE SCHOOL, PA US	1913-06	1913	6	32.8	20.3	28.3	12.2
Bucks	USC00363200	GEORGE SCHOOL, PA US	1913-07	1913	7	94.3	23	30.8	15.3
Bucks	USC00363200	GEORGE SCHOOL, PA US	1913-08	1913	8	103.7	21.5	28.7	14.3
Bucks	USC00363200	GEORGE SCHOOL, PA US	1913-09	1913	9	99.4	17.9	24.6	11.2
Bucks	USC00363200	GEORGE SCHOOL, PA US	1913-10	1913	10	178.7	14.3	20.2	8.3
Bucks	USC00363200	GEORGE SCHOOL, PA US	1913-11	1913	11	86.8	7.7	13.7	1.7
Bucks	USC00363200	GEORGE SCHOOL, PA US	1913-12	1913	12	50	2.9	8.5	-2.7
Bucks	USC00363200	GEORGE SCHOOL, PA US	1914-01	1914	1	60.9	0.4	5.9	-5.1
Bucks	USC00363200	GEORGE SCHOOL, PA US	1914-02	1914	2	57.4	-3.8	2.5	-10.1
Bucks	USC00363200	GEORGE SCHOOL, PA US	1914-03	1914	3	65.2	1.2	7.2	-4.8
Bucks	USC00363200	GEORGE SCHOOL, PA US	1914-04	1914	4	64.5	9.5	16.7	2.3
Bucks	USC00363200	GEORGE SCHOOL, PA US	1914-05	1914	5	47.3	16.7	24.9	8.4
Bucks	USC00363200	GEORGE SCHOOL, PA US	1914-06	1914	6	55.8	20	27.7	12.4
Bucks	USC00363200	GEORGE SCHOOL, PA US	1914-07	1914	7	139.7	21.8	27.9	15.6
Bucks	USC00363200	GEORGE SCHOOL, PA US	1914-08	1914	8	65.5	22.6	29.5	15.7
Bucks	USC00363200	GEORGE SCHOOL, PA US	1914-09	1914	9	8.9	17.3	26.2	8.5
Bucks	USC00363200	GEORGE SCHOOL, PA US	1914-10	1914	10	51.9	13.7	20.8	6.6
Bucks	USC00363200	GEORGE SCHOOL, PA US	1914-11	1914	11	41.7	5.1	11.5	-1.3
Bucks	USC00363200	GEORGE SCHOOL, PA US	1914-12	1914	12	139.1	-2.1	1.6	-5.9
Bucks	USC00363200	GEORGE SCHOOL, PA US	1915-01	1915	1	127	-0.6	4.4	-5.5
Bucks	USC00363200	GEORGE SCHOOL, PA US	1915-02	1915	2	132.3	1	5.9	-3.8
Bucks	USC00363200	GEORGE SCHOOL, PA US	1915-03	1915	3	14.5	1.6	7.4	-4.3
Bucks	USC00363200	GEORGE SCHOOL, PA US	1915-04	1915	4	65.5	12	19.9	4.1
Bucks	USC00363200	GEORGE SCHOOL, PA US	1915-05	1915	5	123.4	13.2	18.8	7.6
Bucks	USC00363200	GEORGE SCHOOL, PA US	1915-06	1915	6	51.2	20	25.4	14.5
Bucks	USC00363200	GEORGE SCHOOL, PA US	1915-07	1915	7	175.6	23.5	28.7	18.3
Bucks	USC00363200	GEORGE SCHOOL, PA US	1915-08	1915	8	226.9		26.8
Bucks	USC00363200	GEORGE SCHOOL, PA US	1915-09	1915	9	26	20.3	26.9	13.8
Bucks	USC00363200	GEORGE SCHOOL, PA US	1915-10	1915	10	50.5	13.2	20.5	5.9
Bucks	USC00363200	GEORGE SCHOOL, PA US	1915-11	1915	11	37.7	6.4	12.9	-0.2
Bucks	USC00363200	GEORGE SCHOOL, PA US	1915-12	1915	12	85.2	-0.4	5.2	-5.9
Bucks	USC00363200	GEORGE SCHOOL, PA US	1916-01	1916	1	37.9	1.9	7.7	-3.8
Bucks	USC00363200	GEORGE SCHOOL, PA US	1916-02	1916	2	86.5	-2.6	2.6	-7.7
Bucks	USC00363200	GEORGE SCHOOL, PA US	1916-03	1916	3	83.1	0.5	6.2	-5.1
Bucks	USC00363200	GEORGE SCHOOL, PA US	1916-04	1916	4	82.8	9.6	15.8	3.4
Bucks	USC00363200	GEORGE SCHOOL, PA US	1916-05	1916	5	73.6	16.9	24	9.9
Bucks	USC00363200	GEORGE SCHOOL, PA US	1916-06	1916	6	72.3	18.4	23.9	13
Bucks	USC00363200	GEORGE SCHOOL, PA US	1916-07	1916	7	129.8
Bucks	USC00363200	GEORGE SCHOOL, PA US	1916-08	1916	8	31.2	22.7	29.3	16.1
Bucks	USC00363200	GEORGE SCHOOL, PA US	1916-09	1916	9	75.3	18.6	26.3	10.9
Bucks	USC00363200	GEORGE SCHOOL, PA US	1916-10	1916	10	36.3	12.5	20.3	4.7
Bucks	USC00363200	GEORGE SCHOOL, PA US	1916-11	1916	11	48.8	5.8	12.2	-0.6
Bucks	USC00363200	GEORGE SCHOOL, PA US	1916-12	1916	12	118.7	-0.9	4.3	-6.2
Bucks	USC00363200	GEORGE SCHOOL, PA US	1917-01	1917	1	80.5	-0.6	5.2	-6.3
Bucks	USC00363200	GEORGE SCHOOL, PA US	1917-02	1917	2	32	-2	3.7	-7.7
Bucks	USC00363200	GEORGE SCHOOL, PA US	1917-03	1917	3	109	3.4	8.7	-1.9
Bucks	USC00363200	GEORGE SCHOOL, PA US	1917-04	1917	4	63.8	9.4	16	2.7
Bucks	USC00363200	GEORGE SCHOOL, PA US	1917-05	1917	5	77.1	12.8	19	6.6
Bucks	USC00363200	GEORGE SCHOOL, PA US	1917-06	1917	6	60.7	20.6	27	14.3
Bucks	USC00363200	GEORGE SCHOOL, PA US	1917-07	1917	7	110.2	23.1	28.6	17.7
Bucks	USC00363200	GEORGE SCHOOL, PA US	1917-08	1917	8	41.5	23.1	29.9	16.4
Bucks	USC00363200	GEORGE SCHOOL, PA US	1917-09	1917	9	94.6	15.8	22.5	9.1
Bucks	USC00363200	GEORGE SCHOOL, PA US	1917-10	1917	10	169.4	10	17.1	2.9
Bucks	USC00363200	GEORGE SCHOOL, PA US	1917-11	1917	11	8.9	4.1	10.4	-2.2
Bucks	USC00363200	GEORGE SCHOOL, PA US	1917-12	1917	12	64.7	-4	0.4	-8.5
Bucks	USC00363200	GEORGE SCHOOL, PA US	1918-01	1918	1	85.3	-7.3	-2.5	-12.1
Bucks	USC00363200	GEORGE SCHOOL, PA US	1918-02	1918	2	54.3	-1.8	4.2	-7.9
Bucks	USC00363200	GEORGE SCHOOL, PA US	1918-03	1918	3	47.9	5.8	13	-1.5
Bucks	USC00363200	GEORGE SCHOOL, PA US	1918-04	1918	4	98.5	9.7	16.4	3.1
Bucks	USC00363200	GEORGE SCHOOL, PA US	1918-05	1918	5	149.5	18.2	25.1	11.3
Bucks	USC00363200	GEORGE SCHOOL, PA US	1918-06	1918	6	95.1	19.2	25.5	12.9
Bucks	USC00363200	GEORGE SCHOOL, PA US	1918-07	1918	7	107.2	22.1	29.4	14.9
Bucks	USC00363200	GEORGE SCHOOL, PA US	1918-08	1918	8	26.7	23.5	30.3	16.7
Bucks	USC00363200	GEORGE SCHOOL, PA US	1918-09	1918	9	92.3	16.9	24.1	9.8
Bucks	USC00363200	GEORGE SCHOOL, PA US	1918-10	1918	10	24.4	14.5	22.5	6.5
Bucks	USC00363200	GEORGE SCHOOL, PA US	1918-11	1918	11	56.1	6.1	12	0.1
Bucks	USC00363200	GEORGE SCHOOL, PA US	1918-12	1918	12	94.7	2.9	8.1	-2.2
Bucks	USC00363200	GEORGE SCHOOL, PA US	1919-01	1919	1	89.2	1.1	6.7	-4.6
Bucks	USC00363200	GEORGE SCHOOL, PA US	1919-02	1919	2	86.4	1.2	6.2	-3.9
Bucks	USC00363200	GEORGE SCHOOL, PA US	1919-03	1919	3	124.8	6.9	13.2	0.6
Bucks	USC00363200	GEORGE SCHOOL, PA US	1919-04	1919	4	89.6	10.4	17.3	3.4
Bucks	USC00363200	GEORGE SCHOOL, PA US	1919-05	1919	5	125.6	16.4	23.3	9.6
Bucks	USC00363200	GEORGE SCHOOL, PA US	1919-06	1919	6	95.8	21.1	28.1	14.2
Bucks	USC00363200	GEORGE SCHOOL, PA US	1919-07	1919	7	300.7	23.3	29.2	17.5
Bucks	USC00363200	GEORGE SCHOOL, PA US	1919-08	1919	8	110.5	21.2	27.1	15.4
Bucks	USC00363200	GEORGE SCHOOL, PA US	1919-09	1919	9	78.2	18.8	26.8	10.8
Bucks	USC00363200	GEORGE SCHOOL, PA US	1919-10	1919	10	119.5	15.2	21.1	9.3
Bucks	USC00363200	GEORGE SCHOOL, PA US	1919-11	1919	11	92.1	5.7	10.9	0.5
Bucks	USC00363200	GEORGE SCHOOL, PA US	1919-12	1919	12	79	-2.6	2.6	-7.8
Bucks	USC00363200	GEORGE SCHOOL, PA US	1920-01	1920	1	135.9	-4.8	0	-9.6
Bucks	USC00363200	GEORGE SCHOOL, PA US	1920-02	1920	2	82.8	-2.1	2.2	-6.3
Bucks	USC00363200	GEORGE SCHOOL, PA US	1920-03	1920	3	90.9	4.9	12.4	-2.6
Bucks	USC00363200	GEORGE SCHOOL, PA US	1920-04	1920	4	81.4	9.5	16.1	3
Bucks	USC00363200	GEORGE SCHOOL, PA US	1920-05	1920	5	77.6	14.1	21.4	6.9
Bucks	USC00363200	GEORGE SCHOOL, PA US	1920-06	1920	6	88.1	20.4	26.9	13.9
Bucks	USC00363200	GEORGE SCHOOL, PA US	1920-07	1920	7	92.9	22.1	28.7	15.5
Bucks	USC00363200	GEORGE SCHOOL, PA US	1920-08	1920	8	191.5	22.2	27.4	17
Bucks	USC00363200	GEORGE SCHOOL, PA US	1920-09	1920	9	90.7	19.2	25.6	12.7
Bucks	USC00363200	GEORGE SCHOOL, PA US	1920-10	1920	10	44.5	14.8	22.4	7.1
Bucks	USC00363200	GEORGE SCHOOL, PA US	1920-11	1920	11	89.6	5.7	10.1	1.2
Bucks	USC00363200	GEORGE SCHOOL, PA US	1920-12	1920	12	132.6	2.2	6.5	-2.1
Bucks	USC00363200	GEORGE SCHOOL, PA US	1921-01	1921	1	75.5	1	6.3	-4.4
Bucks	USC00363200	GEORGE SCHOOL, PA US	1921-02	1921	2	70.7	1	6.1	-4.1
Bucks	USC00363200	GEORGE SCHOOL, PA US	1921-03	1921	3	75.3	10.2	17.4	3.1
Bucks	USC00363200	GEORGE SCHOOL, PA US	1921-04	1921	4	103.6	13.6	20.7	6.5
Bucks	USC00363200	GEORGE SCHOOL, PA US	1921-05	1921	5	114.2	15.4	22.3	8.6
Bucks	USC00363200	GEORGE SCHOOL, PA US	1921-06	1921	6	54.3	21.4	29.4	13.5
Bucks	USC00363200	GEORGE SCHOOL, PA US	1921-07	1921	7	43.7	24.7	30.9	18.6
Bucks	USC00363200	GEORGE SCHOOL, PA US	1921-08	1921	8	131.8	20.7	27.1	14.3
Bucks	USC00363200	GEORGE SCHOOL, PA US	1921-09	1921	9	37.5	21.1	27.6	14.4
Bucks	USC00363200	GEORGE SCHOOL, PA US	1921-10	1921	10	13.5	12.2	19.8	4.6
Bucks	USC00363200	GEORGE SCHOOL, PA US	1921-11	1921	11	102.6	6.4	11.3	1.5
Bucks	USC00363200	GEORGE SCHOOL, PA US	1921-12	1921	12	54.9	-0.1	4.8	-5
Bucks	USC00363200	GEORGE SCHOOL, PA US	1922-01	1922	1	55.8	-2.4	2.5	-7.4
Bucks	USC00363200	GEORGE SCHOOL, PA US	1922-02	1922	2	49.1	0.7	5.8	-4.4
Bucks	USC00363200	GEORGE SCHOOL, PA US	1922-03	1922	3	100.2	5.2	10.8	-0.4
Bucks	USC00363200	GEORGE SCHOOL, PA US	1922-04	1922	4	53.3	10.7	17.2	4.2
Bucks	USC00363200	GEORGE SCHOOL, PA US	1922-05	1922	5	70.2	17.4	25.3	9.6
Bucks	USC00363200	GEORGE SCHOOL, PA US	1922-06	1922	6	183.7	22	28.3	15.6
Bucks	USC00363200	GEORGE SCHOOL, PA US	1922-07	1922	7	91.2	23	29.4	16.6
Bucks	USC00363200	GEORGE SCHOOL, PA US	1922-08	1922	8	132	21.5	27.3	15.7
Bucks	USC00363200	GEORGE SCHOOL, PA US	1922-09	1922	9	50.1	19.5	26.9	12.1
Bucks	USC00363200	GEORGE SCHOOL, PA US	1922-10	1922	10	26.5	13.8	21.4	6.3
Bucks	USC00363200	GEORGE SCHOOL, PA US	1922-11	1922	11	17.4	6.4	12.1	0.6
Bucks	USC00363200	GEORGE SCHOOL, PA US	1922-12	1922	12	83.2	0.1	4.9	-4.8
Bucks	USC00363200	GEORGE SCHOOL, PA US	1923-01	1923	1	124.9	-1.4	3	-5.8
Bucks	USC00363200	GEORGE SCHOOL, PA US	1923-02	1923	2	74.2	-3.5	1.5	-8.6
Bucks	USC00363200	GEORGE SCHOOL, PA US	1923-03	1923	3	98.2	3.9	10.8	-3.1
Bucks	USC00363200	GEORGE SCHOOL, PA US	1923-04	1923	4	118.8	10	16.5	3.6
Bucks	USC00363200	GEORGE SCHOOL, PA US	1923-05	1923	5	46.3		22.8
Bucks	USC00363200	GEORGE SCHOOL, PA US	1923-06	1923	6	49.2	22.7	30.2	15.2
Bucks	USC00363200	GEORGE SCHOOL, PA US	1923-07	1923	7	130.3	22.1	28.5	15.7
Bucks	USC00363200	GEORGE SCHOOL, PA US	1923-08	1923	8	109.2	21.2	27.5	14.9
Bucks	USC00363200	GEORGE SCHOOL, PA US	1923-09	1923	9	134	19.1	26	12.1
Bucks	USC00363200	GEORGE SCHOOL, PA US	1923-10	1923	10	102	12.3	19.6	5
Bucks	USC00363200	GEORGE SCHOOL, PA US	1923-11	1923	11	59	6.2	12.3	0.1
Bucks	USC00363200	GEORGE SCHOOL, PA US	1923-12	1923	12	108.8	4.9	10.2	-0.4
Bucks	USC00363200	GEORGE SCHOOL, PA US	1924-01	1924	1	122.9	0.5	6.6	-5.5
Bucks	USC00363200	GEORGE SCHOOL, PA US	1924-02	1924	2	98.6	-1.3	4.7	-7.3
Bucks	USC00363200	GEORGE SCHOOL, PA US	1924-03	1924	3	73.9	4.6	11	-1.9
Bucks	USC00363200	GEORGE SCHOOL, PA US	1924-04	1924	4	142.7	9	16	2
Bucks	USC00363200	GEORGE SCHOOL, PA US	1924-05	1924	5	158	13.8	19.9	7.8
Bucks	USC00363200	GEORGE SCHOOL, PA US	1924-06	1924	6	137.7	19.6	25.9	13.4
Bucks	USC00363200	GEORGE SCHOOL, PA US	1924-07	1924	7	78.5	22.2	29.1	15.4
Bucks	USC00363200	GEORGE SCHOOL, PA US	1924-08	1924	8	124.6	22.4	29.4	15.5
Bucks	USC00363200	GEORGE SCHOOL, PA US	1924-09	1924	9	140.9	17.2	23.8	10.6
Bucks	USC00363200	GEORGE SCHOOL, PA US	1924-10	1924	10	7.4	12.8	21.1	4.4
Bucks	USC00363200	GEORGE SCHOOL, PA US	1924-11	1924	11	44.3	6.3	12.7	-0.1
Bucks	USC00363200	GEORGE SCHOOL, PA US	1924-12	1924	12	49.2	0.6	5.8	-4.5
Bucks	USC00363200	GEORGE SCHOOL, PA US	1925-01	1925	1	152.8	-2.6	2.8	-7.9
Bucks	USC00363200	GEORGE SCHOOL, PA US	1925-02	1925	2	52.1	3.1	9.2	-3.1
Bucks	USC00363200	GEORGE SCHOOL, PA US	1925-03	1925	3	96.6	6.5	13.7	-0.7
Bucks	USC00363200	GEORGE SCHOOL, PA US	1925-04	1925	4	62.7	11	18.6	3.5
Bucks	USC00363200	GEORGE SCHOOL, PA US	1925-05	1925	5	70.4	14	22.5	5.5
Bucks	USC00363200	GEORGE SCHOOL, PA US	1925-06	1925	6	24.6	23.5	31.4	15.6
Bucks	USC00363200	GEORGE SCHOOL, PA US	1925-07	1925	7	165.8	22.5	29.4	15.6
Bucks	USC00363200	GEORGE SCHOOL, PA US	1925-08	1925	8	30.4	21.9	29.4	14.4
Bucks	USC00363200	GEORGE SCHOOL, PA US	1925-09	1925	9	90.4	20.6	27.2	14
Bucks	USC00363200	GEORGE SCHOOL, PA US	1925-10	1925	10	120.3	9.8	15.6	3.9
Bucks	USC00363200	GEORGE SCHOOL, PA US	1925-11	1925	11	89.5	5.7	11.6	-0.2
Bucks	USC00363200	GEORGE SCHOOL, PA US	1925-12	1925	12	37	0.8	4.5	-3
Bucks	USC00363200	GEORGE SCHOOL, PA US	1926-01	1926	1	67	-1	4	-6
Bucks	USC00363200	GEORGE SCHOOL, PA US	1926-02	1926	2	96.7	-0.9	3.8	-5.7
Bucks	USC00363200	GEORGE SCHOOL, PA US	1926-03	1926	3	56.5	2.4	8.5	-3.8
Bucks	USC00363200	GEORGE SCHOOL, PA US	1926-04	1926	4	39	8.4	14.8	1.9
Bucks	USC00363200	GEORGE SCHOOL, PA US	1926-05	1926	5	69.3	15.4	23.5	7.3
Bucks	USC00363200	GEORGE SCHOOL, PA US	1926-06	1926	6	94.7	18.4	25.1	11.7
Bucks	USC00363200	GEORGE SCHOOL, PA US	1926-07	1926	7	135.6	23.1	29.5	16.8
Bucks	USC00363200	GEORGE SCHOOL, PA US	1926-08	1926	8	191	22.9	28.4	17.5
Bucks	USC00363200	GEORGE SCHOOL, PA US	1926-09	1926	9	107.7	18.9	24.6	13.1
Bucks	USC00363200	GEORGE SCHOOL, PA US	1926-10	1926	10	111.5	11.7	18.5	4.9
Bucks	USC00363200	GEORGE SCHOOL, PA US	1926-11	1926	11	90.7	6.3	13.6	-1
Bucks	USC00363200	GEORGE SCHOOL, PA US	1926-12	1926	12	78.9	-1.9	3.6	-7.4
Bucks	USC00363200	GEORGE SCHOOL, PA US	1927-01	1927	1	54.9	-1.3	3.4	-6
Bucks	USC00363200	GEORGE SCHOOL, PA US	1927-02	1927	2	80.7	2.6	8.1	-2.9
Bucks	USC00363200	GEORGE SCHOOL, PA US	1927-03	1927	3	26.3	6.1	12.6	-0.5
Bucks	USC00363200	GEORGE SCHOOL, PA US	1927-04	1927	4	60.7	9.7	18	1.4
Bucks	USC00363200	GEORGE SCHOOL, PA US	1927-05	1927	5	82.2	15.6	23.1	8.1
Bucks	USC00363200	GEORGE SCHOOL, PA US	1927-06	1927	6	86	18.9	26	11.8
Bucks	USC00363200	GEORGE SCHOOL, PA US	1927-07	1927	7	176.2	23.4	29.5	17.2
Bucks	USC00363200	GEORGE SCHOOL, PA US	1927-08	1927	8	185.6	20.1	25.7	14.6
Bucks	USC00363200	GEORGE SCHOOL, PA US	1927-09	1927	9	59.7	19.2	26.7	11.8
Bucks	USC00363200	GEORGE SCHOOL, PA US	1927-10	1927	10	199.9	14.1	20.9	7.1
Bucks	USC00363200	GEORGE SCHOOL, PA US	1927-11	1927	11	68	9.3	15.2	3.3
Bucks	USC00363200	GEORGE SCHOOL, PA US	1927-12	1927	12	96.5	2.4	8.2	-3.3
Bucks	USC00363200	GEORGE SCHOOL, PA US	1928-01	1928	1	43	0.6	6.8	-5.6
Bucks	USC00363200	GEORGE SCHOOL, PA US	1928-02	1928	2	94.9	0.7	6.9	-5.5
Bucks	USC00363200	GEORGE SCHOOL, PA US	1928-03	1928	3	57.7	4.5	10	-1
Bucks	USC00363200	GEORGE SCHOOL, PA US	1928-04	1928	4	143.8	9.3	16.5	2
Bucks	USC00363200	GEORGE SCHOOL, PA US	1928-05	1928	5	60.5	15.2	22.3	8.2
Bucks	USC00363200	GEORGE SCHOOL, PA US	1928-06	1928	6	136.4	19.9	25.7	14.1
Bucks	USC00363200	GEORGE SCHOOL, PA US	1928-07	1928	7	157.7	24.1	30.2	18.1
Bucks	USC00363200	GEORGE SCHOOL, PA US	1928-08	1928	8	115.4	24.5	30	18.9
Bucks	USC00363200	GEORGE SCHOOL, PA US	1928-09	1928	9	103.4	17.8	23.4	12.2
Bucks	USC00363200	GEORGE SCHOOL, PA US	1928-10	1928	10	37.6	13.9	21	6.8
Bucks	USC00363200	GEORGE SCHOOL, PA US	1928-11	1928	11	38.4	6.9	13.1	0.6
Bucks	USC00363200	GEORGE SCHOOL, PA US	1928-12	1928	12	41.1	2.6	7.9	-2.6
Bucks	USC00363200	GEORGE SCHOOL, PA US	1929-01	1929	1	73	0.1	5.9	-5.8
Bucks	USC00363200	GEORGE SCHOOL, PA US	1929-02	1929	2	76.2	0.4	6.8	-5.9
Bucks	USC00363200	GEORGE SCHOOL, PA US	1929-03	1929	3	42.9	8	14.6	1.4
Bucks	USC00363200	GEORGE SCHOOL, PA US	1929-04	1929	4	160.6	11.5	18.1	4.9
Bucks	USC00363200	GEORGE SCHOOL, PA US	1929-05	1929	5	124.2	16	22.9	9.1
Bucks	USC00363200	GEORGE SCHOOL, PA US	1929-06	1929	6	45.5	22	29.1	14.9
Bucks	USC00363200	GEORGE SCHOOL, PA US	1929-07	1929	7	31.5	23.4	30.5	16.2
Bucks	USC00363200	GEORGE SCHOOL, PA US	1929-08	1929	8	69.2	21.5	28.6	14.4
Bucks	USC00363200	GEORGE SCHOOL, PA US	1929-09	1929	9	150.7	20	27.1	13
Bucks	USC00363200	GEORGE SCHOOL, PA US	1929-10	1929	10	105.4	11.8	18.5	5.1
Bucks	USC00363200	GEORGE SCHOOL, PA US	1929-11	1929	11	64	7.6	12.5	2.7
Bucks	USC00363200	GEORGE SCHOOL, PA US	1929-12	1929	12	83.7	0.9	5.8	-4
Bucks	USC00363200	GEORGE SCHOOL, PA US	1930-01	1930	1	67	0.1	5	-4.7
Bucks	USC00363200	GEORGE SCHOOL, PA US	1930-02	1930	2	85.4	2.6	8.6	-3.4
Bucks	USC00363200	GEORGE SCHOOL, PA US	1930-03	1930	3	72.2	5.1	12	-1.7
Bucks	USC00363200	GEORGE SCHOOL, PA US	1930-04	1930	4	48.3	9	15.5	2.5
Bucks	USC00363200	GEORGE SCHOOL, PA US	1930-05	1930	5	62.5	17.7	25.2	10.2
Bucks	USC00363200	GEORGE SCHOOL, PA US	1930-06	1930	6	96.5		29.3
Bucks	USC00363200	GEORGE SCHOOL, PA US	1930-07	1930	7	78.2	24.4	31.3	17.4
Bucks	USC00363200	GEORGE SCHOOL, PA US	1930-08	1930	8	80.4	22.4	29.4	15.4
Bucks	USC00363200	GEORGE SCHOOL, PA US	1930-09	1930	9	46.3	22	28.8	15.2
Bucks	USC00363200	GEORGE SCHOOL, PA US	1930-10	1930	10	38.2	12.4	19.8	5
Bucks	USC00363200	GEORGE SCHOOL, PA US	1930-11	1930	11	45.1	7	12.3	1.7
Bucks	USC00363200	GEORGE SCHOOL, PA US	1930-12	1930	12	63.4	0.8	5.2	-3.6
Bucks	USC00363200	GEORGE SCHOOL, PA US	1931-01	1931	1	49.5	0.5	5.5	-4.6
Bucks	USC00363200	GEORGE SCHOOL, PA US	1931-02	1931	2	47.8	1.5	7.1	-4
Bucks	USC00363200	GEORGE SCHOOL, PA US	1931-03	1931	3	90.3	4.6	9.6	-0.4
Bucks	USC00363200	GEORGE SCHOOL, PA US	1931-04	1931	4	65	10.3	17.2	3.5
Bucks	USC00363200	GEORGE SCHOOL, PA US	1931-05	1931	5	103.3	16.5	23.4	9.6
Bucks	USC00363200	GEORGE SCHOOL, PA US	1931-06	1931	6	162.2	21.8	28.3	15.3
Bucks	USC00363200	GEORGE SCHOOL, PA US	1931-07	1931	7	181.3	25.1	30.8	19.4
Bucks	USC00363200	GEORGE SCHOOL, PA US	1931-08	1931	8	143.1	23.2	28.7	17.7
Bucks	USC00363200	GEORGE SCHOOL, PA US	1931-09	1931	9	27.8	22.2	28.6	15.8
Bucks	USC00363200	GEORGE SCHOOL, PA US	1931-10	1931	10	62.8			8.2
Bucks	USC00363200	GEORGE SCHOOL, PA US	1931-11	1931	11	23.4	10.7	16.5	5
Bucks	USC00363200	GEORGE SCHOOL, PA US	1931-12	1931	12	48.2	4.3	10.1	-1.6
Bucks	USC00363200	GEORGE SCHOOL, PA US	1932-01	1932	1	99.9	5.8	11	0.6
Bucks	USC00363200	GEORGE SCHOOL, PA US	1932-02	1932	2	32.6	2.3	7.5	-3
Bucks	USC00363200	GEORGE SCHOOL, PA US	1932-03	1932	3	145.9	2.9	8.1	-2.3
Bucks	USC00363200	GEORGE SCHOOL, PA US	1932-04	1932	4	69.2	9.8	17.1	2.5
Bucks	USC00363200	GEORGE SCHOOL, PA US	1932-05	1932	5	72.7	16.1	23	9.2
Bucks	USC00363200	GEORGE SCHOOL, PA US	1932-06	1932	6	86.8	21.4	27.7	15.1
Bucks	USC00363200	GEORGE SCHOOL, PA US	1932-07	1932	7	95.4	23.8	30.5	17.1
Bucks	USC00363200	GEORGE SCHOOL, PA US	1932-08	1932	8	61	23.1	30.4	15.9
Bucks	USC00363200	GEORGE SCHOOL, PA US	1932-09	1932	9	74.8	19.7	26.7	12.6
Bucks	USC00363200	GEORGE SCHOOL, PA US	1932-10	1932	10	131.7	13.9	19.8	8
Bucks	USC00363200	GEORGE SCHOOL, PA US	1932-11	1932	11	219.1	6.4	12.4	0.3
Bucks	USC00363200	GEORGE SCHOOL, PA US	1932-12	1932	12	85.1	2.7	8.2	-2.8
Bucks	USC00363200	GEORGE SCHOOL, PA US	1933-01	1933	1	42.9	4.6	9.9	-0.7
Bucks	USC00363200	GEORGE SCHOOL, PA US	1933-02	1933	2	73.5	1.3	7.2	-4.7
Bucks	USC00363200	GEORGE SCHOOL, PA US	1933-03	1933	3	126.9	3.9	8.7	-0.9
Bucks	USC00363200	GEORGE SCHOOL, PA US	1933-04	1933	4	118.5	10.9	17.2	4.6
Bucks	USC00363200	GEORGE SCHOOL, PA US	1933-05	1933	5	138.4	18.3	24.7	12
Bucks	USC00363200	GEORGE SCHOOL, PA US	1933-06	1933	6	54.6	22.5	29.6	15.4
Bucks	USC00363200	GEORGE SCHOOL, PA US	1933-07	1933	7	124.7	23.4	29.9	16.8
Bucks	USC00363200	GEORGE SCHOOL, PA US	1933-08	1933	8	241.7	23.3	28.6	17.9
Bucks	USC00363200	GEORGE SCHOOL, PA US	1933-09	1933	9	133.4	20.8	26.5	15.2
Bucks	USC00363200	GEORGE SCHOOL, PA US	1933-10	1933	10	40.7	12.7	20	5.4
Bucks	USC00363200	GEORGE SCHOOL, PA US	1933-11	1933	11	28.5	4.8	10.5	-1
Bucks	USC00363200	GEORGE SCHOOL, PA US	1933-12	1933	12	70.7	-0.2	4.7	-5
Bucks	USC00363200	GEORGE SCHOOL, PA US	1934-01	1934	1	84.4	1.1	5.9	-3.6
Bucks	USC00363200	GEORGE SCHOOL, PA US	1934-02	1934	2	63.8	-7.6	-1.1	-14
Bucks	USC00363200	GEORGE SCHOOL, PA US	1934-03	1934	3	75.2	2.6	9	-3.8
Bucks	USC00363200	GEORGE SCHOOL, PA US	1934-04	1934	4	90.8	9.8	16.4	3.1
Bucks	USC00363200	GEORGE SCHOOL, PA US	1934-05	1934	5	123	17.1	24	10.2
Bucks	USC00363200	GEORGE SCHOOL, PA US	1934-06	1934	6	83	23.2	29.1	17.2
Bucks	USC00363200	GEORGE SCHOOL, PA US	1934-07	1934	7	55.3	24.8	31.2	18.5
Bucks	USC00363200	GEORGE SCHOOL, PA US	1934-08	1934	8	106.6	21.5	27.2	15.7
Bucks	USC00363200	GEORGE SCHOOL, PA US	1934-09	1934	9	221.6	19.9	25.2	14.5
Bucks	USC00363200	GEORGE SCHOOL, PA US	1934-10	1934	10	53.3	12.3	19	5.6
Bucks	USC00363200	GEORGE SCHOOL, PA US	1934-11	1934	11	79.2	8.6	14.6	2.7
Bucks	USC00363200	GEORGE SCHOOL, PA US	1934-12	1934	12	66.6	0.7	5.3	-4
Bucks	USC00363200	GEORGE SCHOOL, PA US	1935-01	1935	1	106.9	-1.8	3.2	-6.7
Bucks	USC00363200	GEORGE SCHOOL, PA US	1935-02	1935	2	62.2	-1	4.8	-6.7
Bucks	USC00363200	GEORGE SCHOOL, PA US	1935-03	1935	3	67	6.7	12.8	0.6
Bucks	USC00363200	GEORGE SCHOOL, PA US	1935-04	1935	4	39.7	9.9	15.8	4.1
Bucks	USC00363200	GEORGE SCHOOL, PA US	1935-05	1935	5	38.2	14.8	21.6	8
Bucks	USC00363200	GEORGE SCHOOL, PA US	1935-06	1935	6	122.1	21	27.3	14.8
Bucks	USC00363200	GEORGE SCHOOL, PA US	1935-07	1935	7	111.8	24.6	30.2	19.1
Bucks	USC00363200	GEORGE SCHOOL, PA US	1935-08	1935	8	74.8	23.1	28.7	17.5
Bucks	USC00363200	GEORGE SCHOOL, PA US	1935-09	1935	9	129.9	18.1	24.5	11.6
Bucks	USC00363200	GEORGE SCHOOL, PA US	1935-10	1935	10	112.8	13.3	20.4	6.1
Bucks	USC00363200	GEORGE SCHOOL, PA US	1935-11	1935	11	131.5	9.5	14.1	4.9
Bucks	USC00363200	GEORGE SCHOOL, PA US	1935-12	1935	12	41	-1.5	2.5	-5.5
Bucks	USC00363200	GEORGE SCHOOL, PA US	1936-01	1936	1	196.8	-2.9	1.7	-7.4
Bucks	USC00363200	GEORGE SCHOOL, PA US	1936-02	1936	2	57.3	-4.7	0.8	-10.1
Bucks	USC00363200	GEORGE SCHOOL, PA US	1936-03	1936	3	102.7	7.9	13.4	2.4
Bucks	USC00363200	GEORGE SCHOOL, PA US	1936-04	1936	4	63.9	9.1	15.6	2.7
Bucks	USC00363200	GEORGE SCHOOL, PA US	1936-05	1936	5	97	18.3	25.7	10.9
Bucks	USC00363200	GEORGE SCHOOL, PA US	1936-06	1936	6	91	21.3	27.2	15.3
Bucks	USC00363200	GEORGE SCHOOL, PA US	1936-07	1936	7	39.6	24.5	31.2	17.8
Bucks	USC00363200	GEORGE SCHOOL, PA US	1936-08	1936	8	225.3	23.7	29.8	17.5
Bucks	USC00363200	GEORGE SCHOOL, PA US	1936-09	1936	9	83.2	20.1	25.7	14.6
Bucks	USC00363200	GEORGE SCHOOL, PA US	1936-10	1936	10	42.6	13.7	19.5	7.9
Bucks	USC00363200	GEORGE SCHOOL, PA US	1936-11	1936	11	19.6	5.7	11.2	0.2
Bucks	USC00363200	GEORGE SCHOOL, PA US	1936-12	1936	12	168.3	3.4	8.3	-1.4
Bucks	USC00363200	GEORGE SCHOOL, PA US	1937-01	1937	1	159.5	4.3	8.6	0.1
Bucks	USC00363200	GEORGE SCHOOL, PA US	1937-02	1937	2	51.7	1.8	7	-3.4
Bucks	USC00363200	GEORGE SCHOOL, PA US	1937-03	1937	3	73.2	2.6	7.6	-2.4
Bucks	USC00363200	GEORGE SCHOOL, PA US	1937-04	1937	4	113.5	10.4	16.5	4.3
Bucks	USC00363200	GEORGE SCHOOL, PA US	1937-05	1937	5	85.3	17.5	24.8	10.2
Bucks	USC00363200	GEORGE SCHOOL, PA US	1937-06	1937	6	98.1	22	27.9	16
Bucks	USC00363200	GEORGE SCHOOL, PA US	1937-07	1937	7	75	24.1	30.2	18
Bucks	USC00363200	GEORGE SCHOOL, PA US	1937-08	1937	8	109.9	24.5	30	19.1
Bucks	USC00363200	GEORGE SCHOOL, PA US	1937-09	1937	9	37.9	18.1	24.9	11.3
Bucks	USC00363200	GEORGE SCHOOL, PA US	1937-10	1937	10	177.8	12.3	18.7	5.8
Bucks	USC00363200	GEORGE SCHOOL, PA US	1937-11	1937	11	113.6	7.2	13.5	0.9
Bucks	USC00363200	GEORGE SCHOOL, PA US	1937-12	1937	12	40.6	0.9	5.6	-3.6
Bucks	USC00363200	GEORGE SCHOOL, PA US	1938-01	1938	1	79.4	0.3	4.9	-4.4
Bucks	USC00363200	GEORGE SCHOOL, PA US	1938-02	1938	2	61.2	2.3	7.8	-3.2
Bucks	USC00363200	GEORGE SCHOOL, PA US	1938-03	1938	3	49.7	6.4	12.3	0.5
Bucks	USC00363200	GEORGE SCHOOL, PA US	1938-04	1938	4	60.1	12	18.7	5.2
Bucks	USC00363200	GEORGE SCHOOL, PA US	1938-05	1938	5	86.9	16.3	23.1	9.4
Bucks	USC00363200	GEORGE SCHOOL, PA US	1938-06	1938	6	252.2	20.9	27.1	14.8
Bucks	USC00363200	GEORGE SCHOOL, PA US	1938-07	1938	7	257.2	24.2	29.7	18.7
Bucks	USC00363200	GEORGE SCHOOL, PA US	1938-08	1938	8	75.7	24.4	30.5	18.2
Bucks	USC00363200	GEORGE SCHOOL, PA US	1938-09	1938	9	216.1	18.2	24.1	12.3
Bucks	USC00363200	GEORGE SCHOOL, PA US	1938-10	1938	10	67.6	14.1	20.9	7.2
Bucks	USC00363200	GEORGE SCHOOL, PA US	1938-11	1938	11	81.1	8	14.7	1.3
Bucks	USC00363200	GEORGE SCHOOL, PA US	1938-12	1938	12	67.9	2	6.2	-2.3
Bucks	USC00363200	GEORGE SCHOOL, PA US	1939-01	1939	1	96	-0.3	4.7	-5.3
Bucks	USC00363200	GEORGE SCHOOL, PA US	1939-02	1939	2	123.9	2.7	8	-2.6
Bucks	USC00363200	GEORGE SCHOOL, PA US	1939-03	1939	3	114.6	4.7	10.3	-1
Bucks	USC00363200	GEORGE SCHOOL, PA US	1939-04	1939	4	124.2	9.4	15.6	3.3
Bucks	USC00363200	GEORGE SCHOOL, PA US	1939-05	1939	5	43.7	17.8	25.2	10.4
Bucks	USC00363200	GEORGE SCHOOL, PA US	1939-06	1939	6	87.3	22.2	28.6	15.9
Bucks	USC00363200	GEORGE SCHOOL, PA US	1939-07	1939	7	52.1	23.5	29.9	17.1
Bucks	USC00363200	GEORGE SCHOOL, PA US	1939-08	1939	8	159.8	24.7	30.4	19
Bucks	USC00363200	GEORGE SCHOOL, PA US	1939-09	1939	9	17.7	19.7	26.3	13.2
Bucks	USC00363200	GEORGE SCHOOL, PA US	1939-10	1939	10	99.7	13.1	19.5	6.8
Bucks	USC00363200	GEORGE SCHOOL, PA US	1939-11	1939	11	39	5.8	12	-0.4
Bucks	USC00363200	GEORGE SCHOOL, PA US	1939-12	1939	12	40.8	2.3	7.1	-2.5
Bucks	USC00363200	GEORGE SCHOOL, PA US	1940-01	1940	1	22.1	-5.9	-0.9	-10.9
Bucks	USC00363200	GEORGE SCHOOL, PA US	1940-02	1940	2	59.5	0.4	5.2	-4.3
Bucks	USC00363200	GEORGE SCHOOL, PA US	1940-03	1940	3	134.5	1.9	6.7	-2.8
Bucks	USC00363200	GEORGE SCHOOL, PA US	1940-04	1940	4	169	8.1	14	2.1
Bucks	USC00363200	GEORGE SCHOOL, PA US	1940-05	1940	5	134	15.9	22.1	9.6
Bucks	USC00363200	GEORGE SCHOOL, PA US	1940-06	1940	6	68.8	20.7	27.1	14.3
Bucks	USC00363200	GEORGE SCHOOL, PA US	1940-07	1940	7	57.8	23.7	30.3	17
Bucks	USC00363200	GEORGE SCHOOL, PA US	1940-08	1940	8	132.4	21	26.6	15.5
Bucks	USC00363200	GEORGE SCHOOL, PA US	1940-09	1940	9	98.1	17.8	24.7	10.8
Bucks	USC00363200	GEORGE SCHOOL, PA US	1940-10	1940	10	62.9	11.1	17.6	4.6
Bucks	USC00363200	GEORGE SCHOOL, PA US	1940-11	1940	11	121.5	6.7	11.4	2.1
Bucks	USC00363200	GEORGE SCHOOL, PA US	1940-12	1940	12	70.1	3.2	8.1	-1.7
Bucks	USC00363200	GEORGE SCHOOL, PA US	1941-01	1941	1	83.7	-1.1	3	-5.1
Bucks	USC00363200	GEORGE SCHOOL, PA US	1941-02	1941	2	49.1	-1.4	3.5	-6.3
Bucks	USC00363200	GEORGE SCHOOL, PA US	1941-03	1941	3	89.9	1.4	7.1	-4.2
Bucks	USC00363200	GEORGE SCHOOL, PA US	1941-04	1941	4	80.9	13.8	21.6	5.9
Bucks	USC00363200	GEORGE SCHOOL, PA US	1941-05	1941	5	34.9	17.8	25.8	9.8
Bucks	USC00363200	GEORGE SCHOOL, PA US	1941-06	1941	6	108.1	21.4	27.6	15.3
Bucks	USC00363200	GEORGE SCHOOL, PA US	1941-07	1941	7	409.2	23.4	28.8	18
Bucks	USC00363200	GEORGE SCHOOL, PA US	1941-08	1941	8	82.5	22.2	28.7	15.6
Bucks	USC00363200	GEORGE SCHOOL, PA US	1941-09	1941	9	9.2	20.4	27.9	12.9
Bucks	USC00363200	GEORGE SCHOOL, PA US	1941-10	1941	10	36.5	15.9	22.2	9.6
Bucks	USC00363200	GEORGE SCHOOL, PA US	1941-11	1941	11	79.6	8.5	15	1.9
Bucks	USC00363200	GEORGE SCHOOL, PA US	1941-12	1941	12	105.8	3.5	8.1	-1.1
Bucks	USC00363200	GEORGE SCHOOL, PA US	1942-01	1942	1	78.7	-1.4	3.4	-6.3
Bucks	USC00363200	GEORGE SCHOOL, PA US	1942-02	1942	2	37.6	-1	4.1	-6
Bucks	USC00363200	GEORGE SCHOOL, PA US	1942-03	1942	3	142.4	5.9	11.4	0.4
Bucks	USC00363200	GEORGE SCHOOL, PA US	1942-04	1942	4	32.5	12.6	20.2	4.9
Bucks	USC00363200	GEORGE SCHOOL, PA US	1942-05	1942	5	41.7	18.8	25.4	12.1
Bucks	USC00363200	GEORGE SCHOOL, PA US	1942-06	1942	6	88.3	21.5	27	16
Bucks	USC00363200	GEORGE SCHOOL, PA US	1942-07	1942	7	161.1	23.9	29.6	18.3
Bucks	USC00363200	GEORGE SCHOOL, PA US	1942-08	1942	8	149	22.4	27.7	17.1
Bucks	USC00363200	GEORGE SCHOOL, PA US	1942-09	1942	9	82.9	19.8	25.9	13.6
Bucks	USC00363200	GEORGE SCHOOL, PA US	1942-10	1942	10	81.4	13.6	19.6	7.7
Bucks	USC00363200	GEORGE SCHOOL, PA US	1942-11	1942	11	86.3	7.6	13.7	1.5
Bucks	USC00363200	GEORGE SCHOOL, PA US	1942-12	1942	12	113	-1	3.5	-5.4
Bucks	USC00363200	GEORGE SCHOOL, PA US	1943-01	1943	1	70.7	-0.6	3.8	-5
Bucks	USC00363200	GEORGE SCHOOL, PA US	1943-02	1943	2	34.9	1.2	6.7	-4.3
Bucks	USC00363200	GEORGE SCHOOL, PA US	1943-03	1943	3	66.3	4.9	11.9	-2.1
Bucks	USC00363200	GEORGE SCHOOL, PA US	1943-04	1943	4	63.4	8.2	14.8	1.6
Bucks	USC00363200	GEORGE SCHOOL, PA US	1943-05	1943	5	149.8	17.2	23.6	10.8
Bucks	USC00363200	GEORGE SCHOOL, PA US	1943-06	1943	6	65.2	23.8	29.4	18.2
Bucks	USC00363200	GEORGE SCHOOL, PA US	1943-07	1943	7	79.6	23.7	29.3	18.1
Bucks	USC00363200	GEORGE SCHOOL, PA US	1943-08	1943	8	46.2	23.6	30.2	16.9
Bucks	USC00363200	GEORGE SCHOOL, PA US	1943-09	1943	9	52	18.6	25.4	11.8
Bucks	USC00363200	GEORGE SCHOOL, PA US	1943-10	1943	10	159.6	12	18.1	5.8
Bucks	USC00363200	GEORGE SCHOOL, PA US	1943-11	1943	11	89.1	5.9	12.4	-0.6
Bucks	USC00363200	GEORGE SCHOOL, PA US	1943-12	1943	12	27	-0.3	5.6	-6.3
Bucks	USC00363200	GEORGE SCHOOL, PA US	1944-01	1944	1	75.9	0.3	5	-4.4
Bucks	USC00363200	GEORGE SCHOOL, PA US	1944-02	1944	2	58.4	-0.2	4.4	-4.9
Bucks	USC00363200	GEORGE SCHOOL, PA US	1944-03	1944	3	153.5	3.1	8.6	-2.3
[truncated: 2,822 more rows]
