# Supplementary material for: The influence of climate warming on flowering phenology in relation to historical annual and seasonal temperatures and plant functional traits
Source: PeerJ. 2023 Apr 21;11:e15188. doi: 10.7717/peerj.15188 (PMC10124540; doi:10.7717/peerj.15188)
Supplement: Supplemental Information 3 [file peerj-11-15188-s003.csv]

Genus	Species	Aka	Family	NativeStatus	GrowthHabit	FruitType	FloweringPeriod	Seasonality	InstitutionID	ID	CollectionYear	CollectionDate	Month	Year	UniqueYear	Date	AdjustedMonth	AdjustedDate	Month-1	Month-2	Month-3	PeakFloweringStage	CardOrNot	Location	County	Habitat	Notes	JulianCollectionDay	AdjustedFloweringDay					BeforeOutlierRemove>	SpeciesAvgB4Exclu	SpeciesSDB4Exclu	2SDLowB4Exclu	2SDHighB4Exclu	AfterOutlierRemove>	CompleteAverage	SpeciesAvgJCD	SpeciesAdjFactor
Amelanchier	arborea		Rosaceae	Native	Woody	Fleshy	2	Spring	MCA	36845	1908	4/26/1908	4	1908	1908	1908-4	7	1908-7	1908-3	1908-2	1908-1	During	Not	Vicinity of base of slope ab n. of Slatedale	Lehigh	Slope		117	183.8058715					A. petiolata	145.3030303	23.91650199	97.47002632	193.1360343		182.4815472	139.7704918	42.71105539
Amelanchier	arborea		Rosaceae	Native	Woody	Fleshy	2	Spring	MCA	36834	1911	4/30/1911	4	1911	1911	1911-4	7	1911-7	1911-3	1911-2	1911-1	During	Not	Roadside btwn Old Zionsville and Powder Valley (gap)	Lehigh	Roadside		120	186.8058715					B. davidii	226.8727273	19.53634272	187.8000418	265.9454127			226.0377358	-43.55618865
Amelanchier	arborea		Rosaceae	Native	Woody	Fleshy	2	Spring	PH	PH00473262	1911	4/30/1911	4	1911	1911	1911-4	7	1911-7	1911-3	1911-2	1911-1	During	Not	Illegible	Lehigh	Illegible		120	186.8058715					C. nutans	182.7311828	21.32927147	140.0726399	225.3897257			180.2696629	2.211884275
Amelanchier	arborea		Rosaceae	Native	Woody	Fleshy	2	Spring	MCA	36811	1912	4/12/1912	4	1912	1912	1912-4	6	1912-6	1912-3	1912-2	1912-1	During	Not	On a shale outcrop jutting out into the river along the LVRR just e. of (or below) Rockdale	Lehigh	Shore		103	169.8058715					C. majus	155.25	36.56574793	82.11850414	228.3814959			150.8	31.6815472
Amelanchier	arborea		Rosaceae	Native	Woody	Fleshy	2	Spring	MCA	36815	1921	4/17/1921	4	1921	1921	1921-4	7	1921-7	1921-3	1921-2	1921-1	Post	Not	In woods in the fields ab 1 mile w. of Wescoesville crossroads	Lehigh	Woods		107	173.8058715					C. varia	193.4571429	35.46162887	122.5338851	264.3804006			187.2121212	-4.730574016
Amelanchier	arborea		Rosaceae	Native	Woody	Fleshy	2	Spring	PH	PH00473242	1925	4/18/1925	4	1925	1925	1925-4	7	1925-7	1925-3	1925-2	1925-1	During	Not	Delaware River near Point Pleasant	Bucks	Hillside		108	174.8058715					D. stramonium	231.0714286	23.7217638	183.627901	278.5149562			233.9811321	-51.49958488
Amelanchier	arborea		Rosaceae	Native	Woody	Fleshy	2	Spring	PH	PH00473252	1925	4/18/1925	4	1925	1925	1925-4	7	1925-7	1925-3	1925-2	1925-1	During	Not	Edge of woods 1 mile e. of Tellford	Bucks	Woods		108	174.8058715					D. ajacis	206.3538462	27.31553517	151.7227758	260.9849165			202.9193548	-20.43780764
Amelanchier	arborea		Rosaceae	Native	Woody	Fleshy	2	Spring	PH	PH00473227	1931	4/25/1931	4	1931	1931	1931-4	7	1931-7	1931-3	1931-2	1931-1	During	Not	Oley Furnace: steep slope above the creek	Berks	Slope		115	181.8058715					H. matronalis	159	29.66155243	99.67689515	218.3231049			154.2941176	28.18742955
Amelanchier	arborea		Rosaceae	Native	Woody	Fleshy	2	Spring	PH	PH00473229	1932	4/24/1932	4	1932	1932	1932-4	7	1932-7	1932-3	1932-2	1932-1	During	Not	Oak maple woods e. slope of 1st Stump's Hill	Berks	Woods		115	181.8058715					L. purpureum	129.6	39.72585543	50.14828914	209.0517109			124.1538462	58.32770104
Amelanchier	arborea		Rosaceae	Native	Woody	Fleshy	2	Spring	PH	PH00473238	1939	4/27/1939	4	1939	1939	1939-4	7	1939-7	1939-3	1939-2	1939-1	During	Not	Rocky woods 1.75 miles s.w. of Birdsboro	Berks	Woods		117	183.8058715					L. obtusifolium	167.4615385	13.58699138	140.2875557	194.6355212			165.5306122	16.95093495
Amelanchier	arborea		Rosaceae	Native	Woody	Fleshy	2	Spring	PH	PH00473233	1942	4/25/1942	4	1942	1942	1942-4	7	1942-7	1942-3	1942-2	1942-1	During	Not	Wooded roadside 1.6 miles w. of Huff's Church	Berks	Roadside		115	181.8058715					L. japonica	193.4561404	41.49572705	110.4646863	276.4475945			183.5769231	-1.09537588
Amelanchier	arborea		Rosaceae	Native	Woody	Fleshy	2	Spring	PH	PH00474334	1942	4/18/1942	4	1942	1942	1942-4	7	1942-7	1942-3	1942-2	1942-1	During	Not	Bougher Hill 1 mile s.w. of Coffeetown	Northampton	Cliff		108	174.8058715					L. nummularia	182.5131579	22.1837739	138.1456101	226.8807057			179.0428571	3.438690054
Amelanchier	arborea		Rosaceae	Native	Woody	Fleshy	2	Spring	PH	PH00474339	1942	4/25/1942	4	1942	1942	1942-4	7	1942-7	1942-3	1942-2	1942-1	During	Not	1 mile n.w. of Belfast	Northampton	Open Woods		115	181.8058715					L. salicaria	216.0984848	21.26885687	173.5607711	258.6361986			217.1953125	-34.7137653
Amelanchier	arborea		Rosaceae	Native	Woody	Fleshy	2	Spring	PH	PH00474342	1942	4/25/1942	4	1942	1942	1942-4	7	1942-7	1942-3	1942-2	1942-1	During	Not	Kirchberg 1 mile e. of Hellertown	Northampton	Open Woods		115	181.8058715					S. dulcamara	197.5492958	31.57294897	134.4033978	260.6951937			195.8285714	-13.34702423
Amelanchier	arborea		Rosaceae	Native	Woody	Fleshy	2	Spring	MCA	36855	1946	4/18/1946	4	1946	1946	1946-4	7	1946-7	1946-3	1946-2	1946-1	During	Not	Low woods within .5 miles s.e. of Pineville	Bucks	Low Woods		108	174.8058715					V. acerifolium	154.9361702	18.02583201	118.8845062	190.9878342			152.0888889	30.39265831
Amelanchier	arborea		Rosaceae	Native	Woody	Fleshy	2	Spring	MCA	36851	1946	4/26/1946	4	1946	1946	1946-4	7	1946-7	1946-3	1946-2	1946-1	During	Not	Border of low woods along County Line Road ca. 1 mile s.w. of Feasterville	Bucks	Low Woods		116	182.8058715					V. sororia	133.2247706	25.94783727	81.3290961	185.1204452			129.8544601	52.6270871
Amelanchier	arborea		Rosaceae	Native	Woody	Fleshy	2	Spring	PH	PH00474335	1947	4/26/1947	4	1947	1947	1947-4	7	1947-7	1947-3	1947-2	1947-1	During	Not	.75 mile s.e. of Coffeetown	Northampton	Not Listed	Missing Habitat	116	182.8058715					A. arborea	115.225	8.754449418	97.71610116	132.7338988			115.6756757	66.80587152
Amelanchier	arborea		Rosaceae	Native	Woody	Fleshy	2	Spring	PH	PH00473236	1949	4/20/1949	4	1949	1949	1949-4	7	1949-7	1949-3	1949-2	1949-1	During	Not	Wooded slope 1.5 miles n.w. of Bethel	Berks	Wooded Slope		110	176.8058715					A. syriaca	183.8636364	14.2887025	155.2862314	212.4410414			180.475	2.006547197
Amelanchier	arborea		Rosaceae	Native	Woody	Fleshy	2	Spring	MCA	36849	1949	4/17/1949	4	1949	1949	1949-4	7	1949-7	1949-3	1949-2	1949-1	During	Not	Margin of thickets along Bristol Road ca. 1 mile n.w. of Hartsville	Bucks	Thicket		107	173.8058715					A. tuberosa	199.0512821	14.2089373	170.6334075	227.4691567			197.7297297	-15.24818253
Amelanchier	arborea		Rosaceae	Native	Woody	Fleshy	2	Spring	PH	PH00474348	1949	4/21/1949	4	1949	1949	1949-4	7	1949-7	1949-3	1949-2	1949-1	Pre	Not	1 mile s.w. of Riverton	Northampton	Woods		111	177.8058715					C. pensylvanica	162.5887097	45.37988023	71.82894921	253.3484701			156.8067227	25.67482451
Amelanchier	arborea		Rosaceae	Native	Woody	Fleshy	2	Spring	PH	PH00473248	1952	4/20/1952	4	1952	1952	1952-4	7	1952-7	1952-3	1952-2	1952-1	During	Not	Low open thickets along Philmont Road ca. .75 mile w.s.w. of Trevose	Bucks	Open Thickets		111	177.8058715					D. lonicera	167.5789474	19.09183386	129.3952796	205.7626151			164.3703704	18.11117683
Amelanchier	arborea		Rosaceae	Native	Woody	Fleshy	2	Spring	MCA	36857	1953	4/26/1953	4	1953	1953	1953-4	7	1953-7	1953-3	1953-2	1953-1	During	Not	Roadside thickets along Spencer Road ca. 1 mile n.e. of Jacksonville	Bucks	Roadside		116	182.8058715					E. annuus	195.9431818	40.36310992	115.216962	276.6694017			188.1219512	-5.640404023
Amelanchier	arborea		Rosaceae	Native	Woody	Fleshy	2	Spring	PH	PH00473229	1955	4/23/1955	4	1955	1955	1955-4	7	1955-7	1955-3	1955-2	1955-1	During	Not	Woodland border .75 mile n.e. of Landis Store	Berks	Woodland		113	179.8058715					E. fistulosum	223.4059406	14.12811255	195.1497155	251.6621657			222.6947368	-40.21318965
Amelanchier	arborea		Rosaceae	Native	Woody	Fleshy	2	Spring	PH	PH00473234	1958	4/26/1958	4	1958	1958	1958-4	7	1958-7	1958-3	1958-2	1958-1	During	Not	Damp soil in low woods 1.3 miles w. of Lewis School	Berks	Woods		116	182.8058715					I. verticillata	176.6721311	16.91914233	142.8338465	210.5104158			174.9	7.581547197
Amelanchier	arborea		Rosaceae	Native	Woody	Fleshy	2	Spring	MCA	36808	1960	4/23/1960	4	1960	1960	1960-4	7	1960-7	1960-3	1960-2	1960-1	During	Not	2 miles n.e. of Lockport	Northampton	Woods		114	180.8058715					L. cardinalis	226.6339286	16.0135053	194.606918	258.6609392			226.6880734	-44.2065262
Amelanchier	arborea		Rosaceae	Native	Woody	Fleshy	2	Spring	MCA	36821	1962	4/28/1962	4	1962	1962	1962-4	7	1962-7	1962-3	1962-2	1962-1	Post	Not	2 miles n.w. of Slatington	Lehigh	Woods		118	184.8058715					M. fistulosaVarMollis	214.5652174	13.73179955	187.1016183	242.0288165			213.7777778	-31.29623058
Amelanchier	arborea		Rosaceae	Native	Woody	Fleshy	2	Spring	MOAR	MOAR0009788	2011	4/18/2011	4	2011	2011	2011-4	7	2011-7	2011-3	2011-2	2011-1	During	Not	below road, French Creek State Park, 0.89 km SE of park office, along South Entrance Road 40.192486 -75.787039 +-10m	Berks	Forested Slope		108	174.8058715					O. biennis	219.4494382	28.24447301	162.9604922	275.9383842			214.8928571	-32.41130995
Amelanchier	arborea		Rosaceae	Native	Woody	Fleshy	2	Spring	MOAR	MOAR0009810	2011	4/18/2011	4	2011	2011	2011-4	7	2011-7	2011-3	2011-2	2011-1	During	Not	forested slope below road French Creek State Park, 0.81 km SE of park office, along South Entrance Road 40.1924864 -75.7870392 +-10m	Berks	Forested Slope		108	174.8058715					O. stricta	202.9122807	37.27619027	128.3599002	277.4646612			199.7909091	-17.30936189
Amelanchier	arborea		Rosaceae	Native	Woody	Fleshy	2	Spring	MOAR	MOAR0009785	2013	4/22/2013	4	2013	2013	2013-4	7	2013-7	2013-3	2013-2	2013-1	Post	Not	1 km S of Coffeetown, Mariton Wildlife Sanctuary, along Delware River 40.609989 -75.207676 +-4386m	Northampton	Forested Slope		112	178.8058715					P. digitalis	170.393617	8.292006885	153.8096033	186.9776308			170.1123596	12.36918765
Amelanchier	arborea		Rosaceae	Native	Woody	Fleshy	2	Spring	MCA	36829	1907	5/4/1907	5	1907	1907	1907-5	7	1907-7	1907-4	1907-3	1907-2	During	Not	Vicinity low woods w. of road above Gruver's ab 1-3/8 miles e. by n.e. of Mountainville, P.O.	Lehigh	Low Woods		124	190.8058715					P. paniculata	224.1889764	21.93378646	180.3214035	268.0565493			221.7966102	-39.31506297
Amelanchier	arborea		Rosaceae	Native	Woody	Fleshy	2	Spring	MCA	36830	1907	5/4/1907	5	1907	1907	1907-5	7	1907-7	1907-4	1907-3	1907-2	Post	Not	Along mountain stream near Gruver's ab 1.5 miles e. by n.e. of Mountainville, P.O.	Lehigh	Stream Bank		124	190.8058715					P. biflorum	180.9285714	38.36147621	104.205619	257.6515239			175.3109244	7.170622827
Amelanchier	arborea		Rosaceae	Native	Woody	Fleshy	2	Spring	PH	PH00473264	1907	5/4/1907	5	1907	1907	1907-5	7	1907-7	1907-4	1907-3	1907-2	During	Not	Low ground in vicinity of stream at Gruver's ab 1.25 miles e. by n.e. of Mountainville, P.O.	Lehigh	Low Ground		124	190.8058715					P. lapathifolium	224.5714286	22.32537481	179.920679	269.2221782			228.2878788	-45.80633159
Amelanchier	arborea		Rosaceae	Native	Woody	Fleshy	2	Spring	PH	PH00474340	1909	5/11/1909	5	1909	1909	1909-5	7	1909-7	1909-4	1909-3	1909-2	During	Not	Eastern summit of Big Offset North Bangor Northampton County	Northampton	Ridge Summit		131	197.8058715					R. nudiflorum	140.8064516	23.97391937	92.85861286	188.7542904			138.2413793	44.24016789
Amelanchier	arborea		Rosaceae	Native	Woody	Fleshy	2	Spring	MCA	36832	1911	5/7/1911	5	1911	1911	1911-5	7	1911-7	1911-4	1911-3	1911-2	Post	Not	Vicinity Bake-oven Knob	Lehigh	Not Listed	Missing Habitat	127	193.8058715					S. juncea	222.46875	20.52569795	181.4173541	263.5201459			219.9891304	-37.50758324
Amelanchier	arborea		Rosaceae	Native	Woody	Fleshy	2	Spring	MCA	36854	1914	5/3/1914	5	1914	1914	1914-5	7	1914-7	1914-4	1914-3	1914-2	Post	Not	Roadside at base of Nockamixon Rocks along Delaware River	Bucks	Roadside		123	189.8058715					V. recognitum	164.6226415	21.164399	122.2938435	206.9514395			158.4583333	24.02321386
Amelanchier	arborea		Rosaceae	Native	Woody	Fleshy	2	Spring	MCA	36825	1914	5/10/1914	5	1914	1914	1914-5	7	1914-7	1914-4	1914-3	1914-2	Post	Not	At the fork of a branching streamlet n. of mountain road and ab 1.5 miles n. of Slatedale, P.O.	Lehigh	Streamlet		130	196.8058715					V. sagittata	147.15	34.65179825	77.84640349	216.4535965			140.2442748	42.23727239
Amelanchier	arborea		Rosaceae	Native	Woody	Fleshy	2	Spring	PH	PH00473260	1914	5/10/1914	5	1914	1914	1914-5	7	1914-7	1914-4	1914-3	1914-2	During	Not	At the fork of a branching streamlet n. of mountain road and about 1.5 miles n. of Slatedale, P.O.	Lehigh	Streamlet		130	196.8058715
Asclepias	syriaca		Apocynaceae	Native	Herbaceous	Dry	4	Spring	PH	55162	1849	6/27/1849	6	1849	1849	1849-6	7	1849-7	1849-5	1849-4	1849-3	During	Not	Hellertown	Northampton	Not Listed	Missing Habitat	178	180.0065472
Asclepias	syriaca		Apocynaceae	Native	Herbaceous	Dry	4	Spring	PH	55155	1934	6/28/1934	6	1934	1934	1934-6	7	1934-7	1934-5	1934-4	1934-3	During	Not	Blue Mountain, n. of Point Phillip	Northampton	Roadside		179	181.0065472
Asclepias	syriaca		Apocynaceae	Native	Herbaceous	Dry	4	Spring	PH	55154	1939	6/14/1939	6	1939	1939	1939-6	6	1939-6	1939-5	1939-4	1939-3	During	Not	ca. 1 mile E of "Treichlers"	Northampton	Fallow Field		165	167.0065472
Asclepias	syriaca		Apocynaceae	Native	Herbaceous	Dry	4	Spring	PH	55149	1940	6/26/1940	6	1940	1940	1940-6	7	1940-7	1940-5	1940-4	1940-3	Pre	Not	ca. 0.25 miles SE of Shimersville	Northampton	Swamp		178	180.0065472
Asclepias	syriaca		Apocynaceae	Native	Herbaceous	Dry	4	Spring	PH	55159	1941	6/19/1941	6	1941	1941	1941-6	6	1941-6	1941-5	1941-4	1941-3	Pre	Not	1 mi. SE of Johnsonville	Northampton	Meadow		170	172.0065472
Asclepias	syriaca		Apocynaceae	Native	Herbaceous	Dry	4	Spring	MCA	19420	1953	6/30/1953	6	1953	1953	1953-6	7	1953-7	1953-5	1953-4	1953-3	Pre	Not	1 mile s.w. of Schnecksville	Lehigh	Field		181	183.0065472
Asclepias	syriaca		Apocynaceae	Native	Herbaceous	Dry	4	Spring	MCA	19419	1954	6/30/1954	6	1954	1954	1954-6	7	1954-7	1954-5	1954-4	1954-3	During	Not	Weedy open fallow vacant ground on (and near) e. side of race of Cedar Creek s. of Union St., Allentown	Lehigh	Fallow Ground		181	183.0065472
Asclepias	syriaca		Apocynaceae	Native	Herbaceous	Dry	4	Spring	MCA	19428	1958	6/26/1958	6	1958	1958	1958-6	7	1958-7	1958-5	1958-4	1958-3	During	Not	Pennsylvania Ave. ca. 1.5 miles s.s.e. of Morrisville	Bucks	Old Field		177	179.0065472
Asclepias	syriaca		Apocynaceae	Native	Herbaceous	Dry	4	Spring	MCA	19409	1965	6/24/1965	6	1965	1965	1965-6	7	1965-7	1965-5	1965-4	1965-3	During	Not	3 miles e. of Center Square Allentown	Lehigh	Alluvium		175	177.0065472
Asclepias	syriaca		Apocynaceae	Native	Herbaceous	Dry	4	Spring	MCA	19423	1969	6/19/1969	6	1969	1969	1969-6	6	1969-6	1969-5	1969-4	1969-3	During	Not	Just s. of Fountain Hill	Lehigh	Ballast		170	172.0065472
Asclepias	syriaca		Apocynaceae	Native	Herbaceous	Dry	4	Spring	MCA	19416	1981	6/25/1981	6	1981	1981	1981-6	7	1981-7	1981-5	1981-4	1981-3	During	Not	.25 mile n. of Cemeton	Lehigh	Ballast		176	178.0065472
Asclepias	syriaca		Apocynaceae	Native	Herbaceous	Dry	4	Spring	MCA	19415	1981	6/30/1981	6	1981	1981	1981-6	7	1981-7	1981-5	1981-4	1981-3	During	Not	West Bethlehem	Lehigh	Canal Bank		181	183.0065472
Asclepias	syriaca		Apocynaceae	Native	Herbaceous	Dry	4	Spring	PH	388850	2011	6/21/2011	6	2011	2011	2011-6	6	2011-6	2011-5	2011-4	2011-3	During	Not	along Harmonyville Road, 1.1 km W of Pine Swamp (village), French Creek State Park	Berks	Old Field		172	174.0065472
Asclepias	syriaca		Apocynaceae	Native	Herbaceous	Dry	4	Spring	PH	388853	2011	6/21/2011	6	2011	2011	2011-6	6	2011-6	2011-5	2011-4	2011-3	During	Not	1.46 km E of the park office, French Creek State Park	Berks	Roadside		172	174.0065472
Asclepias	syriaca		Apocynaceae	Native	Herbaceous	Dry	4	Spring	PH	388856	2011	6/21/2011	6	2011	2011	2011-6	6	2011-6	2011-5	2011-4	2011-3	During	Not	opposite the park office, French Creek State Park	Berks	Meadow		172	174.0065472
Asclepias	syriaca		Apocynaceae	Native	Herbaceous	Dry	4	Spring	PH	388870	2011	6/13/2011	6	2011	2011	2011-6	6	2011-6	2011-5	2011-4	2011-3	During	Not	Delhaas Woods, power line right-of-way	Bucks	Power Line		164	166.0065472
Asclepias	syriaca		Apocynaceae	Native	Herbaceous	Dry	4	Spring	PH	388858	2011	6/15/2011	6	2011	2011	2011-6	6	2011-6	2011-5	2011-4	2011-3	During	Not	end of Lily Valley Road, 1.73 km SE of Sundale	Bucks	Meadow		166	168.0065472
Asclepias	syriaca		Apocynaceae	Native	Herbaceous	Dry	4	Spring	PH	388860	2011	6/15/2011	6	2011	2011	2011-6	6	2011-6	2011-5	2011-4	2011-3	During	Not	Tinicum Creek at end of Lily Valley Road, 1.78 km SW of Sundale	Bucks	Shore		166	168.0065472
Asclepias	syriaca		Apocynaceae	Native	Herbaceous	Dry	4	Spring	PH	388862	2011	6/25/2011	6	2011	2011	2011-6	7	2011-7	2011-5	2011-4	2011-3	During	Not	Lower State Road and Folly Road, 2.1 km SW of Tradesville	Bucks	Roadside		176	178.0065472
Asclepias	syriaca		Apocynaceae	Native	Herbaceous	Dry	4	Spring	PH	388865	2011	6/26/2011	6	2011	2011	2011-6	7	2011-7	2011-5	2011-4	2011-3	During	Not	Peace Valley Park along New Galena Road, 2 km SW of New Galena	Bucks	Roadside		177	179.0065472
Asclepias	syriaca		Apocynaceae	Native	Herbaceous	Dry	4	Spring	PH	388868	2011	6/26/2011	6	2011	2011	2011-6	7	2011-7	2011-5	2011-4	2011-3	During	Not	along New Galena Road at utility right-of-way, 1.7 km NW of Fountainville	Bucks	Roadside		177	179.0065472
Asclepias	syriaca		Apocynaceae	Native	Herbaceous	Dry	4	Spring	PH	388874	2011	6/26/2011	6	2011	2011	2011-6	7	2011-7	2011-5	2011-4	2011-3	During	Not	Peace Valley Park, field along New Galena Road 2.26 km SW of New Galena	Bucks	Old Field		177	179.0065472
Asclepias	syriaca		Apocynaceae	Native	Herbaceous	Dry	4	Spring	PH	388878	2011	6/30/2011	6	2011	2011	2011-6	7	2011-7	2011-5	2011-4	2011-3	During	Not	along Rt. 563, 0.84 km NW of Harrow	Bucks	Roadside		181	183.0065472
Asclepias	syriaca		Apocynaceae	Native	Herbaceous	Dry	4	Spring	PH	388885	2011	6/30/2011	6	2011	2011	2011-6	7	2011-7	2011-5	2011-4	2011-3	During	Not	along Rt. 563 at Deerwood Lane, Nockamixon State Park, 2.55 km SE of Strawntown	Bucks	Roadside		181	183.0065472
Asclepias	syriaca		Apocynaceae	Native	Herbaceous	Dry	4	Spring	PH	388890	2011	6/30/2011	6	2011	2011	2011-6	7	2011-7	2011-5	2011-4	2011-3	During	Not	along Rt. 563, Nockamixon State Park, 2.24 km SW of Harrow	Bucks	Roadside		181	183.0065472
Asclepias	syriaca		Apocynaceae	Native	Herbaceous	Dry	4	Spring	PH	388840	2011	6/30/2011	6	2011	2011	2011-6	7	2011-7	2011-5	2011-4	2011-3	During	Not	1.38 km N of Mount Bethel	Northampton	Roadside		181	183.0065472
Asclepias	syriaca		Apocynaceae	Native	Herbaceous	Dry	4	Spring	PH	388843	2011	6/30/2011	6	2011	2011	2011-6	7	2011-7	2011-5	2011-4	2011-3	During	Not	along Rt. 611, S of Lehigh River, Easton	Northampton	Roadside		181	183.0065472
Asclepias	syriaca		Apocynaceae	Native	Herbaceous	Dry	4	Spring	PH	388846	2011	6/30/2011	6	2011	2011	2011-6	7	2011-7	2011-5	2011-4	2011-3	During	Not	along Rt. 611, 1.08 km NNW of Raubsville	Northampton	Roadside		181	183.0065472
Asclepias	syriaca		Apocynaceae	Native	Herbaceous	Dry	4	Spring	MCA	19408	1907	7/14/1907	7	1907	1907	1907-7	7	1907-7	1907-6	1907-5	1907-4	During	Not	Vicinty of open fields at top of ridge ab 1-5/8 miles e. by s.e. of Center Square Allentown	Lehigh	Field		195	197.0065472
Asclepias	syriaca		Apocynaceae	Native	Herbaceous	Dry	4	Spring	PH	55151	1932	7/7/1932	7	1932	1932	1932-7	7	1932-7	1932-6	1932-5	1932-4	Post	Not	near slate quarry, Bangor	Northampton	Roadside		189	191.0065472
Asclepias	syriaca		Apocynaceae	Native	Herbaceous	Dry	4	Spring	PH	55165	1946	7/1/1946	7	1946	1946	1946-7	7	1946-7	1946-6	1946-5	1946-4	Pre	Not	3 miles SW of center square, Easton	Northampton	Alluvium		182	184.0065472
Asclepias	syriaca		Apocynaceae	Native	Herbaceous	Dry	4	Spring	PH	55164	1947	7/9/1947	7	1947	1947	1947-7	7	1947-7	1947-6	1947-5	1947-4	During	Not	1 mile SW of Bath	Northampton	Roadside		190	192.0065472
Asclepias	syriaca		Apocynaceae	Native	Herbaceous	Dry	4	Spring	PH	55158	1947	7/17/1947	7	1947	1947	1947-7	7	1947-7	1947-6	1947-5	1947-4	During	Not	2 miles W of Martins Creek	Northampton	Fallow Field		198	200.0065472
Asclepias	syriaca		Apocynaceae	Native	Herbaceous	Dry	4	Spring	MCA	19426	1950	7/7/1950	7	1950	1950	1950-7	7	1950-7	1950-6	1950-5	1950-4	During	Not	.5 mile s.e. of Lanark	Lehigh	Field		188	190.0065472
Asclepias	syriaca		Apocynaceae	Native	Herbaceous	Dry	4	Spring	MCA	19421	1950	7/28/1950	7	1950	1950	1950-7	8	1950-8	1950-6	1950-5	1950-4	During	Not	.25 mile w. of Old Zionsville	Lehigh	Field		209	211.0065472
Asclepias	syriaca		Apocynaceae	Native	Herbaceous	Dry	4	Spring	MCA	19406	1954	7/9/1954	7	1954	1954	1954-7	7	1954-7	1954-6	1954-5	1954-4	During	Not	Just w. of Mount Bethel	Northampton	Cinders		190	192.0065472
Asclepias	syriaca		Apocynaceae	Native	Herbaceous	Dry	4	Spring	PH	55157	1956	7/2/1956	7	1956	1956	1956-7	7	1956-7	1956-6	1956-5	1956-4	During	Not	1/4 mile N of Nazareth	Northampton	Woods		184	186.0065472
Asclepias	syriaca		Apocynaceae	Native	Herbaceous	Dry	4	Spring	MCA	19422	1964	7/12/1964	7	1964	1964	1964-7	7	1964-7	1964-6	1964-5	1964-4	During	Not	Schnecksville	Lehigh	Old Field		194	196.0065472
Asclepias	syriaca		Apocynaceae	Native	Herbaceous	Dry	4	Spring	MCA	19412	1978	7/10/1978	7	1978	1978	1978-7	7	1978-7	1978-6	1978-5	1978-4	During	Not	1 mile s. of Laurys	Lehigh	Alluvial Bank		191	193.0065472
Asclepias	syriaca		Apocynaceae	Native	Herbaceous	Dry	4	Spring	MCA	19413	1980	7/11/1980	7	1980	1980	1980-7	7	1980-7	1980-6	1980-5	1980-4	During	Not	.75 mile w. of Fountain Hill	Lehigh	Not Listed	Missing Habitat	193	195.0065472
Asclepias	tuberosa		Apocynaceae	Native	Herbaceous	Dry	2	Summer	MCA	19483	1908	6/27/1908	6	1908	1908	1908-6	6	1908-6	1908-5	1908-4	1908-3	Pre	Not	.5 mile s.w. by s. of Mountainville, P.O.	Lehigh	Ore Dump		179	163.7518175
Asclepias	tuberosa		Apocynaceae	Native	Herbaceous	Dry	2	Summer	PH	387498	1911	6/24/1911	6	1911	1911	1911-6	6	1911-6	1911-5	1911-4	1911-3	Pre	Not	1.25 miles NW of Slatington	Lehigh	Field		175	159.7518175
Asclepias	tuberosa		Apocynaceae	Native	Herbaceous	Dry	2	Summer	MCA	19479	1913	6/29/1913	6	1913	1913	1913-6	6	1913-6	1913-5	1913-4	1913-3	Pre	Not	1 mile n.e. of Limeport	Lehigh	Roadside		180	164.7518175
Asclepias	tuberosa		Apocynaceae	Native	Herbaceous	Dry	2	Summer	PH	387514	1913	6/29/1913	6	1913	1913	1913-6	6	1913-6	1913-5	1913-4	1913-3	Pre	Not	between two roads about 1 mile NE of Limeport	Lehigh	Open Place		180	164.7518175
Asclepias	tuberosa		Apocynaceae	Native	Herbaceous	Dry	2	Summer	PH	388935	1934	6/28/1934	6	1934	1934	1934-6	6	1934-6	1934-5	1934-4	1934-3	During	Not	Blue Mountain, n. of Point Phillip	Northampton	Slope		179	163.7518175
Asclepias	tuberosa		Apocynaceae	Native	Herbaceous	Dry	2	Summer	PH	387537	1942	6/25/1942	6	1942	1942	1942-6	6	1942-6	1942-5	1942-4	1942-3	During	Not	1.25 mi WSW of Pricetown	Berks	Field		176	160.7518175
Asclepias	tuberosa		Apocynaceae	Native	Herbaceous	Dry	2	Summer	MCA	19488	1948	6/30/1948	6	1948	1948	1948-6	6	1948-6	1948-5	1948-4	1948-3	Pre	Not	3 miles n.w. of Slatington	Lehigh	Fallow Field		182	166.7518175
Asclepias	tuberosa		Apocynaceae	Native	Herbaceous	Dry	2	Summer	PH	387500	1949	6/25/1949	6	1949	1949	1949-6	6	1949-6	1949-5	1949-4	1949-3	During	Not	along Jordan Creek, about 1.75 miles WNW of Ringer's, P. O. (Sherersville)	Lehigh	Roadside		176	160.7518175
Asclepias	tuberosa		Apocynaceae	Native	Herbaceous	Dry	2	Summer	MCA	19467	1973	6/25/1973	6	1973	1973	1973-6	6	1973-6	1973-5	1973-4	1973-3	Pre	Not	1 mile s. of Claussville	Lehigh	Old Field		176	160.7518175
Asclepias	tuberosa		Apocynaceae	Native	Herbaceous	Dry	2	Summer	MCA	19444	1977	6/28/1977	6	1977	1977	1977-6	6	1977-6	1977-5	1977-4	1977-3	Pre	Not	2.5 miles s.e. of Slatington	Lehigh	Rock Ledges		179	163.7518175
Asclepias	tuberosa		Apocynaceae	Native	Herbaceous	Dry	2	Summer	PH	387551	1893	7/29/1893	7	1893	1893	1893-7	7	1893-7	1893-6	1893-5	1893-4	Pre	Not	Pt. Pleasant	Berks	Not Listed	Missing Habitat	210	194.7518175
Asclepias	tuberosa		Apocynaceae	Native	Herbaceous	Dry	2	Summer	PH	388930	1893	7/11/1893	7	1893	1893	1893-7	7	1893-7	1893-6	1893-5	1893-4	During	Not	Easton	Northampton	Not Listed	Missing Habitat	192	176.7518175
Asclepias	tuberosa		Apocynaceae	Native	Herbaceous	Dry	2	Summer	PH	387553	1895	7/24/1895	7	1895	1895	1895-7	7	1895-7	1895-6	1895-5	1895-4	During	Not	Buckingham	Berks	Woods		205	189.7518175
Asclepias	tuberosa		Apocynaceae	Native	Herbaceous	Dry	2	Summer	PH	387546	1898	7/11/1898	7	1898	1898	1898-7	7	1898-7	1898-6	1898-5	1898-4	During	Not	Deep Run	Berks	Not Listed	Missing Habitat	192	176.7518175
Asclepias	tuberosa		Apocynaceae	Native	Herbaceous	Dry	2	Summer	PH	387550	1898	7/11/1898	7	1898	1898	1898-7	7	1898-7	1898-6	1898-5	1898-4	During	Not	Solliday's Island, Delaware River	Berks	Not Listed	Missing Habitat	192	176.7518175
Asclepias	tuberosa		Apocynaceae	Native	Herbaceous	Dry	2	Summer	PH	387549	1899	7/18/1899	7	1899	1899	1899-7	7	1899-7	1899-6	1899-5	1899-4	During	Not	Hagersville, near Perkasie	Berks	Not Listed	Missing Habitat	199	183.7518175
Asclepias	tuberosa		Apocynaceae	Native	Herbaceous	Dry	2	Summer	PH	387497	1901	7/17/1901	7	1901	1901	1901-7	7	1901-7	1901-6	1901-5	1901-4	During	Not	Guth's Station	Lehigh	Dry Soil		198	182.7518175
Asclepias	tuberosa		Apocynaceae	Native	Herbaceous	Dry	2	Summer	PH	387544	1909	7/6/1909	7	1909	1909	1909-7	6	1909-6	1909-6	1909-5	1909-4	Pre	Not	Revere	Berks	Not Listed	Missing Habitat	187	171.7518175
Asclepias	tuberosa		Apocynaceae	Native	Herbaceous	Dry	2	Summer	PH	387541	1909	7/10/1909	7	1909	1909	1909-7	7	1909-7	1909-6	1909-5	1909-4	During	Not	Walter's Park, Wernersville	Berks	Not Listed	Missing Habitat	191	175.7518175
Asclepias	tuberosa		Apocynaceae	Native	Herbaceous	Dry	2	Summer	PH	387554	1909	7/14/1909	7	1909	1909	1909-7	7	1909-7	1909-6	1909-5	1909-4	During	Not	Upper Black Eddy	Berks	Not Listed	Missing Habitat	195	179.7518175
Asclepias	tuberosa		Apocynaceae	Native	Herbaceous	Dry	2	Summer	MCA	19481	1912	7/21/1912	7	1912	1912	1912-7	7	1912-7	1912-6	1912-5	1912-4	Post	Not	Mill Hill ab .75 mile s.e. by s. of Hosensack, P.O.	Lehigh	Roadside		203	187.7518175
Asclepias	tuberosa		Apocynaceae	Native	Herbaceous	Dry	2	Summer	PH	387518	1912	7/21/1912	7	1912	1912	1912-7	7	1912-7	1912-6	1912-5	1912-4	During	Not	on Mill Hill about 3/4 mile SSE of Hosensack, post office	Lehigh	Roadside		203	187.7518175
Asclepias	tuberosa		Apocynaceae	Native	Herbaceous	Dry	2	Summer	MCA	19480	1914	7/26/1914	7	1914	1914	1914-7	7	1914-7	1914-6	1914-5	1914-4	Post	Not	Horseshoe Bend ab 1.25 miles w. of Kernsville	Lehigh	Sream Woods		207	191.7518175
Asclepias	tuberosa		Apocynaceae	Native	Herbaceous	Dry	2	Summer	PH	387510	1914	7/26/1914	7	1914	1914	1914-7	7	1914-7	1914-6	1914-5	1914-4	During	Not	along Jordan Creek; above Horseshoe Bend about 1 1/4 miles W of Kernsville	Lehigh	Slope		207	191.7518175
Asclepias	tuberosa		Apocynaceae	Native	Herbaceous	Dry	2	Summer	MCA	19478	1915	7/17/1915	7	1915	1915	1915-7	7	1915-7	1915-6	1915-5	1915-4	Post	Not	N. side of PRR just w. of Vera Cruz Station	Lehigh	Hillside	? Flowering stage	198	182.7518175
Asclepias	tuberosa		Apocynaceae	Native	Herbaceous	Dry	2	Summer	PH	387515	1915	7/17/1915	7	1915	1915	1915-7	7	1915-7	1915-6	1915-5	1915-4	During	Not	vicinity of the South Mountains; beside P. Railroad (N side) just W of Vera Cruz Station	Lehigh	Hillside		198	182.7518175
Asclepias	tuberosa		Apocynaceae	Native	Herbaceous	Dry	2	Summer	PH	387501	1916	7/23/1916	7	1916	1916	1916-7	7	1916-7	1916-6	1916-5	1916-4	During	Not	along the P. & R. (S. & L.) branch tracks about 3/8 mile WNW of New Tripoli, post office	Lehigh	Railroad		205	189.7518175
Asclepias	tuberosa		Apocynaceae	Native	Herbaceous	Dry	2	Summer	MCA	19477	1919	7/24/1919	7	1919	1919	1919-7	7	1919-7	1919-6	1919-5	1919-4	During	Not	3/8 mile n.w. by n. of Alburtis, P.O.	Lehigh	Roadside	? Flowering stage	205	189.7518175
Asclepias	tuberosa		Apocynaceae	Native	Herbaceous	Dry	2	Summer	PH	387513	1919	7/24/1919	7	1919	1919	1919-7	7	1919-7	1919-6	1919-5	1919-4	During	Not	about 3/8 mile NNW of Alburtis, post office	Lehigh	Roadside		205	189.7518175
Asclepias	tuberosa		Apocynaceae	Native	Herbaceous	Dry	2	Summer	PH	387545	1923	7/12/1923	7	1923	1923	1923-7	7	1923-7	1923-6	1923-5	1923-4	During	Not	near Ottsville	Berks	Roadside		193	177.7518175
Asclepias	tuberosa		Apocynaceae	Native	Herbaceous	Dry	2	Summer	PH	387547	1923	7/26/1923	7	1923	1923	1923-7	7	1923-7	1923-6	1923-5	1923-4	During	Not	near Almont	Berks	Thicket		207	191.7518175
Asclepias	tuberosa		Apocynaceae	Native	Herbaceous	Dry	2	Summer	MCA	19476	1923	7/4/1923	7	1923	1923	1923-7	6	1923-6	1923-6	1923-5	1923-4	Pre	Not	Below dam embankment at Lehigh Gap	Lehigh	Grassy Bank		185	169.7518175
Asclepias	tuberosa		Apocynaceae	Native	Herbaceous	Dry	2	Summer	PH	387499	1923	7/4/1923	7	1923	1923	1923-7	6	1923-6	1923-6	1923-5	1923-4	During	Not	along Lehigh River; at Lehigh Gap	Lehigh	Grassy Place		185	169.7518175
Asclepias	tuberosa		Apocynaceae	Native	Herbaceous	Dry	2	Summer	PH	387532	1937	7/21/1937	7	1937	1937	1937-7	7	1937-7	1937-6	1937-5	1937-4	During	Not	along road leading over mountain, about 1 mile SSE of Topton	Berks	Roadside		202	186.7518175
Asclepias	tuberosa		Apocynaceae	Native	Herbaceous	Dry	2	Summer	PH	387507	1937	7/7/1937	7	1937	1937	1937-7	6	1937-6	1937-6	1937-5	1937-4	During	Not	Stines Corner	Lehigh	Roadside		188	172.7518175
Asclepias	tuberosa		Apocynaceae	Native	Herbaceous	Dry	2	Summer	MCA	19501	1939	7/2/1939	7	1939	1939	1939-7	6	1939-6	1939-6	1939-5	1939-4	Pre	Not	2 miles s. of Albany	Berks	Meadow		183	167.7518175
Asclepias	tuberosa		Apocynaceae	Native	Herbaceous	Dry	2	Summer	PH	387525	1939	7/2/1939	7	1939	1939	1939-7	6	1939-6	1939-6	1939-5	1939-4	During	Not	2 miles S of Albany	Berks	Meadow		183	167.7518175
Asclepias	tuberosa		Apocynaceae	Native	Herbaceous	Dry	2	Summer	PH	387536	1939	7/8/1939	7	1939	1939	1939-7	6	1939-6	1939-6	1939-5	1939-4	During	Not	1.8 miles SE of Fleetwood	Berks	Field		189	173.7518175
Asclepias	tuberosa		Apocynaceae	Native	Herbaceous	Dry	2	Summer	PH	387531	1939	7/11/1939	7	1939	1939	1939-7	7	1939-7	1939-6	1939-5	1939-4	During	Not	1 mile N of Huffs Church	Berks	Meadow		192	176.7518175
Asclepias	tuberosa		Apocynaceae	Native	Herbaceous	Dry	2	Summer	MCA	19486	1939	7/10/1939	7	1939	1939	1939-7	7	1939-7	1939-6	1939-5	1939-4	Post	Not	2 miles s.e. of New Smithville	Lehigh	Meadow		191	175.7518175
Asclepias	tuberosa		Apocynaceae	Native	Herbaceous	Dry	2	Summer	PH	387506	1939	7/10/1939	7	1939	1939	1939-7	7	1939-7	1939-6	1939-5	1939-4	During	Not	2 miles SE of New Smithville	Lehigh	Meadow		191	175.7518175
Asclepias	tuberosa		Apocynaceae	Native	Herbaceous	Dry	2	Summer	PH	388932	1940	7/10/1940	7	1940	1940	1940-7	7	1940-7	1940-6	1940-5	1940-4	During	Not	0.5 mi NE of Jacksonville	Northampton	Railroad		192	176.7518175
Asclepias	tuberosa		Apocynaceae	Native	Herbaceous	Dry	2	Summer	PH	388928	1940	7/31/1940	7	1940	1940	1940-7	7	1940-7	1940-6	1940-5	1940-4	During	Not	1 mile SE of Danielsville	Northampton	Open Woods		213	197.7518175
Asclepias	tuberosa		Apocynaceae	Native	Herbaceous	Dry	2	Summer	PH	388944	1941	7/14/1941	7	1941	1941	1941-7	7	1941-7	1941-6	1941-5	1941-4	During	Not	0.25 mile NE of Walnutport	Northampton	Fallow Field		195	179.7518175
Asclepias	tuberosa		Apocynaceae	Native	Herbaceous	Dry	2	Summer	PH	388949	1941	7/21/1941	7	1941	1941	1941-7	7	1941-7	1941-6	1941-5	1941-4	During	Not	1 mile s.-1 mile s.e. of Lower Saucon	Northampton	Swamp		202	186.7518175
Asclepias	tuberosa		Apocynaceae	Native	Herbaceous	Dry	2	Summer	PH	388927	1941	7/28/1941	7	1941	1941	1941-7	7	1941-7	1941-6	1941-5	1941-4	During	Not	along Bushkill Creek, 1.5 mi NW of Belfast	Northampton	Roadside		209	193.7518175
Asclepias	tuberosa		Apocynaceae	Native	Herbaceous	Dry	2	Summer	PH	387535	1944	7/30/1944	7	1944	1944	1944-7	7	1944-7	1944-6	1944-5	1944-4	During	Not	1.5 miles SE of Fleetwood, near Ludwigs School	Berks	Old Field		212	196.7518175
Asclepias	tuberosa		Apocynaceae	Native	Herbaceous	Dry	2	Summer	PH	388938	1946	7/13/1946	7	1946	1946	1946-7	7	1946-7	1946-6	1946-5	1946-4	During	Not	South Mountain, 2 miles NE of Seidersville	Northampton	Field		194	178.7518175
Asclepias	tuberosa		Apocynaceae	Native	Herbaceous	Dry	2	Summer	PH	388942	1946	7/24/1946	7	1946	1946	1946-7	7	1946-7	1946-6	1946-5	1946-4	Pre	Not	3-4 miles N of Walnutport	Northampton	Fallow Field		205	189.7518175
Asclepias	tuberosa		Apocynaceae	Native	Herbaceous	Dry	2	Summer	PH	388943	1946	7/24/1946	7	1946	1946	1946-7	7	1946-7	1946-6	1946-5	1946-4	During	Not	3 miles N of Walnutport	Northampton	Fallow Field		205	189.7518175
Asclepias	tuberosa		Apocynaceae	Native	Herbaceous	Dry	2	Summer	PH	388929	1946	7/31/1946	7	1946	1946	1946-7	7	1946-7	1946-6	1946-5	1946-4	During	Not	Island in the Delaware River 2 miles SE of Center Square, Easton	Northampton	Not Listed	Missing Habitat	212	196.7518175
Asclepias	tuberosa		Apocynaceae	Native	Herbaceous	Dry	2	Summer	PH	388933	1947	7/17/1947	7	1947	1947	1947-7	7	1947-7	1947-6	1947-5	1947-4	During	Not	2 miles W of Martins Creek	Northampton	Open Woods		198	182.7518175
Asclepias	tuberosa		Apocynaceae	Native	Herbaceous	Dry	2	Summer	PH	388934	1947	7/17/1947	7	1947	1947	1947-7	7	1947-7	1947-6	1947-5	1947-4	During	Not	3 miles NW of Martins Creek	Northampton	Open Woods		198	182.7518175
Asclepias	tuberosa		Apocynaceae	Native	Herbaceous	Dry	2	Summer	PH	388940	1947	7/18/1947	7	1947	1947	1947-7	7	1947-7	1947-6	1947-5	1947-4	During	Not	1 mi NW of Slateford	Northampton	Fallow Field		199	183.7518175
Asclepias	tuberosa		Apocynaceae	Native	Herbaceous	Dry	2	Summer	PH	388939	1947	7/22/1947	7	1947	1947	1947-7	7	1947-7	1947-6	1947-5	1947-4	During	Not	1 mile NW of Seidersville	Northampton	Fallow Field		203	187.7518175
Asclepias	tuberosa		Apocynaceae	Native	Herbaceous	Dry	2	Summer	PH	387557	1948	7/11/1948	7	1948	1948	1948-7	7	1948-7	1948-6	1948-5	1948-4	During	Not	near Ridge Valley Creek, ca. 0.5 mi. NW of Argus	Berks	Meadow		193	177.7518175
Asclepias	tuberosa		Apocynaceae	Native	Herbaceous	Dry	2	Summer	PH	387540	1948	7/22/1948	7	1948	1948	1948-7	7	1948-7	1948-6	1948-5	1948-4	During	Not	2-5/8 mi. NW of Bethel	Berks	Roadside		204	188.7518175
Asclepias	tuberosa		Apocynaceae	Native	Herbaceous	Dry	2	Summer	MCA	19490	1948	7/24/1948	7	1948	1948	1948-7	7	1948-7	1948-6	1948-5	1948-4	During	Not	.5 mile n.e. of Sigmund	Lehigh	Not Listed		206	190.7518175
Asclepias	tuberosa		Apocynaceae	Native	Herbaceous	Dry	2	Summer	PH	387520	1948	7/24/1948	7	1948	1948	1948-7	7	1948-7	1948-6	1948-5	1948-4	During	Not	0.5 mile NE of Sigmund	Lehigh	Old Field		206	190.7518175
Asclepias	tuberosa		Apocynaceae	Native	Herbaceous	Dry	2	Summer	PH	388936	1948	7/19/1948	7	1948	1948	1948-7	7	1948-7	1948-6	1948-5	1948-4	During	Not	0.5 mile S of Raubsville	Northampton	Alluvium		201	185.7518175
Asclepias	tuberosa		Apocynaceae	Native	Herbaceous	Dry	2	Summer	MCA	19487	1949	7/2/1949	7	1949	1949	1949-7	6	1949-6	1949-6	1949-5	1949-4	During	Not	Close to farm buildings ab 1.25 miles s.e. by (sl.)e. of Claussville, P.O.	Lehigh	Roadside		183	167.7518175
Asclepias	tuberosa		Apocynaceae	Native	Herbaceous	Dry	2	Summer	PH	387508	1949	7/2/1949	7	1949	1949	1949-7	6	1949-6	1949-6	1949-5	1949-4	During	Not	about 1 1/8 - 1 1/4 miles ESE of Claussville, post office	Lehigh	Roadside		183	167.7518175
Asclepias	tuberosa		Apocynaceae	Native	Herbaceous	Dry	2	Summer	PH	387505	1950	7/8/1950	7	1950	1950	1950-7	6	1950-6	1950-6	1950-5	1950-4	Pre	Not	�at crest of Donat Pig of Shochary Ridge close to Berks Co. line and about 1.25 miles SSE of Wanamaker, P.O.	Lehigh	Fallow Field		189	173.7518175
Asclepias	tuberosa		Apocynaceae	Native	Herbaceous	Dry	2	Summer	PH	387517	1950	7/28/1950	7	1950	1950	1950-7	7	1950-7	1950-6	1950-5	1950-4	During	Not	1/4 mile W of Old Zionsville	Lehigh	Field		209	193.7518175
Asclepias	tuberosa		Apocynaceae	Native	Herbaceous	Dry	2	Summer	PH	387511	1950	7/30/1950	7	1950	1950	1950-7	7	1950-7	1950-6	1950-5	1950-4	During	Not	Allentown, between Albright's Tavern and the College Heights section within city limits or adjacent thereto and about NW (a few miles?) from Centre Square	Lehigh	Scrubby Field		211	195.7518175
Asclepias	tuberosa		Apocynaceae	Native	Herbaceous	Dry	2	Summer	PH	387502	1951	7/6/1951	7	1951	1951	1951-7	6	1951-6	1951-6	1951-5	1951-4	Pre	Not	1.5 miles SW of Schnecksville	Lehigh	Old Field		187	171.7518175
Asclepias	tuberosa		Apocynaceae	Native	Herbaceous	Dry	2	Summer	PH	387509	1951	7/23/1951	7	1951	1951	1951-7	7	1951-7	1951-6	1951-5	1951-4	Pre	Not	0.75 miles W of Cetronia	Lehigh	Roadside		204	188.7518175
Asclepias	tuberosa		Apocynaceae	Native	Herbaceous	Dry	2	Summer	PH	387504	1951	7/25/1951	7	1951	1951	1951-7	7	1951-7	1951-6	1951-5	1951-4	During	Not	1 mile NW of Seiberlingsville	Lehigh	Old Field		206	190.7518175
Asclepias	tuberosa		Apocynaceae	Native	Herbaceous	Dry	2	Summer	PH	387503	1951	7/31/1951	7	1951	1951	1951-7	7	1951-7	1951-6	1951-5	1951-4	Post	Not	1/2 mile E of Lowhill	Lehigh	Field		212	196.7518175
Asclepias	tuberosa		Apocynaceae	Native	Herbaceous	Dry	2	Summer	MCA	19500	1952	7/10/1952	7	1952	1952	1952-7	7	1952-7	1952-6	1952-5	1952-4	During	Not	1 mile s.e. of Albany	Berks	Old Field		192	176.7518175
Asclepias	tuberosa		Apocynaceae	Native	Herbaceous	Dry	2	Summer	MCA	19498	1952	7/21/1952	7	1952	1952	1952-7	7	1952-7	1952-6	1952-5	1952-4	Pre	Not	.5 mile n. of Lenhartsville	Berks	Field		203	187.7518175
Asclepias	tuberosa		Apocynaceae	Native	Herbaceous	Dry	2	Summer	PH	387558	1952	7/23/1952	7	1952	1952	1952-7	7	1952-7	1952-6	1952-5	1952-4	During	Not	at foot of Solebury Mountain, ca. 1.5 miles NE of Smiths Corner	Berks	Thicket		205	189.7518175
Asclepias	tuberosa		Apocynaceae	Native	Herbaceous	Dry	2	Summer	PH	387528	1952	7/28/1952	7	1952	1952	1952-7	7	1952-7	1952-6	1952-5	1952-4	During	Not	0.25 mile S of Dreibelbis	Berks	Old Field		210	194.7518175
Asclepias	tuberosa		Apocynaceae	Native	Herbaceous	Dry	2	Summer	PH	387526	1953	7/8/1953	7	1953	1953	1953-7	6	1953-6	1953-6	1953-5	1953-4	During	Not	1/2 mile S of Kempton	Berks	Field		189	173.7518175
Asclepias	tuberosa		Apocynaceae	Native	Herbaceous	Dry	2	Summer	MCA	19459	1953	7/21/1953	7	1953	1953	1953-7	7	1953-7	1953-6	1953-5	1953-4	During	Not	1 mile n. of Martins Creek	Northampton	Field		202	186.7518175
Asclepias	tuberosa		Apocynaceae	Native	Herbaceous	Dry	2	Summer	PH	387559	1954	7/11/1954	7	1954	1954	1954-7	7	1954-7	1954-6	1954-5	1954-4	During	Not	ca. 1.5 miles W of Applebachsville	Berks	Woods		192	176.7518175
Asclepias	tuberosa		Apocynaceae	Native	Herbaceous	Dry	2	Summer	MCA	19462	1954	7/16/1954	7	1954	1954	1954-7	7	1954-7	1954-6	1954-5	1954-4	During	Not	2 miles n.w. of Riverton	Northampton	Open Woods		197	181.7518175
Asclepias	tuberosa		Apocynaceae	Native	Herbaceous	Dry	2	Summer	PH	387530	1955	7/3/1955	7	1955	1955	1955-7	6	1955-6	1955-6	1955-5	1955-4	During	Not	1 mile NE of Landis Store	Berks	Field		184	168.7518175
Asclepias	tuberosa		Apocynaceae	Native	Herbaceous	Dry	2	Summer	PH	387543	1955	7/3/1955	7	1955	1955	1955-7	6	1955-6	1955-6	1955-5	1955-4	During	Not	0.25 mile E of village, Hopewell	Berks	Roadside		184	168.7518175
Asclepias	tuberosa		Apocynaceae	Native	Herbaceous	Dry	2	Summer	MCA	19456	1955	7/8/1955	7	1955	1955	1955-7	6	1955-6	1955-6	1955-5	1955-4	During	Not	2 miles n.w. of Newton	Northampton	Open Woods		189	173.7518175
Asclepias	tuberosa		Apocynaceae	Native	Herbaceous	Dry	2	Summer	MCA	19457	1955	7/15/1955	7	1955	1955	1955-7	7	1955-7	1955-6	1955-5	1955-4	During	Not	.5 mile s. of Chapman Quarries	Northampton	Fallow Area		196	180.7518175
Asclepias	tuberosa		Apocynaceae	Native	Herbaceous	Dry	2	Summer	MCA	19455	1955	7/25/1955	7	1955	1955	1955-7	7	1955-7	1955-6	1955-5	1955-4	During	Not	1.5 miles n. of Youngsville	Northampton	Open Woods		206	190.7518175
Asclepias	tuberosa		Apocynaceae	Native	Herbaceous	Dry	2	Summer	MCA	19460	1955	7/31/1955	7	1955	1955	1955-7	7	1955-7	1955-6	1955-5	1955-4	During	Not	1 mile e. of Slatefield	Northampton	Open Woods		212	196.7518175
Asclepias	tuberosa		Apocynaceae	Native	Herbaceous	Dry	2	Summer	MCA	19461	1956	7/11/1956	7	1956	1956	1956-7	7	1956-7	1956-6	1956-5	1956-4	Pre	Not	1.5 miles n.w. of Belfast	Northampton	Open Woods		192	176.7518175
Asclepias	tuberosa		Apocynaceae	Native	Herbaceous	Dry	2	Summer	MCA	19463	1956	7/24/1956	7	1956	1956	1956-7	7	1956-7	1956-6	1956-5	1956-4	Pre	Not	.5 mile s.w. of Berlinsville	Northampton	Open Woods		205	189.7518175
Asclepias	tuberosa		Apocynaceae	Native	Herbaceous	Dry	2	Summer	MCA	19503	1960	7/21/1960	7	1960	1960	1960-7	7	1960-7	1960-6	1960-5	1960-4	During	Not	2 miles n.e. of Revere	Bucks	Roadside Woods		203	187.7518175
Asclepias	tuberosa		Apocynaceae	Native	Herbaceous	Dry	2	Summer	MCA	19465	1960	7/13/1960	7	1960	1960	1960-7	7	1960-7	1960-6	1960-5	1960-4	During	Not	1 mile s.e. of Lowhill	Lehigh	Fallow Field		195	179.7518175
Asclepias	tuberosa		Apocynaceae	Native	Herbaceous	Dry	2	Summer	PH	387560	1961	7/9/1961	7	1961	1961	1961-7	7	1961-7	1961-6	1961-5	1961-4	During	Not	just SE of Oxford Valley	Berks	Old Field		190	174.7518175
Asclepias	tuberosa		Apocynaceae	Native	Herbaceous	Dry	2	Summer	MCA	19495	1961	7/17/1961	7	1961	1961	1961-7	7	1961-7	1961-6	1961-5	1961-4	During	Not	.25 to 1 mile s. of Trexlertown	Lehigh	Meadow		198	182.7518175
Asclepias	tuberosa		Apocynaceae	Native	Herbaceous	Dry	2	Summer	MCA	19496	1961	7/17/1961	7	1961	1961	1961-7	7	1961-7	1961-6	1961-5	1961-4	During	Not	.25 to 1 mile e. of Macungie	Lehigh	Cinders		198	182.7518175
Asclepias	tuberosa		Apocynaceae	Native	Herbaceous	Dry	2	Summer	PH	388947	1962	7/15/1962	7	1962	1962	1962-7	7	1962-7	1962-6	1962-5	1962-4	During	Not	Lockport	Northampton	Shore		196	180.7518175
Asclepias	tuberosa		Apocynaceae	Native	Herbaceous	Dry	2	Summer	MCA	19474	1964	7/11/1964	7	1964	1964	1964-7	7	1964-7	1964-6	1964-5	1964-4	During	Not	New orchard .5 mile w.n.w. of Schnecksville	Lehigh	Meadow		193	177.7518175
Asclepias	tuberosa		Apocynaceae	Native	Herbaceous	Dry	2	Summer	MCA	19475	1964	7/22/1964	7	1964	1964	1964-7	7	1964-7	1964-6	1964-5	1964-4	During	Not	Emmaus	Lehigh	Field		204	188.7518175
Asclepias	tuberosa		Apocynaceae	Native	Herbaceous	Dry	2	Summer	MCA	19492	1967	7/11/1967	7	1967	1967	1967-7	7	1967-7	1967-6	1967-5	1967-4	Pre	Not	2 miles e. of Center Square Allentown	Lehigh	Bushy Field		192	176.7518175
Asclepias	tuberosa		Apocynaceae	Native	Herbaceous	Dry	2	Summer	MCA	19493	1967	7/25/1967	7	1967	1967	1967-7	7	1967-7	1967-6	1967-5	1967-4	During	Not	.75 mile n.e. of Mickleys	Lehigh	Railroad Yard		206	190.7518175
Asclepias	tuberosa		Apocynaceae	Native	Herbaceous	Dry	2	Summer	MCA	19458	1967	7/20/1967	7	1967	1967	1967-7	7	1967-7	1967-6	1967-5	1967-4	During	Not	Sayre Park Bethlehem	Northampton	Bushy Field		201	185.7518175
Asclepias	tuberosa		Apocynaceae	Native	Herbaceous	Dry	2	Summer	MCA	19470	1970	7/3/1970	7	1970	1970	1970-7	6	1970-6	1970-6	1970-5	1970-4	Pre	Not	1.5 miles s.e. of Crackersport	Lehigh	Bushy Field		184	168.7518175
Asclepias	tuberosa		Apocynaceae	Native	Herbaceous	Dry	2	Summer	MCA	19468	1972	7/20/1972	7	1972	1972	1972-7	7	1972-7	1972-6	1972-5	1972-4	During	Not	1 mile s. of Deibertsville	Lehigh	Old Field		202	186.7518175
Asclepias	tuberosa		Apocynaceae	Native	Herbaceous	Dry	2	Summer	MCA	19471	1972	7/23/1972	7	1972	1972	1972-7	7	1972-7	1972-6	1972-5	1972-4	During	Not	1 mile n. of Slatington	Lehigh	Slate Dump		205	189.7518175
Asclepias	tuberosa		Apocynaceae	Native	Herbaceous	Dry	2	Summer	MCA	19472	1975	7/10/1975	7	1975	1975	1975-7	7	1975-7	1975-6	1975-5	1975-4	During	Not	.5 mile n.w. of Chapmans	Lehigh	Fallow Field		191	175.7518175
Asclepias	tuberosa		Apocynaceae	Native	Herbaceous	Dry	2	Summer	MCA	19442	1978	7/11/1978	7	1978	1978	1978-7	7	1978-7	1978-6	1978-5	1978-4	During	Not	.75 mile s. of Cemeton	Lehigh	Ballast		192	176.7518175
Asclepias	tuberosa		Apocynaceae	Native	Herbaceous	Dry	2	Summer	MCA	19443	1978	7/13/1978	7	1978	1978	1978-7	7	1978-7	1978-6	1978-5	1978-4	During	Not	Catasauqua	Lehigh	Ballast		194	178.7518175
Asclepias	tuberosa		Apocynaceae	Native	Herbaceous	Dry	2	Summer	MCA	19469	1981	7/5/1981	7	1981	1981	1981-7	6	1981-6	1981-6	1981-5	1981-4	During	Not	Laurys	Lehigh	Grassy Bank		186	170.7518175
Asclepias	tuberosa		Apocynaceae	Native	Herbaceous	Dry	2	Summer	MCA	19499	1907	8/11/1907	8	1907	1907	1907-8	8	1907-8	1907-7	1907-6	1907-5	During	Not	Along Swope Creek in Rittenhouse Gap	Berks	Creek		223	207.7518175
Asclepias	tuberosa		Apocynaceae	Native	Herbaceous	Dry	2	Summer	PH	387534	1915	8/1/1915	8	1915	1915	1915-8	7	1915-7	1915-7	1915-6	1915-5	During	Not	1.5 miles SE of Fleetwood	Berks	Not Listed	Missing Habitat	213	197.7518175
Asclepias	tuberosa		Apocynaceae	Native	Herbaceous	Dry	2	Summer	PH	387539	1931	8/15/1931	8	1931	1931	1931-8	8	1931-8	1931-7	1931-6	1931-5	During	Not	along the railroad S of White Bear Station	Berks	Railroad		227	211.7518175
Asclepias	tuberosa		Apocynaceae	Native	Herbaceous	Dry	2	Summer	PH	388945	1940	8/5/1940	8	1940	1940	1940-8	7	1940-7	1940-7	1940-6	1940-5	During	Not	0.75 mile S of Wassergass	Northampton	Woods		218	202.7518175
Asclepias	tuberosa		Apocynaceae	Native	Herbaceous	Dry	2	Summer	PH	388941	1941	8/15/1941	8	1941	1941	1941-8	8	1941-8	1941-7	1941-6	1941-5	Post	Not	along Bertsch Creek, 0.25 mile SW of Slate Valley	Northampton	Fallow Field		227	211.7518175
Asclepias	tuberosa		Apocynaceae	Native	Herbaceous	Dry	2	Summer	MCA	19497	1951	8/9/1951	8	1951	1951	1951-8	8	1951-8	1951-7	1951-6	1951-5	Post	Not	1 mile n.w. of New Smithville	Lehigh	Old Field		221	205.7518175
Asclepias	tuberosa		Apocynaceae	Native	Herbaceous	Dry	2	Summer	PH	387529	1955	8/9/1955	8	1955	1955	1955-8	8	1955-8	1955-7	1955-6	1955-5	During	Not	0.5 mile S of Stony Run	Berks	Fallow Field		221	205.7518175
Asclepias	tuberosa		Apocynaceae	Native	Herbaceous	Dry	2	Summer	MCA	19494	1960	8/3/1960	8	1960	1960	1960-8	7	1960-7	1960-7	1960-6	1960-5	During	Not	1 mile w. of Shoenersville	Lehigh	Bushy Field	Day date hard to read	216	200.7518175
Cardamine	pensylvanica		Brassicaceae	Native	Herbaceous	Dry	7	Spring	PH	PH00506772	1900	4/21/1900	4	1900	1900	1900-4	5	1900-5	1900-3	1900-2	1900-1	Pre	Not	Howertown	Northampton	Swamp		112	137.6748245
Cardamine	pensylvanica		Brassicaceae	Native	Herbaceous	Dry	7	Spring	PH	PH00506717	1921	4/24/1921	4	1921	1921	1921-4	5	1921-5	1921-3	1921-2	1921-1	During	Not	Open marshy place close to rivulet in cultivated field on slope ab 3/8 mile n.w. by w. of Crackersport crossroads	Lehigh	Marshy Place		114	139.6748245
Cardamine	pensylvanica		Brassicaceae	Native	Herbaceous	Dry	7	Spring	PH	PH00506743	1929	4/28/1929	4	1929	1929	1929-4	5	1929-5	1929-3	1929-2	1929-1	During	Not	Growing in shallow brook Mt Neversink s. of 19th Street Reading	Berks	Brook		118	143.6748245
Cardamine	pensylvanica		Brassicaceae	Native	Herbaceous	Dry	7	Spring	PH	PH00506595	1943	4/14/1943	4	1943	1943	1943-4	5	1943-5	1943-3	1943-2	1943-1	Post	Not	Museum grounds 1.75 miles n.n.e. of Shillington	Berks	Museum Grounds		104	129.6748245
Cardamine	pensylvanica		Brassicaceae	Native	Herbaceous	Dry	7	Spring	PH	PH00506556	1954	4/29/1954	4	1954	1954	1954-4	5	1954-5	1954-3	1954-2	1954-1	During	Not	Alluvial woods Delaware River 2 miles Yardley	Bucks	Alluvial Woods		119	144.6748245
Cardamine	pensylvanica		Brassicaceae	Native	Herbaceous	Dry	7	Spring	MCA	33290	1954	4/29/1954	4	1954	1954	1954-4	5	1954-5	1954-3	1954-2	1954-1	Pre	Not	E. of race of Cedar Creek at Union Terrace just n. of Union St. Allentown	Lehigh	Marsh		119	144.6748245
Cardamine	pensylvanica		Brassicaceae	Native	Herbaceous	Dry	7	Spring	PH	PH00506724	1954	4/29/1954	4	1954	1954	1954-4	5	1954-5	1954-3	1954-2	1954-1	During	Not	Open scrubby marshy spot e. of race of Cedar Creek at Union Terrace just n. of Union Street Allentown	Lehigh	Marshy Place		119	144.6748245
Cardamine	pensylvanica		Brassicaceae	Native	Herbaceous	Dry	7	Spring	PH	PH00506552	1961	4/30/1961	4	1961	1961	1961-4	5	1961-5	1961-3	1961-2	1961-1	Pre	Not	Wet bank of Pa canal Center Bridge	Bucks	Canal Bank		120	145.6748245
Cardamine	pensylvanica		Brassicaceae	Native	Herbaceous	Dry	7	Spring	MCA	33294	1972	4/22/1972	4	1972	1972	1972-4	5	1972-5	1972-3	1972-2	1972-1	During	Not	2 miles n. of Fogelsville	Lehigh	Meadow		113	138.6748245
Cardamine	pensylvanica		Brassicaceae	Native	Herbaceous	Dry	7	Spring	PH	PH00506734	1875	5/24/1875	5	1875	1875	1875-5	6	1875-6	1875-4	1875-3	1875-2	Post	Not	Illegible	Berks	Not Listed	Missing Habitat	144	169.6748245
Cardamine	pensylvanica		Brassicaceae	Native	Herbaceous	Dry	7	Spring	PH	PH00506581	1894	5/12/1894	5	1894	1894	1894-5	6	1894-6	1894-4	1894-3	1894-2	Post	Not	Tullytown	Bucks	Not Listed	Missing Habitat	132	157.6748245
Cardamine	pensylvanica		Brassicaceae	Native	Herbaceous	Dry	7	Spring	PH	PH00506579	1898	5/13/1898	5	1898	1898	1898-5	6	1898-6	1898-4	1898-3	1898-2	During	Not	Bristol Borough Sellersville	Bucks	Not Listed	Missing Habitat	133	158.6748245
Cardamine	pensylvanica		Brassicaceae	Native	Herbaceous	Dry	7	Spring	PH	PH00506561	1898	5/27/1898	5	1898	1898	1898-5	6	1898-6	1898-4	1898-3	1898-2	Post	Not	In ditches Rockhill Turf	Bucks	Ditch		147	172.6748245
Cardamine	pensylvanica		Brassicaceae	Native	Herbaceous	Dry	7	Spring	PH	PH00506611	1899	5/29/1899	5	1899	1899	1899-5	6	1899-6	1899-4	1899-3	1899-2	Post	Not	Tullytown	Bucks	Not Listed	Missing Habitat	149	174.6748245
Cardamine	pensylvanica		Brassicaceae	Native	Herbaceous	Dry	7	Spring	PH	PH00506707	1899	5/17/1899	5	1899	1899	1899-5	6	1899-6	1899-4	1899-3	1899-2	During	Not	Bushkill Easton Pa	Northampton	Not Listed	Missing Habitat	137	162.6748245
Cardamine	pensylvanica		Brassicaceae	Native	Herbaceous	Dry	7	Spring	MCA	33317	1907	5/18/1907	5	1907	1907	1907-5	6	1907-6	1907-4	1907-3	1907-2	During	Not	Streamlet springheads ab 1.75 miles e. by s.e. of Centre Square Allentown	Lehigh	Woods		138	163.6748245
Cardamine	pensylvanica		Brassicaceae	Native	Herbaceous	Dry	7	Spring	PH	PH00506704	1907	5/18/1907	5	1907	1907	1907-5	6	1907-6	1907-4	1907-3	1907-2	During	Not	Springhead at top of slope ab 1.75 miles e. by s.e. of Center Square Allentown	Lehigh	Spring Head		138	163.6748245
Cardamine	pensylvanica		Brassicaceae	Native	Herbaceous	Dry	7	Spring	PH	PH00506713	1910	5/4/1910	5	1910	1910	1910-5	6	1910-6	1910-4	1910-3	1910-2	During	Not	Bogs .5 mile n. of Slatington	Lehigh	Bogs		124	149.6748245
Cardamine	pensylvanica		Brassicaceae	Native	Herbaceous	Dry	7	Spring	PH	PH00506780	1912	5/11/1912	5	1912	1912	1912-5	6	1912-6	1912-4	1912-3	1912-2	During	Not	Moist rocky woods n.w. along Jacoby Creek Mount Bethel	Northampton	Moist Woods		132	157.6748245
Cardamine	pensylvanica		Brassicaceae	Native	Herbaceous	Dry	7	Spring	PH	PH00506690	1913	5/10/1913	5	1913	1913	1913-5	6	1913-6	1913-4	1913-3	1913-2	During	Not	Lehigh Gap	Lehigh	Not Listed	Missing Habitat	130	155.6748245
Cardamine	pensylvanica		Brassicaceae	Native	Herbaceous	Dry	7	Spring	MCA	33334	1917	5/30/1917	5	1917	1917	1917-5	6	1917-6	1917-4	1917-3	1917-2	During	Not	N. side streamlet ab 5/8 mile s. by (sl.)s.w. of Lehigh Furnace	Berks	Swamp		150	175.6748245
Cardamine	pensylvanica		Brassicaceae	Native	Herbaceous	Dry	7	Spring	MCA	33316	1917	5/27/1917	5	1917	1917	1917-5	6	1917-6	1917-4	1917-3	1917-2	During	Not	Base of s. slope of Mill Hill ab 1.25 miles s. by s.e. of Hosensack, P.O.	Lehigh	Rivulet		147	172.6748245
Cardamine	pensylvanica		Brassicaceae	Native	Herbaceous	Dry	7	Spring	PH	PH00506703	1917	5/27/1917	5	1917	1917	1917-5	6	1917-6	1917-4	1917-3	1917-2	During	Not	Along the course of a lightly shaded rivulet along the base of s. slope of Mill Hill ab 1.25 miles s. by s.e. of Hosensack, P.O.	Lehigh	Rivulet		147	172.6748245
Cardamine	pensylvanica		Brassicaceae	Native	Herbaceous	Dry	7	Spring	PH	PH00506731	1917	5/27/1917	5	1917	1917	1917-5	6	1917-6	1917-4	1917-3	1917-2	Post	Not	In an open swampy place beside lane along the base of s. slope of Mill Hill ab 1.25 miles s. by s.e. of Hosensack, P.O.	Lehigh	Swampy Place		147	172.6748245
Cardamine	pensylvanica		Brassicaceae	Native	Herbaceous	Dry	7	Spring	PH	PH00506715	1917	5/30/1917	5	1917	1917	1917-5	6	1917-6	1917-4	1917-3	1917-2	During	Not	Shaded swampy place along n. side streamlet ab 5/8 mile s. by sl. S.w. of Lehigh Furnace	Lehigh	Swampy Place		150	175.6748245
Cardamine	pensylvanica		Brassicaceae	Native	Herbaceous	Dry	7	Spring	PH	PH00506719	1917	5/30/1917	5	1917	1917	1917-5	6	1917-6	1917-4	1917-3	1917-2	During	Not	Wooded slope along streamlet ab 5/8 mile s. by sl. S.w. of Lehigh Furnace	Lehigh	Wooded Slope		150	175.6748245
Cardamine	pensylvanica		Brassicaceae	Native	Herbaceous	Dry	7	Spring	PH	PH00506722	1917	5/30/1917	5	1917	1917	1917-5	6	1917-6	1917-4	1917-3	1917-2	During	Not	Dryish place along lane in woods e. of road ab 1.25 miles s.w. of Lehigh Furnace	Lehigh	Woods		150	175.6748245
Cardamine	pensylvanica		Brassicaceae	Native	Herbaceous	Dry	7	Spring	MCA	33318	1918	5/12/1918	5	1918	1918	1918-5	6	1918-6	1918-4	1918-3	1918-2	During	Not	Close to road ab 1 mile n. by (sl.)n.e. of Weidasville, P.O.	Lehigh	Woods		132	157.6748245
Cardamine	pensylvanica		Brassicaceae	Native	Herbaceous	Dry	7	Spring	PH	PH00506716	1918	5/12/1918	5	1918	1918	1918-5	6	1918-6	1918-4	1918-3	1918-2	Post	Not	Along trail on wooded slope close to road ab 1 mile n. by sl. N.e. of Weidasville, P.O.	Lehigh	Wooded Slope		132	157.6748245
Cardamine	pensylvanica		Brassicaceae	Native	Herbaceous	Dry	7	Spring	PH	PH00506546	1919	5/20/1919	5	1919	1919	1919-5	6	1919-6	1919-4	1919-3	1919-2	During	Not	Near Quakertown	Bucks	Not Listed	Missing Habitat	140	165.6748245
Cardamine	pensylvanica		Brassicaceae	Native	Herbaceous	Dry	7	Spring	MCA	33319	1920	5/30/1920	5	1920	1920	1920-5	6	1920-6	1920-4	1920-3	1920-2	Post	Not	Rivulet above road ab .75 mile s. by (sl.)s.e. of Laury's Station	Lehigh	Rivulet		151	176.6748245
Cardamine	pensylvanica		Brassicaceae	Native	Herbaceous	Dry	7	Spring	PH	PH00442927	1921	5/14/1921	5	1921	1921	1921-5	6	1921-6	1921-4	1921-3	1921-2	Post	Not	Along streamlet in swampy woods near north base Coffman Hill	Bucks	Streamlet		134	159.6748245
Cardamine	pensylvanica		Brassicaceae	Native	Herbaceous	Dry	7	Spring	MCA	33324	1921	5/15/1921	5	1921	1921	1921-5	6	1921-6	1921-4	1921-3	1921-2	During	Not	Woods close to P&RRR ab 3/8 mile n. by n.e. of Coopersburg station	Lehigh	Streamlet		135	160.6748245
Cardamine	pensylvanica		Brassicaceae	Native	Herbaceous	Dry	7	Spring	PH	PH00506730	1921	5/15/1921	5	1921	1921	1921-5	6	1921-6	1921-4	1921-3	1921-2	During	Not	Along streamlet in woods close to R&RRR ab 3/8 mile n. by n.e. of Coopersburg Station	Lehigh	Streamlet		135	160.6748245
Cardamine	pensylvanica		Brassicaceae	Native	Herbaceous	Dry	7	Spring	MCA	33323	1923	5/27/1923	5	1923	1923	1923-5	6	1923-6	1923-4	1923-3	1923-2	During	Not	Wooded Triassic slope ab 1 mile s.e. by s. of Spring Valley, P.O.	Lehigh	Rivulet		147	172.6748245
Cardamine	pensylvanica		Brassicaceae	Native	Herbaceous	Dry	7	Spring	PH	PH00506721	1923	5/27/1923	5	1923	1923	1923-5	6	1923-6	1923-4	1923-3	1923-2	Post	Not	About bed of rivulet on wooded Triassic slope ab 1 mile s.e. by s. of Spring Valley, P.O.	Lehigh	Rivulet		147	172.6748245
Cardamine	pensylvanica		Brassicaceae	Native	Herbaceous	Dry	7	Spring	PH	PH00506576	1924	5/3/1924	5	1924	1924	1924-5	6	1924-6	1924-4	1924-3	1924-2	Pre	Not	Clearing in moist woods along streamlet n. tributary to Little Neshaminy Creek Warrington	Bucks	Moist Woods		124	149.6748245
Cardamine	pensylvanica		Brassicaceae	Native	Herbaceous	Dry	7	Spring	MCA	33322	1924	5/25/1924	5	1924	1924	1924-5	6	1924-6	1924-4	1924-3	1924-2	During	Not	Wooded slope ab 2.5 mile almost due e. (sl. N.e.) of Hosensack, P.O. crossroads	Lehigh	Rivulet		146	171.6748245
Cardamine	pensylvanica		Brassicaceae	Native	Herbaceous	Dry	7	Spring	PH	PH00506557	1931	5/9/1931	5	1931	1931	1931-5	6	1931-6	1931-4	1931-3	1931-2	During	Not	Shaded alluvial slope along Neshaminy Creek Edison	Bucks	Alluvial Slope		129	154.6748245
Cardamine	pensylvanica		Brassicaceae	Native	Herbaceous	Dry	7	Spring	PH	PH00506753	1935	5/15/1935	5	1935	1935	1935-5	6	1935-6	1935-4	1935-3	1935-2	Post	Not	Lorane wooded river-bottom	Berks	River Bottom		135	160.6748245
Cardamine	pensylvanica		Brassicaceae	Native	Herbaceous	Dry	7	Spring	PH	PH00506585	1935	5/13/1935	5	1935	1935	1935-5	6	1935-6	1935-4	1935-3	1935-2	During	Not	Springy hollow foot of wooded slope along Delaware River 2 miles s. of New Hope	Bucks	Wooded Slope		133	158.6748245
Cardamine	pensylvanica		Brassicaceae	Native	Herbaceous	Dry	7	Spring	PH	PH00506586	1935	5/17/1935	5	1935	1935	1935-5	6	1935-6	1935-4	1935-3	1935-2	During	Not	Alluvial thickets along Neshaminy Creek s. of Edison	Bucks	Alluvial Thicket		137	162.6748245
Cardamine	pensylvanica		Brassicaceae	Native	Herbaceous	Dry	7	Spring	PH	PH00506755	1936	5/9/1936	5	1936	1936	1936-5	6	1936-6	1936-4	1936-3	1936-2	During	Not	Wet gound along Furnace Creek near Oley Furnace 1.5 miles n. of Freidensburg	Berks	Creek		130	155.6748245
Cardamine	pensylvanica		Brassicaceae	Native	Herbaceous	Dry	7	Spring	PH	PH00506752	1936	5/31/1936	5	1936	1936	1936-5	6	1936-6	1936-4	1936-3	1936-2	Post	Not	Wet soil in woods 2.5 miles s.e. of Fleetwood	Berks	Moist Woods		152	177.6748245
Cardamine	pensylvanica		Brassicaceae	Native	Herbaceous	Dry	7	Spring	PH	PH00506696	1936	5/13/1936	5	1936	1936	1936-5	6	1936-6	1936-4	1936-3	1936-2	Post	Not	Very wet springy woodland soil Lehigh Campus Sayre Park Bethlehem	Northampton	Moist Woods		134	159.6748245
Cardamine	pensylvanica		Brassicaceae	Native	Herbaceous	Dry	7	Spring	PH	PH00506742	1938	5/5/1938	5	1938	1938	1938-5	6	1938-6	1938-4	1938-3	1938-2	During	Not	Wet thicket 1 mile s. of Birdsboro	Berks	Moist Thicket		125	150.6748245
Cardamine	pensylvanica		Brassicaceae	Native	Herbaceous	Dry	7	Spring	PH	PH00506779	1939	5/7/1939	5	1939	1939	1939-5	6	1939-6	1939-4	1939-3	1939-2	During	Not	Wooded slope along Lehigh River ca. .75 mile e. of Treichlers	Northampton	Wooded Slope		127	152.6748245
Cardamine	pensylvanica		Brassicaceae	Native	Herbaceous	Dry	7	Spring	PH	PH00506735	1940	5/23/1940	5	1940	1940	1940-5	6	1940-6	1940-4	1940-3	1940-2	During	Not	Reading wet meadow n.w. of Albright College	Berks	Meadow		144	169.6748245
Cardamine	pensylvanica		Brassicaceae	Native	Herbaceous	Dry	7	Spring	PH	PH00506757	1941	5/4/1941	5	1941	1941	1941-5	6	1941-6	1941-4	1941-3	1941-2	During	Not	Wet place beside stream in woods ab 2 miles n.w. of Plowville Berks County	Berks	Moist Woods		124	149.6748245
Cardamine	pensylvanica		Brassicaceae	Native	Herbaceous	Dry	7	Spring	PH	PH00506749	1941	5/10/1941	5	1941	1941	1941-5	6	1941-6	1941-4	1941-3	1941-2	During	Not	Kutztown marsh along Sacony Creek e. of town	Berks	Marsh		130	155.6748245
Cardamine	pensylvanica		Brassicaceae	Native	Herbaceous	Dry	7	Spring	PH	PH00506698	1942	5/3/1942	5	1942	1942	1942-5	6	1942-6	1942-4	1942-3	1942-2	During	Not	Meadow Green Hill along Lehigh River 1 mile e. of Steel City	Northampton	Meadow		123	148.6748245
Cardamine	pensylvanica		Brassicaceae	Native	Herbaceous	Dry	7	Spring	PH	PH00506771	1942	5/3/1942	5	1942	1942	1942-5	6	1942-6	1942-4	1942-3	1942-2	During	Not	Green Hill ca. 1 mile e. of Steel City	Northampton	Woods		123	148.6748245
Cardamine	pensylvanica		Brassicaceae	Native	Herbaceous	Dry	7	Spring	PH	PH00506776	1942	5/3/1942	5	1942	1942	1942-5	6	1942-6	1942-4	1942-3	1942-2	During	Not	Green Hill along Lehigh River 1 mile e. of Steel City	Northampton	Meadow		123	148.6748245
Cardamine	pensylvanica		Brassicaceae	Native	Herbaceous	Dry	7	Spring	PH	PH00506768	1942	5/9/1942	5	1942	1942	1942-5	6	1942-6	1942-4	1942-3	1942-2	During	Not	1.5 miles s.e. of Danielsville	Northampton	Bottomland		129	154.6748245
Cardamine	pensylvanica		Brassicaceae	Native	Herbaceous	Dry	7	Spring	PH	PH00506684	1942	5/29/1942	5	1942	1942	1942-5	6	1942-6	1942-4	1942-3	1942-2	Post	Not	1 mile e. of North Bangor	Northampton	Swamp		149	174.6748245
Cardamine	pensylvanica		Brassicaceae	Native	Herbaceous	Dry	7	Spring	PH	PH00506741	1944	5/14/1944	5	1944	1944	1944-5	6	1944-6	1944-4	1944-3	1944-2	Post	Not	Wet woods 5/8 mile n.n.w. of White Bear	Berks	Moist Woods		135	160.6748245
Cardamine	pensylvanica		Brassicaceae	Native	Herbaceous	Dry	7	Spring	PH	PH00506693	1944	5/7/1944	5	1944	1944	1944-5	6	1944-6	1944-4	1944-3	1944-2	During	Not	Springy head South Mountain .5 to 1 mile n.e. of Seidersville	Northampton	Spring Head		128	153.6748245
Cardamine	pensylvanica		Brassicaceae	Native	Herbaceous	Dry	7	Spring	PH	PH00506767	1946	5/9/1946	5	1946	1946	1946-5	6	1946-6	1946-4	1946-3	1946-2	Post	Not	Along Bortsch Creek .5 to 1 mile s.w. of Slate Valley	Northampton	Bottomland		129	154.6748245
Cardamine	pensylvanica		Brassicaceae	Native	Herbaceous	Dry	7	Spring	PH	PH00506578	1948	5/9/1948	5	1948	1948	1948-5	6	1948-6	1948-4	1948-3	1948-2	During	Not	Alluvial woods along Neshaminy Creek ca. 1 mile s.s.w. of Wrightstown	Bucks	Alluvial Woods		130	155.6748245
Cardamine	pensylvanica		Brassicaceae	Native	Herbaceous	Dry	7	Spring	PH	PH00506736	1949	5/1/1949	5	1949	1949	1949-5	5	1949-5	1949-4	1949-3	1949-2	Post	Not	Wet thicket 3 mile w.n.w. of Bethel	Berks	Moist Thicket		121	146.6748245
Cardamine	pensylvanica		Brassicaceae	Native	Herbaceous	Dry	7	Spring	PH	PH00506701	1951	5/13/1951	5	1951	1951	1951-5	6	1951-6	1951-4	1951-3	1951-2	During	Not	Moist drainage run in woods w. of road approximately .75 mile s. by s.e. of Bake-oven Knob	Lehigh	Moist Woods		133	158.6748245
Cardamine	pensylvanica		Brassicaceae	Native	Herbaceous	Dry	7	Spring	PH	PH00506766	1952	5/3/1952	5	1952	1952	1952-5	6	1952-6	1952-4	1952-3	1952-2	During	Not	Swampy woods 1 mile n.e. of Lockport	Northampton	Swampy Woods		124	149.6748245
Cardamine	pensylvanica		Brassicaceae	Native	Herbaceous	Dry	7	Spring	PH	PH00506551	1954	5/9/1954	5	1954	1954	1954-5	6	1954-6	1954-4	1954-3	1954-2	During	Not	Pa canal bank just s. of New Hope	Bucks	Canal Bank		129	154.6748245
Cardamine	pensylvanica		Brassicaceae	Native	Herbaceous	Dry	7	Spring	PH	PH00506555	1954	5/20/1954	5	1954	1954	1954-5	6	1954-6	1954-4	1954-3	1954-2	Post	Not	Pa canal bank within 1 mile w.n.w. of Center Bridge	Bucks	Canal Bank		140	165.6748245
Cardamine	pensylvanica		Brassicaceae	Native	Herbaceous	Dry	7	Spring	PH	PH00506747	1955	5/19/1955	5	1955	1955	1955-5	6	1955-6	1955-4	1955-3	1955-2	Post	Not	Moist woods .75 mile n.w. of Eshbach	Berks	Moist Woods		139	164.6748245
Cardamine	pensylvanica		Brassicaceae	Native	Herbaceous	Dry	7	Spring	PH	PH00506577	1955	5/15/1955	5	1955	1955	1955-5	6	1955-6	1955-4	1955-3	1955-2	During	Not	Wet shaded roadside Stover State Park 1 mile s.e. of Wormansville	Bucks	Roadside		135	160.6748245
Cardamine	pensylvanica		Brassicaceae	Native	Herbaceous	Dry	7	Spring	PH	PH00506700	1960	5/14/1960	5	1960	1960	1960-5	6	1960-6	1960-4	1960-3	1960-2	Post	Not	2 miles s.e. of Hosensack	Lehigh	Meadow		135	160.6748245
Cardamine	pensylvanica		Brassicaceae	Native	Herbaceous	Dry	7	Spring	MCA	33331	1961	5/13/1961	5	1961	1961	1961-5	6	1961-6	1961-4	1961-3	1961-2	During	Not	1 mile s.e. of Dillingerville	Berks	Spring		133	158.6748245
Cardamine	pensylvanica		Brassicaceae	Native	Herbaceous	Dry	7	Spring	PH	PH00506549	1961	5/11/1961	5	1961	1961	1961-5	6	1961-6	1961-4	1961-3	1961-2	During	Not	Alluvial woods along Delaware River ca. 1.5 miles n.n.w. of New Hope	Bucks	Alluvial Woods		131	156.6748245
Cardamine	pensylvanica		Brassicaceae	Native	Herbaceous	Dry	7	Spring	MCA	33295	1971	5/20/1971	5	1971	1971	1971-5	6	1971-6	1971-4	1971-3	1971-2	During	Not	2 miles w. of Hillside	Lehigh	Marsh		140	165.6748245
Cardamine	pensylvanica		Brassicaceae	Native	Herbaceous	Dry	7	Spring	MCA	33293	1974	5/28/1974	5	1974	1974	1974-5	6	1974-6	1974-4	1974-3	1974-2	Post	Not	1.5 miles n. of Cemeton	Lehigh	Bottomland		148	173.6748245
Cardamine	pensylvanica		Brassicaceae	Native	Herbaceous	Dry	7	Spring	MCA	33325	1976	5/28/1976	5	1976	1976	1976-5	6	1976-6	1976-4	1976-3	1976-2	During	Not	West Bethlehem	Lehigh	Shore		149	174.6748245
Cardamine	pensylvanica		Brassicaceae	Native	Herbaceous	Dry	7	Spring	MCA	33285	1978	5/25/1978	5	1978	1978	1978-5	6	1978-6	1978-4	1978-3	1978-2	During	Not	.5 mile s. of Northampton	Northampton	Shore		145	170.6748245
Cardamine	pensylvanica		Brassicaceae	Native	Herbaceous	Dry	7	Spring	MCA	33297	1982	5/19/1982	5	1982	1982	1982-5	6	1982-6	1982-4	1982-3	1982-2	Post	Not	1.5 miles e. of Center Square Allentown	Lehigh	Swamp		139	164.6748245
Cardamine	pensylvanica		Brassicaceae	Native	Herbaceous	Dry	7	Spring	PH	PH00506799	1905	6/3/1905	6	1905	1905	1905-6	7	1905-7	1905-5	1905-4	1905-3	During	Not	Glen Summit Springs	Bucks	Not Listed	Missing Habitat	154	179.6748245
Cardamine	pensylvanica		Brassicaceae	Native	Herbaceous	Dry	7	Spring	PH	PH00506689	1907	6/6/1907	6	1907	1907	1907-6	7	1907-7	1907-5	1907-4	1907-3	Post	Not	Rhotodendron ravine less than 1 mile above Riverton opposite Belvidere, Northampton County	Northampton	Ravine		157	182.6748245
Cardamine	pensylvanica		Brassicaceae	Native	Herbaceous	Dry	7	Spring	PH	PH00506574	1921	6/5/1921	6	1921	1921	1921-6	7	1921-7	1921-5	1921-4	1921-3	During	Not	Along stream 1.5 miles n.w. of Tellford	Bucks	Stream		156	181.6748245
Cardamine	pensylvanica		Brassicaceae	Native	Herbaceous	Dry	7	Spring	MCA	33329	1921	6/19/1921	6	1921	1921	1921-6	7	1921-7	1921-5	1921-4	1921-3	Post	Not	Woods edge n. of road ab .25 to 3/8 mile w. by s.w. of Crackersport crossroads	Lehigh	Rivulet		170	195.6748245
Cardamine	pensylvanica		Brassicaceae	Native	Herbaceous	Dry	7	Spring	PH	PH00506572	1924	6/1/1924	6	1924	1924	1924-6	7	1924-7	1924-5	1924-4	1924-3	During	Not	Swampy woods 1 mile n.w. of Fallingston	Bucks	Swampy Woods		153	178.6748245
Cardamine	pensylvanica		Brassicaceae	Native	Herbaceous	Dry	7	Spring	PH	PH00506569	1946	6/25/1946	6	1946	1946	1946-6	7	1946-7	1946-5	1946-4	1946-3	Post	Not	Moist sandy alluvial shore of Delaware River ca. 1 mile e. of Lumberville	Bucks	Alluvial Shore		176	201.6748245
Cardamine	pensylvanica		Brassicaceae	Native	Herbaceous	Dry	7	Spring	PH	PH00506764	1947	6/19/1947	6	1947	1947	1947-6	7	1947-7	1947-5	1947-4	1947-3	Post	Not	.5 mile s.w. of Glendon	Northampton	Alluvium		170	195.6748245
Cardamine	pensylvanica		Brassicaceae	Native	Herbaceous	Dry	7	Spring	PH	PH00506553	1954	6/3/1954	6	1954	1954	1954-6	7	1954-7	1954-5	1954-4	1954-3	During	Not	Edge of Pa canal bank .5 mile s. of Morrisville	Bucks	Canal Bank		154	179.6748245
Cardamine	pensylvanica		Brassicaceae	Native	Herbaceous	Dry	7	Spring	PH	PH00506558	1954	6/20/1954	6	1954	1954	1954-6	7	1954-7	1954-5	1954-4	1954-3	Post	Not	Shaley margin of n. branch of Neshaminy Creek ca. 1 mile n.e. of Newville	Bucks	Creek Margin		171	196.6748245
Cardamine	pensylvanica		Brassicaceae	Native	Herbaceous	Dry	7	Spring	MCA	33286	1954	6/9/1954	6	1954	1954	1954-6	7	1954-7	1954-5	1954-4	1954-3	During	Not	1 to 2 miles n.w. of Riverton	Northampton	Alluvium		160	185.6748245
Cardamine	pensylvanica		Brassicaceae	Native	Herbaceous	Dry	7	Spring	MCA	33333	1960	6/6/1960	6	1960	1960	1960-6	7	1960-7	1960-5	1960-4	1960-3	Post	Not	1 mile e. of Powder Valley	Berks	Swamp		158	183.6748245
Cardamine	pensylvanica		Brassicaceae	Native	Herbaceous	Dry	7	Spring	MCA	33281	1965	6/7/1965	6	1965	1965	1965-6	7	1965-7	1965-5	1965-4	1965-3	During	Not	1 mile w. of Glendon	Northampton	Alluvium		158	183.6748245
Cardamine	pensylvanica		Brassicaceae	Native	Herbaceous	Dry	7	Spring	MCA	33330	1966	6/22/1966	6	1966	1966	1966-6	7	1966-7	1966-5	1966-4	1966-3	Post	Not	2 mile n.w. of Hamburg	Berks	Bottomland		173	198.6748245
Cardamine	pensylvanica		Brassicaceae	Native	Herbaceous	Dry	7	Spring	MCA	33282	1966	6/2/1966	6	1966	1966	1966-6	7	1966-7	1966-5	1966-4	1966-3	During	Not	.5 mile s. of Stoke Park	Northampton	Swamp		153	178.6748245
Cardamine	pensylvanica		Brassicaceae	Native	Herbaceous	Dry	7	Spring	MCA	33296	1971	6/1/1971	6	1971	1971	1971-6	6	1971-6	1971-5	1971-4	1971-3	During	Not	2 miles s.e. of Claussville	Lehigh	Creek Bank		152	177.6748245
Cardamine	pensylvanica		Brassicaceae	Native	Herbaceous	Dry	7	Spring	MCA	33291	1974	6/14/1974	6	1974	1974	1974-6	7	1974-7	1974-5	1974-4	1974-3	During	Not	1.5 miles n. of Slatington	Lehigh	Shore		165	190.6748245
Cardamine	pensylvanica		Brassicaceae	Native	Herbaceous	Dry	7	Spring	MCA	33304	1976	6/28/1976	6	1976	1976	1976-6	7	1976-7	1976-5	1976-4	1976-3	During	Not	1 mile n. of Slatington	Lehigh	Shore		180	205.6748245
Cardamine	pensylvanica		Brassicaceae	Native	Herbaceous	Dry	7	Spring	MCA	33303	1977	6/27/1977	6	1977	1977	1977-6	7	1977-7	1977-5	1977-4	1977-3	Post	Not	E. of Fullerton	Lehigh	Shore		178	203.6748245
Cardamine	pensylvanica		Brassicaceae	Native	Herbaceous	Dry	7	Spring	MCA	33315	1979	6/21/1979	6	1979	1979	1979-6	7	1979-7	1979-5	1979-4	1979-3	Post	Not	1.5 miles s. of Catasauqua	Lehigh	Shore		172	197.6748245
Cardamine	pensylvanica		Brassicaceae	Native	Herbaceous	Dry	7	Spring	PH	PH00506702	1951	7/20/1951	7	1951	1951	1951-7	8	1951-8	1951-6	1951-5	1951-4	Post	Not	Bank of stream .5 mile s.e. of Lynnport	Lehigh	Stream Bank		201	226.6748245
Cardamine	pensylvanica		Brassicaceae	Native	Herbaceous	Dry	7	Spring	PH	PH00506748	1952	7/3/1952	7	1952	1952	1952-7	8	1952-8	1952-6	1952-5	1952-4	Post	Not	.5 mile s.e. of Kempton	Berks	Swamp		185	210.6748245
Cardamine	pensylvanica		Brassicaceae	Native	Herbaceous	Dry	7	Spring	MCA	33287	1953	7/29/1953	7	1953	1953	1953-7	8	1953-8	1953-6	1953-5	1953-4	Post	Not	1 mile n. of Lockport	Northampton	Alluvium		210	235.6748245
Cardamine	pensylvanica		Brassicaceae	Native	Herbaceous	Dry	7	Spring	PH	PH00506708	1959	7/3/1959	7	1959	1959	1959-7	8	1959-8	1959-6	1959-5	1959-4	Post	Not	.25 mile s. of Tatamy	Northampton	Alluvium		184	209.6748245
Cardamine	pensylvanica		Brassicaceae	Native	Herbaceous	Dry	7	Spring	MCA	33280	1959	7/5/1959	7	1959	1959	1959-7	8	1959-8	1959-6	1959-5	1959-4	During	Not	1.5 miles s.e. of Factoryville	Northampton	Roadside		186	211.6748245
Cardamine	pensylvanica		Brassicaceae	Native	Herbaceous	Dry	7	Spring	PH	PH00506699	1960	7/13/1960	7	1960	1960	1960-7	8	1960-8	1960-6	1960-5	1960-4	Post	Not	1 mile s.e. of Lowhill	Lehigh	Alluvium		195	220.6748245
Cardamine	pensylvanica		Brassicaceae	Native	Herbaceous	Dry	7	Spring	MCA	33279	1962	7/10/1962	7	1962	1962	1962-7	8	1962-8	1962-6	1962-5	1962-4	During	Not	2 miles s.e. of Treichlers	Northampton	Alluvium		191	216.6748245
Cardamine	pensylvanica		Brassicaceae	Native	Herbaceous	Dry	7	Spring	MCA	33326	1977	7/5/1977	7	1977	1977	1977-7	8	1977-8	1977-6	1977-5	1977-4	Post	Not	West Bethlehem	Lehigh	Shore		186	211.6748245
Cardamine	pensylvanica		Brassicaceae	Native	Herbaceous	Dry	7	Spring	MCA	33314	1979	7/11/1979	7	1979	1979	1979-7	8	1979-8	1979-6	1979-5	1979-4	During	Not	1.25 miles s.e. of Catasauqua	Lehigh	Shore		192	217.6748245
Cardamine	pensylvanica		Brassicaceae	Native	Herbaceous	Dry	7	Spring	MCA	33313	1979	7/28/1979	7	1979	1979	1979-7	8	1979-8	1979-6	1979-5	1979-4	Post	Not	1.2 mile s.e. of Catasauqua	Lehigh	Shore		209	234.6748245
Cardamine	pensylvanica		Brassicaceae	Native	Herbaceous	Dry	7	Spring	MCA	33320	1918	8/18/1918	8	1918	1918	1918-8	9	1918-9	1918-7	1918-6	1918-5	Post	Not	Beside LVRR ab .5 mile n.w. by w. of Rockdale station	Lehigh	Moist Shale		230	255.6748245
Cardamine	pensylvanica		Brassicaceae	Native	Herbaceous	Dry	7	Spring	PH	PH00506726	1939	8/3/1939	8	1939	1939	1939-8	9	1939-9	1939-7	1939-6	1939-5	Post	Not	1 mile E. of Leather Corner Post	Lehigh	Meadow		215	240.6748245
Cardamine	pensylvanica		Brassicaceae	Native	Herbaceous	Dry	7	Spring	PH	PH00506765	1946	8/6/1946	8	1946	1946	1946-8	9	1946-9	1946-7	1946-6	1946-5	Post	Not	Rock ledge 1 mile n.w. of Slateford	Northampton	Rock Ledge		218	243.6748245
Cardamine	pensylvanica		Brassicaceae	Native	Herbaceous	Dry	7	Spring	MCA	33336	1953	8/24/1953	8	1953	1953	1953-8	9	1953-9	1953-7	1953-6	1953-5	During	Not	.25 to .5 mile s. of Pleasant Corners	Berks	Alluvium		236	261.6748245
Cardamine	pensylvanica		Brassicaceae	Native	Herbaceous	Dry	7	Spring	PH	PH00506746	1956	8/19/1956	8	1956	1956	1956-8	9	1956-9	1956-7	1956-6	1956-5	Post	Not	Tidal mud ca. 1.5 miles s.s.e. of Morrisville	Bucks	Tidal Mud		232	257.6748245
Cardamine	pensylvanica		Brassicaceae	Native	Herbaceous	Dry	7	Spring	MCA	33346	1957	8/29/1957	8	1957	1957	1957-8	9	1957-9	1957-7	1957-6	1957-5	During	Not	Gravely shore of Delaware River in Smithtown	Bucks	Moist Sand		241	266.6748245
Cardamine	pensylvanica		Brassicaceae	Native	Herbaceous	Dry	7	Spring	PH	PH00506706	1957	8/21/1957	8	1957	1957	1957-8	9	1957-9	1957-7	1957-6	1957-5	Post	Not	Just e. of Laurys	Lehigh	Alluvium		233	258.6748245
Cardamine	pensylvanica		Brassicaceae	Native	Herbaceous	Dry	7	Spring	MCA	33339	1959	8/25/1959	8	1959	1959	1959-8	9	1959-9	1959-7	1959-6	1959-5	Post	Not	.5 mile n.w. of Cemeton	Berks	Alluvium		237	262.6748245
Cardamine	pensylvanica		Brassicaceae	Native	Herbaceous	Dry	7	Spring	MCA	33332	1964	8/24/1964	8	1964	1964	1964-8	9	1964-9	1964-7	1964-6	1964-5	Post	Not	Fountain Hill	Berks	Shore		237	262.6748245
Cardamine	pensylvanica		Brassicaceae	Native	Herbaceous	Dry	7	Spring	MCA	33302	1976	8/5/1976	8	1976	1976	1976-8	9	1976-9	1976-7	1976-6	1976-5	During	Not	1 mile s. of Slatington	Lehigh	Shore		218	243.6748245
Cardamine	pensylvanica		Brassicaceae	Native	Herbaceous	Dry	7	Spring	MCA	33327	1977	8/1/1977	8	1977	1977	1977-8	8	1977-8	1977-7	1977-6	1977-5	During	Not	North Catasauqua	Lehigh	Alluvium		213	238.6748245
Cardamine	pensylvanica		Brassicaceae	Native	Herbaceous	Dry	7	Spring	MCA	33300	1977	8/29/1977	8	1977	1977	1977-8	9	1977-9	1977-7	1977-6	1977-5	Post	Not	.25 mile s. of Slatington	Lehigh	Alluvium		241	266.6748245
Cardamine	pensylvanica		Brassicaceae	Native	Herbaceous	Dry	7	Spring	MCA	33301	1979	8/8/1979	8	1979	1979	1979-8	9	1979-9	1979-7	1979-6	1979-5	Post	Not	1 mile s. of Cemeton	Lehigh	Shore		220	245.6748245
Cardamine	pensylvanica		Brassicaceae	Native	Herbaceous	Dry	7	Spring	MCA	33309	1980	8/26/1980	8	1980	1980	1980-8	9	1980-9	1980-7	1980-6	1980-5	During	Not	West Bethlehem	Lehigh	Shore		239	264.6748245
Cardamine	pensylvanica		Brassicaceae	Native	Herbaceous	Dry	7	Spring	MCA	33312	1980	8/27/1980	8	1980	1980	1980-8	9	1980-9	1980-7	1980-6	1980-5	During	Not	S. of Slatington	Lehigh	Shore		240	265.6748245
Cardamine	pensylvanica		Brassicaceae	Native	Herbaceous	Dry	7	Spring	MCA	33305	1977	9/2/1977	9	1977	1977	1977-9	10	1977-10	1977-8	1977-7	1977-6	Post	Not	E. of Hokendauqua	Lehigh	Alluvium		245	270.6748245
Diervilla	lonicera		Caprifoliaceae	Native	Woody	Dry	2	Summer	PH	PH00330848	1910	5/30/1910	5	1910	1910	1910-5	6	1910-6	1910-4	1910-3	1910-2	During	Not	Aquetong	Bucks	Not Listed	Missing Habitat	150	168.1111768
Diervilla	lonicera		Caprifoliaceae	Native	Woody	Dry	2	Summer	PH	PH00330853	1910	5/30/1910	5	1910	1910	1910-5	6	1910-6	1910-4	1910-3	1910-2	During	Not	along River Road, Narrowsville	Bucks	Cliff Foot		150	168.1111768
Diervilla	lonicera		Caprifoliaceae	Native	Woody	Dry	2	Summer	PH	PH00330845	1936	5/16/1936	5	1936	1936	1936-5	6	1936-6	1936-4	1936-3	1936-2	Pre	Not	Rittenhouse Gap, 1.25 mi W of Seisholtzville	Berks	Rocky Woods		137	155.1111768
Diervilla	lonicera		Caprifoliaceae	Native	Woody	Dry	2	Summer	PH	PH00330787	1937	5/31/1937	5	1937	1937	1937-5	6	1937-6	1937-4	1937-3	1937-2	Pre	Not	in Totts Gap, Blue Mt., W of Slateford	Northampton	Wooded Slope		151	169.1111768
Diervilla	lonicera		Caprifoliaceae	Native	Woody	Dry	2	Summer	PH	PH00330809	1942	5/27/1942	5	1942	1942	1942-5	6	1942-6	1942-4	1942-3	1942-2	Pre	Not	Bougher Hill, 1 mile SW of Coffeetown	Northampton	Wooded Slope		147	165.1111768
Diervilla	lonicera		Caprifoliaceae	Native	Woody	Dry	2	Summer	PH	PH00330804	1942	5/27/1945	5	1945	1945	1945-5	6	1945-6	1945-4	1945-3	1945-2	During	Not	Bougher Hill, 1 mi SW of Coffeetown	Northampton	Dry Woods		147	165.1111768
Diervilla	lonicera		Caprifoliaceae	Native	Woody	Dry	2	Summer	PH	PH00330815	1949	5/29/1949	5	1949	1949	1949-5	6	1949-6	1949-4	1949-3	1949-2	During	Not	1/2 mi ESE of Lowhill	Lehigh	Wooded Slope Crest		149	167.1111768
Diervilla	lonicera		Caprifoliaceae	Native	Woody	Dry	2	Summer	PH	PH00330847	1959	5/24/1959	5	1959	1959	1959-5	6	1959-6	1959-4	1959-3	1959-2	During	Not	1.75 mi E of Bernville	Berks	Rocky Woods		144	162.1111768
Diervilla	lonicera		Caprifoliaceae	Native	Woody	Dry	2	Summer	PH	PH00330805	1861	6/21/1861	6	1861	1861	1861-6	7	1861-7	1861-5	1861-4	1861-3	During	Not	Bethlehem	Northampton	Not Listed		172	190.1111768
Diervilla	lonicera		Caprifoliaceae	Native	Woody	Dry	2	Summer	PH	PH00330854	1883	6/13/1883	6	1883	1883	1883-6	7	1883-7	1883-5	1883-4	1883-3	During	Not	Nockamixon	Bucks	Not Listed	Missing Habitat	164	182.1111768
Diervilla	lonicera		Caprifoliaceae	Native	Woody	Dry	2	Summer	PH	PH00330802	1889	6/3/1889	6	1889	1889	1889-6	6	1889-6	1889-5	1889-4	1889-3	During	Not	Chestnut Hill, Easton	Northampton	Not Listed	Missing Habitat	154	172.1111768
Diervilla	lonicera		Caprifoliaceae	Native	Woody	Dry	2	Summer	PH	PH00330814	1899	6/1/1899	6	1899	1899	1899-6	6	1899-6	1899-5	1899-4	1899-3	During	Not	Turnhole Mts.	Lehigh	Thicket		152	170.1111768
Diervilla	lonicera		Caprifoliaceae	Native	Woody	Dry	2	Summer	PH	PH00330821	1907	6/22/1907	6	1907	1907	1907-6	7	1907-7	1907-5	1907-4	1907-3	During	Not	about 1.75 mi ESE of Centre Square Allentown	Lehigh	Roadside		173	191.1111768
Diervilla	lonicera		Caprifoliaceae	Native	Woody	Dry	2	Summer	MCA	MCA0025683	1907	6/22/1907	6	1907	1907	1907-6	7	1907-7	1907-5	1907-4	1907-3	During	Not	in old quarry with seeping springhead between road and L.V. Railroad about 1 5/8 miles ESE of Center Square, Allentown 40.593225 -75.443018 +-620m	Lehigh	Old Quarry		173	191.1111768
Diervilla	lonicera		Caprifoliaceae	Native	Woody	Dry	2	Summer	PH	PH00330791	1908	6/8/1908	6	1908	1908	1908-6	7	1908-7	1908-5	1908-4	1908-3	During	Not	Delabole	Northampton	Hillside		160	178.1111768
Diervilla	lonicera		Caprifoliaceae	Native	Woody	Dry	2	Summer	PH	PH00330793	1908	6/29/1908	6	1908	1908	1908-6	7	1908-7	1908-5	1908-4	1908-3	During	Not	�N Bangor, NE slope of The Little Offset, Kittatinny Range	Northampton	During		181	199.1111768
Diervilla	lonicera		Caprifoliaceae	Native	Woody	Dry	2	Summer	PH	PH00330795	1908	6/27/1908	6	1908	1908	1908-6	7	1908-7	1908-5	1908-4	1908-3	During	Not	North Banger, NE slope of the big offset near summit of Rittatinny Range	Northampton	Slope		179	197.1111768
Diervilla	lonicera		Caprifoliaceae	Native	Woody	Dry	2	Summer	PH	PH00330820	1908	6/30/1908	6	1908	1908	1908-6	7	1908-7	1908-5	1908-4	1908-3	Post	Not	Bethlehem, S side of Lehigh River	Lehigh	Riverside		182	200.1111768
Diervilla	lonicera		Caprifoliaceae	Native	Woody	Dry	2	Summer	PH	PH00330822	1911	6/4/1911	6	1911	1911	1911-6	6	1911-6	1911-5	1911-4	1911-3	During	Not	vicinity of wooded (N.) slope of hill about 5/8 mile E of Vera Cruz, P.O.	Lehigh	Wooded Slope		155	173.1111768
Diervilla	lonicera		Caprifoliaceae	Native	Woody	Dry	2	Summer	MCA	MCA0025682	1911	6/4/1911	6	1911	1911	1911-6	6	1911-6	1911-5	1911-4	1911-3	During	Not	vicinity of wooded N slope of hill about 5/8 mile E of Vera Cruz, post office 40.505653 -75.484659 +-3407m	Lehigh	Wooded Slope		155	173.1111768
Diervilla	lonicera		Caprifoliaceae	Native	Woody	Dry	2	Summer	PH	PH00330813	1912	6/22/1912	6	1912	1912	1912-6	7	1912-7	1912-5	1912-4	1912-3	During	Not	Lehigh River, along LVRR Hillside, Treichler's	Lehigh	Hillside		174	192.1111768
Diervilla	lonicera		Caprifoliaceae	Native	Woody	Dry	2	Summer	MCA	MCA0025686	1921	6/5/1912	6	1912	1912	1912-6	6	1912-6	1912-5	1912-4	1912-3	During	Not	in woods N of road about 1 1/8 miles WNW of Wescosville crossroads 40.573001 -75.572792 +-3092m	Lehigh	Woods		157	175.1111768
Diervilla	lonicera		Caprifoliaceae	Native	Woody	Dry	2	Summer	PH	PH00330834	1915	6/27/1915	6	1915	1915	1915-6	7	1915-7	1915-5	1915-4	1915-3	During	Not	Lobachsville	Berks	Wood Border		178	196.1111768
Diervilla	lonicera		Caprifoliaceae	Native	Woody	Dry	2	Summer	PH	PH00330818	1921	6/5/1921	6	1921	1921	1921-6	6	1921-6	1921-5	1921-4	1921-3	Post	Not	in woods N of road about 1 1/8 miles WNW of Wescosville crossroads 40.573001 -75.572792 +-3092m	Lehigh	Woods		156	174.1111768
Diervilla	lonicera		Caprifoliaceae	Native	Woody	Dry	2	Summer	PH	PH00330856	1921	6/5/1921	6	1921	1921	1921-6	6	1921-6	1921-5	1921-4	1921-3	During	Not	along fence row, stony ground 1 mile NW of Telford	Bucks	Stony Ground		156	174.1111768
Diervilla	lonicera		Caprifoliaceae	Native	Woody	Dry	2	Summer	PH	PH00330823	1922	6/4/1922	6	1922	1922	1922-6	6	1922-6	1922-5	1922-4	1922-3	During	Not	N slope, about 5/8 mi WSW of Spring Valley crossroads	Lehigh	Woods Slope		155	173.1111768
Diervilla	lonicera		Caprifoliaceae	Native	Woody	Dry	2	Summer	MCA	MCA0025688	1922	6/4/1922	6	1922	1922	1922-6	6	1922-6	1922-5	1922-4	1922-3	Pre	Not	rocky lightly wooded N slope near crest about 5/8 mile WSW of Spring Valley crossroads 40.549133 -75.369804 +-3063m	Lehigh	Wooded Slope		155	173.1111768
Diervilla	lonicera		Caprifoliaceae	Native	Woody	Dry	2	Summer	PH	PH00330851	1926	6/20/1926	6	1926	1926	1926-6	7	1926-7	1926-5	1926-4	1926-3	Pre	Not	Delaware River, 1 mile S of Lumberville	Bucks	Wooded Hillside		171	189.1111768
Diervilla	lonicera		Caprifoliaceae	Native	Woody	Dry	2	Summer	PH	PH00330857	1928	6/8/1928	6	1928	1928	1928-6	7	1928-7	1928-5	1928-4	1928-3	During	Not	1/2 mi N of Tullytown	Bucks	Moist Woods		160	178.1111768
Diervilla	lonicera		Caprifoliaceae	Native	Woody	Dry	2	Summer	PH	PH00330836	1933	6/3/1933	6	1933	1933	1933-6	6	1933-6	1933-5	1933-4	1933-3	During	Not	Long Hill, SE of Shanesville	Berks	Quarry Floor		154	172.1111768
Diervilla	lonicera		Caprifoliaceae	Native	Woody	Dry	2	Summer	PH	PH00330837	1934	6/24/1934	6	1934	1934	1934-6	7	1934-7	1934-5	1934-4	1934-3	Pre	Not	Dry shale bank along RR S of Dreibelbis	Berks	Shale Bank		175	193.1111768
Diervilla	lonicera		Caprifoliaceae	Native	Woody	Dry	2	Summer	PH	PH00330842	1934	6/26/1934	6	1934	1934	1934-6	7	1934-7	1934-5	1934-4	1934-3	Pre	Not	Northern slope of Mt. Neversink, Reading	Berks	Slope		177	195.1111768
Diervilla	lonicera		Caprifoliaceae	Native	Woody	Dry	2	Summer	PH	PH00330846	1934	6/26/1934	6	1934	1934	1934-6	7	1934-7	1934-5	1934-4	1934-3	During	Not	N slope of Mt. Neversink, Reading	Berks	Slope		177	195.1111768
Diervilla	lonicera		Caprifoliaceae	Native	Woody	Dry	2	Summer	PH	PH00330792	1936	6/7/1936	6	1936	1936	1936-6	7	1936-7	1936-5	1936-4	1936-3	Post	Not	rocky, open bushy slope below Little Gap N of Danielsville, Blue Mountain	Northampton	Bushy Slope		159	177.1111768
Diervilla	lonicera		Caprifoliaceae	Native	Woody	Dry	2	Summer	PH	PH00330812	1937	6/10/1937	6	1937	1937	1937-6	7	1937-7	1937-5	1937-4	1937-3	Pre	Not	Blue Mountains Fox Gap, 3 miles NW of Johnsonville	Northampton	Wooded Slope		161	179.1111768
Diervilla	lonicera		Caprifoliaceae	Native	Woody	Dry	2	Summer	PH	PH00330796	1940	6/26/1940	6	1940	1940	1940-6	7	1940-7	1940-5	1940-4	1940-3	During	Not	ca. 3/4 mile E of Steel City 40.627876 -75.313358 +-3510m	Northampton	Roadside		178	196.1111768
Diervilla	lonicera		Caprifoliaceae	Native	Woody	Dry	2	Summer	PH	PH00330798	1940	6/13/1940	6	1940	1940	1940-6	7	1940-7	1940-5	1940-4	1940-3	Post	Not	3/4 mi SE of Lower Saucon	Northampton	Dry Woods		165	183.1111768
Diervilla	lonicera		Caprifoliaceae	Native	Woody	Dry	2	Summer	PH	PH00330835	1940	6/15/1940	6	1940	1940	1940-6	7	1940-7	1940-5	1940-4	1940-3	Post	Not	clearing on rocky N slope near Oley Furnace, 1.5 miles N of Friedensburg, Furnace Hill	Berks	Rocky Slope		167	185.1111768
Diervilla	lonicera		Caprifoliaceae	Native	Woody	Dry	2	Summer	PH	PH00330841	1941	6/12/1941	6	1941	1941	1941-6	7	1941-7	1941-5	1941-4	1941-3	During	Not	5/8 mi SW of McKnights Gap	Berks	Woods Road		163	181.1111768
Diervilla	lonicera		Caprifoliaceae	Native	Woody	Dry	2	Summer	PH	PH00330800	1941	6/23/1941	6	1941	1941	1941-6	7	1941-7	1941-5	1941-4	1941-3	During	Not	1/2 mi S of Chapman Quarries 40.750691 -75.401455 +-311m	Northampton	Swampy Woods		174	192.1111768
Diervilla	lonicera		Caprifoliaceae	Native	Woody	Dry	2	Summer	MCA	MCA0025676	1941	6/11/1941	6	1941	1941	1941-6	7	1941-7	1941-5	1941-4	1941-3	During	Not	along Lehigh River, 1 mile E of Steel City 40.627875 -75.308584 +-5241m	Northampton	Wooded Slope		162	180.1111768
Diervilla	lonicera		Caprifoliaceae	Native	Woody	Dry	2	Summer	PH	PH00330843	1942	6/19/1942	6	1942	1942	1942-6	7	1942-7	1942-5	1942-4	1942-3	Post	Not	Southern edge of Galen Hall golf course, 3 miles NE of Reinholds	Berks	Sandy Roadside		170	188.1111768
Diervilla	lonicera		Caprifoliaceae	Native	Woody	Dry	2	Summer	PH	PH00330817	1949	6/14/1949	6	1949	1949	1949-6	7	1949-7	1949-5	1949-4	1949-3	Pre	Not	1 mi E of Weidasville	Lehigh	Wooded Slope		165	183.1111768
Diervilla	lonicera		Caprifoliaceae	Native	Woody	Dry	2	Summer	PH	PH00330839	1950	6/27/1950	6	1950	1950	1950-6	7	1950-7	1950-5	1950-4	1950-3	During	Not	along railroad, 3 miles WSW of Shoemakersville	Berks	Woods		178	196.1111768
Diervilla	lonicera		Caprifoliaceae	Native	Woody	Dry	2	Summer	MCA	MCA0025689	1951	6/7/1951	6	1951	1951	1951-6	6	1951-6	1951-5	1951-4	1951-3	Pre	Not	3/4 mile NW of Lowhill 40.661947 -75.693375 +-1970m	Lehigh	Woods		158	176.1111768
Diervilla	lonicera		Caprifoliaceae	Native	Woody	Dry	2	Summer	PH	PH00330830	1953	6/17/1953	6	1953	1953	1953-6	7	1953-7	1953-5	1953-4	1953-3	Pre	Not	1/2 mi SE of Greenawald	Berks	Woods		168	186.1111768
Diervilla	lonicera		Caprifoliaceae	Native	Woody	Dry	2	Summer	MCA	MCA0025691	1953	6/17/1953	6	1953	1953	1953-6	7	1953-7	1953-5	1953-4	1953-3	During	Not	1/2 mile SE of Greenawald 40.598303 -75.865397 +-3272m	Lehigh	Woods		168	186.1111768
Diervilla	lonicera		Caprifoliaceae	Native	Woody	Dry	2	Summer	PH	PH00330832	1955	6/7/1955	6	1955	1955	1955-6	6	1955-6	1955-5	1955-4	1955-3	Pre	Not	0.875 mi SW of Huffs Church	Berks	Roadside		158	176.1111768
Diervilla	lonicera		Caprifoliaceae	Native	Woody	Dry	2	Summer	MCA	MCA0025674	1956	6/29/1956	6	1956	1956	1956-6	7	1956-7	1956-5	1956-4	1956-3	During	Not	1 1/4 miles N of Youngsville 40.799321 -75.47685 +-3909m	Northampton	Woods		181	199.1111768
Diervilla	lonicera		Caprifoliaceae	Native	Woody	Dry	2	Summer	MCA	MCA0025677	1965	6/9/1965	6	1965	1965	1965-6	7	1965-7	1965-5	1965-4	1965-3	During	Not	1 mile W of Summit Lawn 40.559264 -75.452591 +-5241m	Lehigh	Woods		160	178.1111768
Diervilla	lonicera		Caprifoliaceae	Native	Woody	Dry	2	Summer	MCA	MCA0025679	1981	6/8/1981	6	1981	1981	1981-6	7	1981-7	1981-5	1981-4	1981-3	Pre	Not	1 1/2 miles E of Emmaus 40.539539 -75.468245 +-4245m	Lehigh	Woods		159	177.1111768
Diervilla	lonicera		Caprifoliaceae	Native	Woody	Dry	2	Summer	PH	PH00330859	1883	7/1/1883	7	1883	1883	1883-7	7	1883-7	1883-6	1883-5	1883-4	During	Not	Haycock Mt.	Bucks	Not Listed	Missing Habitat	182	200.1111768
Diervilla	lonicera		Caprifoliaceae	Native	Woody	Dry	2	Summer	MCA	MCA0025681	1907	7/6/1907	7	1907	1907	1907-7	7	1907-7	1907-6	1907-5	1907-4	During	Not	in the vicinity of woods and roadside near a fork in road about 1 1/4 miles NE of Saegersville, post office 40.713459 -75.672737 +-3296m	Lehigh	Roadside Woods		187	205.1111768
Diervilla	lonicera		Caprifoliaceae	Native	Woody	Dry	2	Summer	PH	PH00330808	1940	7/11/1940	7	1940	1940	1940-7	8	1940-8	1940-6	1940-5	1940-4	Post	Not	1/4 mile e. of Chapmens Quarries	Northampton	Woods		193	211.1111768
Erigeron	annuus		Asteraceae	Native	Herbaceous	Dry	7	Spring	PH	285952	1951	5/24/1951	5	1951	1951	1951-5	5	1951-5	1951-4	1951-3	1951-2	Pre	Not	ca. 1 mi. E of Buckingham	Bucks	Roadside		144	138.359596
Erigeron	annuus		Asteraceae	Native	Herbaceous	Dry	7	Spring	PH	285967	1895	6/10/1895	6	1895	1895	1895-6	6	1895-6	1895-5	1895-4	1895-3	Pre	Not	Smith's Corner	Bucks	Not Listed	Missing Habitat	161	155.359596
Erigeron	annuus		Asteraceae	Native	Herbaceous	Dry	7	Spring	PH	285963	1916	6/14/1916	6	1916	1916	1916-6	6	1916-6	1916-5	1916-4	1916-3	Pre	Not	Telford	Bucks	Not Listed	Missing Habitat	166	160.359596
Erigeron	annuus		Asteraceae	Native	Herbaceous	Dry	7	Spring	PH	285961	1927	6/26/1927	6	1927	1927	1927-6	6	1927-6	1927-5	1927-4	1927-3	Pre	Not	1 mi. NW of tributary of Cooks Creek Pleasant Valley	Bucks	Woods		177	171.359596
Erigeron	annuus		Asteraceae	Native	Herbaceous	Dry	7	Spring	PH	285932	1928	6/23/1928	6	1928	1928	1928-6	6	1928-6	1928-5	1928-4	1928-3	Pre	Not	East bank of Schuylkill River, 0.5 mile S of Reading	Berks	Moist Thicket		175	169.359596
Erigeron	annuus		Asteraceae	Native	Herbaceous	Dry	7	Spring	PH	285959	1928	6/17/1928	6	1928	1928	1928-6	6	1928-6	1928-5	1928-4	1928-3	Pre	Not	2.5 miles NW Neshaminy, Buchslo	Bucks	Fertile Soil		169	163.359596
Erigeron	annuus		Asteraceae	Native	Herbaceous	Dry	7	Spring	PH	285928	1933	6/3/1933	6	1933	1933	1933-6	5	1933-5	1933-5	1933-4	1933-3	Pre	Not	E of Shanesville	Berks	Fallow Field		154	148.359596
Erigeron	annuus		Asteraceae	Native	Herbaceous	Dry	7	Spring	PH	285894	1934	6/28/1934	6	1934	1934	1934-6	6	1934-6	1934-5	1934-4	1934-3	During	Not	N of Point Phillip; Blue Mountain	Northampton	Roadside		179	173.359596
Erigeron	annuus		Asteraceae	Native	Herbaceous	Dry	7	Spring	PH	285931	1935	6/16/1935	6	1935	1935	1935-6	6	1935-6	1935-5	1935-4	1935-3	Pre	Not	Ludwigs School, 2 mii. S.E. of Fleetwood	Berks	Field		167	161.359596
Erigeron	annuus		Asteraceae	Native	Herbaceous	Dry	7	Spring	PH	285937	1939	6/3/1939	6	1939	1939	1939-6	5	1939-5	1939-5	1939-4	1939-3	Pre	Not	1 mi SSW McKnights Gub	Berks	Dry Bank		154	148.359596
Erigeron	annuus		Asteraceae	Native	Herbaceous	Dry	7	Spring	PH	285902	1940	6/13/1940	6	1940	1940	1940-6	6	1940-6	1940-5	1940-4	1940-3	Pre	Not	1 mi S of Stouts	Northampton	Roadside		165	159.359596
Erigeron	annuus		Asteraceae	Native	Herbaceous	Dry	7	Spring	PH	285893	1940	6/14/1940	6	1940	1940	1940-6	6	1940-6	1940-5	1940-4	1940-3	Pre	Not	1 mile w. of Danielsville	Northampton	Roadside		166	160.359596
Erigeron	annuus		Asteraceae	Native	Herbaceous	Dry	7	Spring	PH	285903	1940	6/19/1940	6	1940	1940	1940-6	6	1940-6	1940-5	1940-4	1940-3	During	Not	ca. 1 mile w. of Raubsville	Northampton	Wooded Slope		171	165.359596
Erigeron	annuus		Asteraceae	Native	Herbaceous	Dry	7	Spring	PH	285898	1940	6/26/1940	6	1940	1940	1940-6	6	1940-6	1940-5	1940-4	1940-3	Pre	Not	ca. 0.75 mi E of Steel City	Northampton	Roadside		178	172.359596
Erigeron	annuus		Asteraceae	Native	Herbaceous	Dry	7	Spring	PH	285905	1940	6/28/1940	6	1940	1940	1940-6	6	1940-6	1940-5	1940-4	1940-3	During	Not	ca. 0.5 mi N of Pennsville	Northampton	Roadside		180	174.359596
Erigeron	annuus		Asteraceae	Native	Herbaceous	Dry	7	Spring	PH	285942	1941	6/26/1941	6	1941	1941	1941-6	6	1941-6	1941-5	1941-4	1941-3	During	Not	along Penn. R.R. tracks, Bristol	Bucks	Waste Ground		177	171.359596
Erigeron	annuus		Asteraceae	Native	Herbaceous	Dry	7	Spring	PH	285892	1941	6/19/1941	6	1941	1941	1941-6	6	1941-6	1941-5	1941-4	1941-3	During	Not	0.5 mile NW of Centerville	Northampton	Meadow		170	164.359596
Erigeron	annuus		Asteraceae	Native	Herbaceous	Dry	7	Spring	PH	285896	1941	6/26/1941	6	1941	1941	1941-6	6	1941-6	1941-5	1941-4	1941-3	Pre	Not	S. of Petersville	Northampton	Wooded Slope		177	171.359596
Erigeron	annuus		Asteraceae	Native	Herbaceous	Dry	7	Spring	PH	285891	1942	6/15/1942	6	1942	1942	1942-6	6	1942-6	1942-5	1942-4	1942-3	During	Not	1 - 2 mi W of Martins Creek	Northampton	Woods		166	160.359596
Erigeron	annuus		Asteraceae	Native	Herbaceous	Dry	7	Spring	PH	285895	1947	6/28/1947	6	1947	1947	1947-6	6	1947-6	1947-5	1947-4	1947-3	During	Not	0.25 mi. W of Nazareth	Northampton	Fallow Field		179	173.359596
Erigeron	annuus		Asteraceae	Native	Herbaceous	Dry	7	Spring	PH	285901	1948	6/26/1948	6	1948	1948	1948-6	6	1948-6	1948-5	1948-4	1948-3	During	Not	ca. 1/4 mile South East of Shimersville	Northampton	Roadside		178	172.359596
Erigeron	annuus		Asteraceae	Native	Herbaceous	Dry	7	Spring	PH	285957	1950	6/29/1950	6	1950	1950	1950-6	6	1950-6	1950-5	1950-4	1950-3	During	Not	Haycock Mountain ca. 1 mi. NW of Haycock Run	Bucks	Woods		180	174.359596
Erigeron	annuus		Asteraceae	Native	Herbaceous	Dry	7	Spring	PH	285916	1950	6/22/1950	6	1950	1950	1950-6	6	1950-6	1950-5	1950-4	1950-3	During	Not	1 mile N.W. of Cementon	Lehigh	Alluvium		173	167.359596
Erigeron	annuus		Asteraceae	Native	Herbaceous	Dry	7	Spring	PH	285918	1950	6/23/1950	6	1950	1950	1950-6	6	1950-6	1950-5	1950-4	1950-3	Pre	Not	Allentow, 23 and Liberty Streets	Lehigh	Fallow Field		174	168.359596
Erigeron	annuus		Asteraceae	Native	Herbaceous	Dry	7	Spring	PH	285920	1950	6/26/1950	6	1950	1950	1950-6	6	1950-6	1950-5	1950-4	1950-3	During	Not	2.5 miles SE of Alburtis	Lehigh	Field		177	171.359596
Erigeron	annuus		Asteraceae	Native	Herbaceous	Dry	7	Spring	MCA	29101	1950	6/30/1950	6	1950	1950	1950-6	6	1950-6	1950-5	1950-4	1950-3	During	Not	1 mile n.w. of Stines Corner	Lehigh	Field		181	175.359596
Erigeron	annuus		Asteraceae	Native	Herbaceous	Dry	7	Spring	MCA	29102	1950	6/30/1950	6	1950	1950	1950-6	6	1950-6	1950-5	1950-4	1950-3	During	Not	1 mile s. of Lynnville	Lehigh	Field		181	175.359596
Erigeron	annuus		Asteraceae	Native	Herbaceous	Dry	7	Spring	PH	285911	1950	6/30/1950	6	1950	1950	1950-6	6	1950-6	1950-5	1950-4	1950-3	During	Not	1 miles S of New Tripoli	Lehigh	Field		181	175.359596
Erigeron	annuus		Asteraceae	Native	Herbaceous	Dry	7	Spring	PH	285923	1952	6/19/1952	6	1952	1952	1952-6	6	1952-6	1952-5	1952-4	1952-3	During	Not	1 mile s.e. of ALBANY	Berks	Old Field		171	165.359596
Erigeron	annuus		Asteraceae	Native	Herbaceous	Dry	7	Spring	PH	285910	1952	6/27/1952	6	1952	1952	1952-6	6	1952-6	1952-5	1952-4	1952-3	During	Not	1 mile N.E. of Lynnport	Lehigh	Fallow Field		179	173.359596
Erigeron	annuus		Asteraceae	Native	Herbaceous	Dry	7	Spring	PH	285950	1954	6/20/1954	6	1954	1954	1954-6	6	1954-6	1954-5	1954-4	1954-3	During	Not	0.75 mile W of Woodbourne	Bucks	Field		171	165.359596
Erigeron	annuus		Asteraceae	Native	Herbaceous	Dry	7	Spring	PH	285929	1955	6/7/1955	6	1955	1955	1955-6	6	1955-6	1955-5	1955-4	1955-3	Pre	Not	0.375 mi E of Landis Store	Berks	Field		158	152.359596
Erigeron	annuus		Asteraceae	Native	Herbaceous	Dry	7	Spring	MCA	29111	1955	6/21/1955	6	1955	1955	1955-6	6	1955-6	1955-5	1955-4	1955-3	During	Not	Just n. of Ironton	Lehigh	Fallow Field		172	166.359596
Erigeron	annuus		Asteraceae	Native	Herbaceous	Dry	7	Spring	MCA	29093	1955	6/17/1955	6	1955	1955	1955-6	6	1955-6	1955-5	1955-4	1955-3	During	Not	1 mile n.e. of Johnsonville	Northampton	Cinders		168	162.359596
Erigeron	annuus		Asteraceae	Native	Herbaceous	Dry	7	Spring	MCA	29113	1958	6/12/1958	6	1958	1958	1958-6	6	1958-6	1958-5	1958-4	1958-3	During	Not	Fill by Neshaming Creek Riverside Ave. and Parkview Ave. Newportville	Bucks	Fill		163	157.359596
Erigeron	annuus		Asteraceae	Native	Herbaceous	Dry	7	Spring	MCA	29114	1958	6/26/1958	6	1958	1958	1958-6	6	1958-6	1958-5	1958-4	1958-3	During	Not	Ca. 1.5 miles s.s.e. of Morrisville	Bucks	Old Field		177	171.359596
Erigeron	annuus		Asteraceae	Native	Herbaceous	Dry	7	Spring	PH	285938	1959	6/4/1959	6	1959	1959	1959-6	5	1959-5	1959-5	1959-4	1959-3	During	Not	1.75 mi SW of Plowville	Berks	Roadside		155	149.359596
Erigeron	annuus		Asteraceae	Native	Herbaceous	Dry	7	Spring	PH	285934	1959	6/6/1959	6	1959	1959	1959-6	6	1959-6	1959-5	1959-4	1959-3	During	Not	0.625 mi. SSE of Bernville	Berks	Field		157	151.359596
Erigeron	annuus		Asteraceae	Native	Herbaceous	Dry	7	Spring	PH	285945	1961	6/8/1961	6	1961	1961	1961-6	6	1961-6	1961-5	1961-4	1961-3	Pre	Not	Levittown Parkway, near Holly Hill, Levittown	Bucks	Sand Pit		159	153.359596
Erigeron	annuus		Asteraceae	Native	Herbaceous	Dry	7	Spring	PH	285944	1961	6/18/1961	6	1961	1961	1961-6	6	1961-6	1961-5	1961-4	1961-3	Pre	Not	Riegelsville	Bucks	Canal Bank		169	163.359596
Erigeron	annuus		Asteraceae	Native	Herbaceous	Dry	7	Spring	PH	285946	1961	6/18/1961	6	1961	1961	1961-6	6	1961-6	1961-5	1961-4	1961-3	Pre	Not	Pa. canal bank just above Riegelsville	Bucks	Canal Bank		169	163.359596
Erigeron	annuus		Asteraceae	Native	Herbaceous	Dry	7	Spring	PH	285948	1961	6/23/1961	6	1961	1961	1961-6	6	1961-6	1961-5	1961-4	1961-3	During	Not	0.875 mi. S of Southampton	Bucks	Waste Ground		174	168.359596
Erigeron	annuus		Asteraceae	Native	Herbaceous	Dry	7	Spring	MCA	29106	1961	6/30/1961	6	1961	1961	1961-6	6	1961-6	1961-5	1961-4	1961-3	During	Not	1.5 miles s. of Haafsville	Lehigh	Old Field		181	175.359596
Erigeron	annuus		Asteraceae	Native	Herbaceous	Dry	7	Spring	MCA	29100	1964	6/28/1964	6	1964	1964	1964-6	6	1964-6	1964-5	1964-4	1964-3	During	Not	West Bethlehem	Lehigh	Grassy Slope		180	174.359596
Erigeron	annuus		Asteraceae	Native	Herbaceous	Dry	7	Spring	MCA	29095	1966	6/21/1966	6	1966	1966	1966-6	6	1966-6	1966-5	1966-4	1966-3	During	Not	E. of Freemansburg	Northampton	Towpath		172	166.359596
Erigeron	annuus		Asteraceae	Native	Herbaceous	Dry	7	Spring	MCA	29097	1976	6/1/1976	6	1976	1976	1976-6	5	1976-5	1976-5	1976-4	1976-3	Post	Not	W. of Freemansburg	Northampton	Towpath		153	147.359596
Erigeron	annuus		Asteraceae	Native	Herbaceous	Dry	7	Spring	MCA	29104	1978	6/19/1978	6	1978	1978	1978-6	6	1978-6	1978-5	1978-4	1978-3	During	Not	1 mile s.e. of Lowhill	Lehigh	Bottomland		170	164.359596
Erigeron	annuus		Asteraceae	Native	Herbaceous	Dry	7	Spring	MCA	29108	1980	6/24/1980	6	1980	1980	1980-6	6	1980-6	1980-5	1980-4	1980-3	During	Not	S.e. of Mickleys	Lehigh	Ballast		176	170.359596
Erigeron	annuus		Asteraceae	Native	Herbaceous	Dry	7	Spring	MCA	29110	1980	6/25/1980	6	1980	1980	1980-6	6	1980-6	1980-5	1980-4	1980-3	During	Not	2 miles s.e. of Dorneyville	Lehigh	Bottomland		177	171.359596
Erigeron	annuus		Asteraceae	Native	Herbaceous	Dry	7	Spring	PH	285960	1932	7/12/1932	7	1932	1932	1932-7	7	1932-7	1932-6	1932-5	1932-4	During	Not	1 mi E of Ottsville	Bucks	Field		194	188.359596
Erigeron	annuus		Asteraceae	Native	Herbaceous	Dry	7	Spring	PH	285925	1939	7/4/1939	7	1939	1939	1939-7	6	1939-6	1939-6	1939-5	1939-4	During	Not	1.5 mi NW of Eckville	Berks	Woods		185	179.359596
Erigeron	annuus		Asteraceae	Native	Herbaceous	Dry	7	Spring	PH	285924	1939	7/11/1939	7	1939	1939	1939-7	7	1939-7	1939-6	1939-5	1939-4	During	Not	1 mi. E of Seisholtzville	Berks	Open Woods		192	186.359596
Erigeron	annuus		Asteraceae	Native	Herbaceous	Dry	7	Spring	PH	285949	1940	7/8/1940	7	1940	1940	1940-7	7	1940-7	1940-6	1940-5	1940-4	During	Not	2 miles E of Springtown, Springfield Township	Bucks	Old Field		190	184.359596
Erigeron	annuus		Asteraceae	Native	Herbaceous	Dry	7	Spring	PH	285955	1940	7/8/1940	7	1940	1940	1940-7	7	1940-7	1940-6	1940-5	1940-4	During	Not	Two miles E of Springtown, Springfield Township	Bucks	Old Field		190	184.359596
Erigeron	annuus		Asteraceae	Native	Herbaceous	Dry	7	Spring	PH	285906	1940	7/17/1940	7	1940	1940	1940-7	7	1940-7	1940-6	1940-5	1940-4	During	Not	3/4 mile S. of Canter Square, Easton	Northampton	Wooded Slope		199	193.359596
Erigeron	annuus		Asteraceae	Native	Herbaceous	Dry	7	Spring	PH	285904	1947	7/17/1947	7	1947	1947	1947-7	7	1947-7	1947-6	1947-5	1947-4	During	Not	2 mi W of Martins Creek	Northampton	Roadside		198	192.359596
Erigeron	annuus		Asteraceae	Native	Herbaceous	Dry	7	Spring	PH	285951	1948	7/11/1948	7	1948	1948	1948-7	7	1948-7	1948-6	1948-5	1948-4	During	Not	near Ridge Valley Creek ca. 0.5 mi. NW of Argus	Bucks	Woods		193	187.359596
Erigeron	annuus		Asteraceae	Native	Herbaceous	Dry	7	Spring	PH	285941	1950	7/2/1950	7	1950	1950	1950-7	6	1950-6	1950-6	1950-5	1950-4	During	Not	Bowmans Hill	Bucks	Roadside		183	177.359596
Erigeron	annuus		Asteraceae	Native	Herbaceous	Dry	7	Spring	PH	285921	1950	7/7/1950	7	1950	1950	1950-7	7	1950-7	1950-6	1950-5	1950-4	During	Not	1/2 mile E. of Lanark	Lehigh	Fallow Field		188	182.359596
Erigeron	annuus		Asteraceae	Native	Herbaceous	Dry	7	Spring	PH	285917	1950	7/22/1950	7	1950	1950	1950-7	7	1950-7	1950-6	1950-5	1950-4	Pre	Not	0.25 mile S of Pleasant Corners	Lehigh	Fallow Field		203	197.359596
Erigeron	annuus		Asteraceae	Native	Herbaceous	Dry	7	Spring	PH	285915	1950	7/27/1950	7	1950	1950	1950-7	7	1950-7	1950-6	1950-5	1950-4	During	Not	0.5 mile N of Mosserville	Lehigh	Old Field		208	202.359596
Erigeron	annuus		Asteraceae	Native	Herbaceous	Dry	7	Spring	MCA	29099	1950	7/28/1950	7	1950	1950	1950-7	7	1950-7	1950-6	1950-5	1950-4	Post	Not	1 mile n.w. of Emmaus	Lehigh	Field		209	203.359596
Erigeron	annuus		Asteraceae	Native	Herbaceous	Dry	7	Spring	PH	285933	1951	7/19/1951	7	1951	1951	1951-7	7	1951-7	1951-6	1951-5	1951-4	During	Not	1 mi. W of Pine Forge	Berks	Roadside		200	194.359596
Erigeron	annuus		Asteraceae	Native	Herbaceous	Dry	7	Spring	MCA	29096	1955	7/8/1955	7	1955	1955	1955-7	7	1955-7	1955-6	1955-5	1955-4	During	Not	1 mile s. of Pennsville	Northampton	Fallow Field		189	183.359596
Erigeron	annuus		Asteraceae	Native	Herbaceous	Dry	7	Spring	MCA	29098	1955	7/8/1955	7	1955	1955	1955-7	7	1955-7	1955-6	1955-5	1955-4	During	Not	2 miles n.w. of Newton	Northampton	Old Field		189	183.359596
Erigeron	annuus		Asteraceae	Native	Herbaceous	Dry	7	Spring	MCA	29094	1956	7/2/1956	7	1956	1956	1956-7	6	1956-6	1956-6	1956-5	1956-4	During	Not	.25 mile n. of Nazareth	Northampton	Open Woods		184	178.359596
Erigeron	annuus		Asteraceae	Native	Herbaceous	Dry	7	Spring	MCA	29115	1960	7/17/1960	7	1960	1960	1960-7	7	1960-7	1960-6	1960-5	1960-4	During	Not	Margin of alluvial woods along Delaware River just n. of Point Pleasant	Bucks	Alluvial Woods		199	193.359596
Erigeron	annuus		Asteraceae	Native	Herbaceous	Dry	7	Spring	MCA	29109	1980	7/16/1980	7	1980	1980	1980-7	7	1980-7	1980-6	1980-5	1980-4	During	Not	2 miles s.e. of Dorneyville	Lehigh	Fill		198	192.359596
Erigeron	annuus		Asteraceae	Native	Herbaceous	Dry	7	Spring	PH	285897	1940	8/12/1940	8	1940	1940	1940-8	8	1940-8	1940-7	1940-6	1940-5	During	Not	ca. 0.75 mi SW of Pennsvile	Northampton	Woods		225	219.359596
Erigeron	annuus		Asteraceae	Native	Herbaceous	Dry	7	Spring	PH	285922	1948	8/16/1948	8	1948	1948	1948-8	8	1948-8	1948-7	1948-6	1948-5	Post	Not	just N of Emmaus	Lehigh	Fallow Field		229	223.359596
Erigeron	annuus		Asteraceae	Native	Herbaceous	Dry	7	Spring	PH	285913	1948	8/19/1948	8	1948	1948	1948-8	8	1948-8	1948-7	1948-6	1948-5	Post	Not	1 mi W of Guthsville	Lehigh	Not Listed	Missing Habitat	232	226.359596
Erigeron	annuus		Asteraceae	Native	Herbaceous	Dry	7	Spring	PH	285909	1949	8/1/1949	8	1949	1949	1949-8	7	1949-7	1949-7	1949-6	1949-5	Post	Not	0.5 mile NE of Best	Lehigh	Meadow		213	207.359596
Erigeron	annuus		Asteraceae	Native	Herbaceous	Dry	7	Spring	PH	285914	1949	8/15/1949	8	1949	1949	1949-8	8	1949-8	1949-7	1949-6	1949-5	During	Not	just E of Spring Creek	Lehigh	Meadow		227	221.359596
Erigeron	annuus		Asteraceae	Native	Herbaceous	Dry	7	Spring	PH	285912	1949	8/16/1949	8	1949	1949	1949-8	8	1949-8	1949-7	1949-6	1949-5	During	Not	1 mile S.W of Lynnville	Lehigh	Field		228	222.359596
Erigeron	annuus		Asteraceae	Native	Herbaceous	Dry	7	Spring	PH	285908	1950	8/1/1950	8	1950	1950	1950-8	7	1950-7	1950-7	1950-6	1950-5	During	Not	Swamp Church	Lehigh	Open Woods		213	207.359596
Erigeron	annuus		Asteraceae	Native	Herbaceous	Dry	7	Spring	PH	285907	1935	9/25/1935	9	1935	1935	1935-9	9	1935-9	1935-8	1935-7	1935-6	Pre	Not	Bethlehem	Northampton	Creek		268	262.359596
Erigeron	annuus		Asteraceae	Native	Herbaceous	Dry	7	Spring	PH	285919	1938	9/13/1938	9	1938	1938	1938-9	9	1938-9	1938-8	1938-7	1938-6	During	Not	Fogelsville	Lehigh	Ore Pit		256	250.359596
Erigeron	annuus		Asteraceae	Native	Herbaceous	Dry	7	Spring	PH	285899	1940	9/13/1940	9	1940	1940	1940-9	9	1940-9	1940-8	1940-7	1940-6	During	Not	along Lehigh River Lockport	Northampton	Swamp		257	251.359596
Erigeron	annuus		Asteraceae	Native	Herbaceous	Dry	7	Spring	PH	285890	1942	9/16/1942	9	1942	1942	1942-9	9	1942-9	1942-8	1942-7	1942-6	During	Not	1/2 mile W. of Mount Bethel	Northampton	Meadow		259	253.359596
Erigeron	annuus		Asteraceae	Native	Herbaceous	Dry	7	Spring	PH	285940	1956	9/30/1956	9	1956	1956	1956-9	9	1956-9	1956-8	1956-7	1956-6	Post	Not	just S. of P.R.R. Bridge, Morrisville	Bucks	Railroad		274	268.359596
Erigeron	annuus		Asteraceae	Native	Herbaceous	Dry	7	Spring	MCA	29103	1963	9/4/1963	9	1963	1963	1963-9	8	1963-8	1963-8	1963-7	1963-6	Post	Not	West Bethlehem	Lehigh	Fallow Area		247	241.359596
Erigeron	annuus		Asteraceae	Native	Herbaceous	Dry	7	Spring	PH	285930	1986	9/13/1986	9	1986	1986	1986-9	9	1986-9	1986-8	1986-7	1986-6	During	Not	Hopewell Furnace National HIstoric Site	Berks	edge woods SW of furnace, near S side of French Creek		256	250.359596
Eupatorium	fistulosum		Asteraceae	Native	Herbaceous	Dry	4	Summer	PH	288233	1939	7/20/1939	7	1939	1939	1939-7	6	1939-6	1939-6	1939-5	1939-4	Pre	Not	1 mile s.w. of Friedensville	Lehigh	Swamp		201	160.7868104
Eupatorium	fistulosum		Asteraceae	Native	Herbaceous	Dry	4	Summer	PH	288224	1939	7/23/1939	7	1939	1939	1939-7	6	1939-6	1939-6	1939-5	1939-4	Pre	Not	Weidasville	Lehigh	Meadow		204	163.7868104
Eupatorium	fistulosum		Asteraceae	Native	Herbaceous	Dry	4	Summer	PH	288213	1939	7/17/1939	7	1939	1939	1939-7	6	1939-6	1939-6	1939-5	1939-4	Pre	Not	3 miles NW of Bath	Northampton	Meadow		198	157.7868104
Eupatorium	fistulosum		Asteraceae	Native	Herbaceous	Dry	4	Summer	PH	288205	1939	7/18/1939	7	1939	1939	1939-7	6	1939-6	1939-6	1939-5	1939-4	Pre	Not	1 -1.5 mi SE of Treichlers	Northampton	Wooded Slope		199	158.7868104
Eupatorium	fistulosum		Asteraceae	Native	Herbaceous	Dry	4	Summer	PH	288210	1941	7/16/1941	7	1941	1941	1941-7	6	1941-6	1941-6	1941-5	1941-4	Pre	Not	0.5 mile S of Coffeetown	Northampton	Cliff		197	156.7868104
Eupatorium	fistulosum		Asteraceae	Native	Herbaceous	Dry	4	Summer	PH	288207	1941	7/23/1941	7	1941	1941	1941-7	6	1941-6	1941-6	1941-5	1941-4	During	Not	2.5-3.5 miles east of Churchville	Northampton	Meadow		204	163.7868104
Eupatorium	fistulosum		Asteraceae	Native	Herbaceous	Dry	4	Summer	PH	288203	1941	7/26/1941	7	1941	1941	1941-7	6	1941-6	1941-6	1941-5	1941-4	During	Not	0.5 - 1.5 miles NW of Belfast Junction	Northampton	Streambank		207	166.7868104
Eupatorium	fistulosum		Asteraceae	Native	Herbaceous	Dry	4	Summer	MCA	29393	1951	7/30/1951	7	1951	1951	1951-7	6	1951-6	1951-6	1951-5	1951-4	Pre	Not	.75 mile n.w. of Newtown	Lehigh	Meadow		211	170.7868104
Eupatorium	fistulosum		Asteraceae	Native	Herbaceous	Dry	4	Summer	PH	288250	1952	7/22/1952	7	1952	1952	1952-7	6	1952-6	1952-6	1952-5	1952-4	Pre	Not	1 mile n.e. of Virginville	Berks	Meadow		204	163.7868104
Eupatorium	fistulosum		Asteraceae	Native	Herbaceous	Dry	4	Summer	MCA	29382	1952	7/18/1952	7	1952	1952	1952-7	6	1952-6	1952-6	1952-5	1952-4	During	Not	1 mile n. of Sigmund	Lehigh	Meadow		200	159.7868104
Eupatorium	fistulosum		Asteraceae	Native	Herbaceous	Dry	4	Summer	MCA	29353	1953	7/31/1953	7	1953	1953	1953-7	6	1953-6	1953-6	1953-5	1953-4	Pre	Not	1.5 miles n.w. of Centerville	Northampton	Swampy Woods		212	171.7868104
Eupatorium	fistulosum		Asteraceae	Native	Herbaceous	Dry	4	Summer	MCA	29352	1955	7/25/1955	7	1955	1955	1955-7	6	1955-6	1955-6	1955-5	1955-4	During	Not	1.5 miles n. of Youngsville	Northampton	Woods		206	165.7868104
Eupatorium	fistulosum		Asteraceae	Native	Herbaceous	Dry	4	Summer	MCA	29386	1957	7/25/1957	7	1957	1957	1957-7	6	1957-6	1957-6	1957-5	1957-4	During	Not	.75 mile n.w. of Cemeton	Lehigh	Alluvium		206	165.7868104
Eupatorium	fistulosum		Asteraceae	Native	Herbaceous	Dry	4	Summer	PH	288217	1959	7/31/1959	7	1959	1959	1959-7	6	1959-6	1959-6	1959-5	1959-4	During	Not	1 mile SE of Lynnville	Lehigh	Swamp		212	171.7868104
Eupatorium	fistulosum		Asteraceae	Native	Herbaceous	Dry	4	Summer	MCA	29373	1965	7/28/1965	7	1965	1965	1965-7	6	1965-6	1965-6	1965-5	1965-4	During	Not	1 mile s. of Slatington	Lehigh	Allivium		209	168.7868104
Eupatorium	fistulosum		Asteraceae	Native	Herbaceous	Dry	4	Summer	MCA	29394	1976	7/28/1976	7	1976	1976	1976-7	6	1976-6	1976-6	1976-5	1976-4	During	Not	1 mile n. of Slatington	Lehigh	Shore		210	169.7868104
Eupatorium	fistulosum		Asteraceae	Native	Herbaceous	Dry	4	Summer	MCA	29367	1977	7/22/1977	7	1977	1977	1977-7	6	1977-6	1977-6	1977-5	1977-4	Post	Not	.25 mile e. of Hokendauqua	Lehigh	Shore		203	162.7868104
Eupatorium	fistulosum		Asteraceae	Native	Herbaceous	Dry	4	Summer	MCA	29363	1977	7/28/1977	7	1977	1977	1977-7	6	1977-6	1977-6	1977-5	1977-4	During	Not	1.5 miles s. of Slatington	Lehigh	Shore		209	168.7868104
Eupatorium	fistulosum		Asteraceae	Native	Herbaceous	Dry	4	Summer	PH	288194	1896	8/29/1896	8	1896	1896	1896-8	7	1896-7	1896-7	1896-6	1896-5	Post	Not	On the Bushkill. Easton	Northampton	Not Listed	Missing Habitat	242	201.7868104
Eupatorium	fistulosum		Asteraceae	Native	Herbaceous	Dry	4	Summer	PH	288199	1911	8/6/1911	8	1911	1911	1911-8	7	1911-7	1911-7	1911-6	1911-5	During	Not	Wind Gap, across the road from Wind Gap Park	Northampton	Not Listed	Missing Habitat	218	177.7868104
Eupatorium	fistulosum		Asteraceae	Native	Herbaceous	Dry	4	Summer	PH	288219	1912	8/27/1912	8	1912	1912	1912-8	7	1912-7	1912-7	1912-6	1912-5	Post	Not	2 miles n.w. Slatedale	Lehigh	Marsh		240	199.7868104
Eupatorium	fistulosum		Asteraceae	Native	Herbaceous	Dry	4	Summer	PH	288230	1920	8/8/1920	8	1920	1920	1920-8	7	1920-7	1920-7	1920-6	1920-5	Pre	Not	about 0.25 mile SSW of Trexlertown, post office	Lehigh	Meadow		221	180.7868104
Eupatorium	fistulosum		Asteraceae	Native	Herbaceous	Dry	4	Summer	PH	288220	1921	8/7/1921	8	1921	1921	1921-8	7	1921-7	1921-7	1921-6	1921-5	Post	Not	about 7/8 mile due E of Best Railroad station	Lehigh	Scrubby Place		219	178.7868104
Eupatorium	fistulosum		Asteraceae	Native	Herbaceous	Dry	4	Summer	PH	288229	1921	8/14/1921	8	1921	1921	1921-8	7	1921-7	1921-7	1921-6	1921-5	During	Not	About 0.25 mile to 3/8 mile SW by W of Crackersport crossroads	Lehigh	Woods		226	185.7868104
Eupatorium	fistulosum		Asteraceae	Native	Herbaceous	Dry	4	Summer	PH	288273	1922	8/5/1922	8	1922	1922	1922-8	7	1922-7	1922-7	1922-6	1922-5	Pre	Not	near P.& R. R.R. Station, Woodbourne	Bucks	Open Thickets		217	176.7868104
Eupatorium	fistulosum		Asteraceae	Native	Herbaceous	Dry	4	Summer	PH	288241	1929	8/11/1929	8	1929	1929	1929-8	7	1929-7	1929-7	1929-6	1929-5	During	Not	Along the Maidencreek above Evansville	Berks	Not Listed	Missing Habitat	223	182.7868104
Eupatorium	fistulosum		Asteraceae	Native	Herbaceous	Dry	4	Summer	PH	288251	1932	8/13/1932	8	1932	1932	1932-8	7	1932-7	1932-7	1932-6	1932-5	Post	Not	Charming Forge, 2 1/2 mi., N. of Womelsdorf	Berks	Canal		226	185.7868104
Eupatorium	fistulosum		Asteraceae	Native	Herbaceous	Dry	4	Summer	PH	288269	1934	8/2/1934	8	1934	1934	1934-8	6	1934-6	1934-7	1934-6	1934-5	Pre	Not	near High Falls, Bridgeton Towneship	Bucks	Woods		214	173.7868104
Eupatorium	fistulosum		Asteraceae	Native	Herbaceous	Dry	4	Summer	PH	288275	1934	8/2/1934	8	1934	1934	1934-8	6	1934-6	1934-7	1934-6	1934-5	Pre	Not	near High Falls, Bridgeton Township	Bucks	Woods		214	173.7868104
Eupatorium	fistulosum		Asteraceae	Native	Herbaceous	Dry	4	Summer	PH	288215	1935	8/10/1935	8	1935	1935	1935-8	7	1935-7	1935-7	1935-6	1935-5	Pre	Not	Hellertown	Northampton	Roadside		222	181.7868104
Eupatorium	fistulosum		Asteraceae	Native	Herbaceous	Dry	4	Summer	PH	288223	1939	8/2/1939	8	1939	1939	1939-8	6	1939-6	1939-7	1939-6	1939-5	Pre	Not	1 mile e of Leather Corner Post	Lehigh	Meadow		214	173.7868104
Eupatorium	fistulosum		Asteraceae	Native	Herbaceous	Dry	4	Summer	PH	288235	1939	8/12/1939	8	1939	1939	1939-8	7	1939-7	1939-7	1939-6	1939-5	During	Not	just W of Sigmund	Lehigh	Woods		224	183.7868104
Eupatorium	fistulosum		Asteraceae	Native	Herbaceous	Dry	4	Summer	MCA	29380	1939	8/17/1939	8	1939	1939	1939-8	7	1939-7	1939-7	1939-6	1939-5	During	Not	Just w. of Trexlertown	Lehigh	Swamp		229	188.7868104
Eupatorium	fistulosum		Asteraceae	Native	Herbaceous	Dry	4	Summer	PH	288206	1940	8/7/1940	8	1940	1940	1940-8	7	1940-7	1940-7	1940-6	1940-5	During	Not	0.25 mile NE of Walnutport	Northampton	Swamp		220	179.7868104
Eupatorium	fistulosum		Asteraceae	Native	Herbaceous	Dry	4	Summer	PH	288243	1941	8/17/1941	8	1941	1941	1941-8	7	1941-7	1941-7	1941-6	1941-5	During	Not	1.6 mi. SW of Gouglersville	Berks	Meadow		229	188.7868104
Eupatorium	fistulosum		Asteraceae	Native	Herbaceous	Dry	4	Summer	PH	288204	1941	8/27/1941	8	1941	1941	1941-8	7	1941-7	1941-7	1941-6	1941-5	During	Not	3/4 mi. S. of Bushkill Center	Northampton	Open Woods		239	198.7868104
Eupatorium	fistulosum		Asteraceae	Native	Herbaceous	Dry	4	Summer	PH	288196	1942	8/7/1942	8	1942	1942	1942-8	7	1942-7	1942-7	1942-6	1942-5	Pre	Not	0.75 mile E of Johnsonville	Northampton	Swamp		219	178.7868104
Eupatorium	fistulosum		Asteraceae	Native	Herbaceous	Dry	4	Summer	PH	288197	1942	8/7/1942	8	1942	1942	1942-8	7	1942-7	1942-7	1942-6	1942-5	Pre	Not	1/2 mi SE of Johnsonville	Northampton	Swamp		219	178.7868104
Eupatorium	fistulosum		Asteraceae	Native	Herbaceous	Dry	4	Summer	PH	288260	1945	8/12/1945	8	1945	1945	1945-8	7	1945-7	1945-7	1945-6	1945-5	During	Not	near Trevose Road, ca. 2 mi. NNE of Bensalem	Bucks	Swale		224	183.7868104
Eupatorium	fistulosum		Asteraceae	Native	Herbaceous	Dry	4	Summer	PH	288209	1946	8/27/1946	8	1946	1946	1946-8	7	1946-7	1946-7	1946-6	1946-5	Post	Not	W. of Freemansburg	Northampton	Towpath		239	198.7868104
Eupatorium	fistulosum		Asteraceae	Native	Herbaceous	Dry	4	Summer	PH	288239	1948	8/15/1948	8	1948	1948	1948-8	7	1948-7	1948-7	1948-6	1948-5	During	Not	1 3/8 mi. ESE of Bethel	Berks	Moist Thicket		228	187.7868104
Eupatorium	fistulosum		Asteraceae	Native	Herbaceous	Dry	4	Summer	PH	288228	1948	8/19/1948	8	1948	1948	1948-8	7	1948-7	1948-7	1948-6	1948-5	During	Not	1 mile W of Guthsville	Lehigh	Meadow		232	191.7868104
Eupatorium	fistulosum		Asteraceae	Native	Herbaceous	Dry	4	Summer	MCA	29384	1949	8/1/1949	8	1949	1949	1949-8	6	1949-6	1949-7	1949-6	1949-5	During	Not	.5 mile n.e. of Best	Lehigh	Field		213	172.7868104
Eupatorium	fistulosum		Asteraceae	Native	Herbaceous	Dry	4	Summer	PH	288221	1949	8/16/1949	8	1949	1949	1949-8	7	1949-7	1949-7	1949-6	1949-5	Post	Not	2 mi NE of Slateville	Lehigh	Field		228	187.7868104
Eupatorium	fistulosum		Asteraceae	Native	Herbaceous	Dry	4	Summer	PH	288227	1949	8/19/1949	8	1949	1949	1949-8	7	1949-7	1949-7	1949-6	1949-5	Post	Not	1/2 mile S. of Kernsville	Lehigh	Field		231	190.7868104
Eupatorium	fistulosum		Asteraceae	Native	Herbaceous	Dry	4	Summer	MCA	29388	1949	8/22/1949	8	1949	1949	1949-8	7	1949-7	1949-7	1949-6	1949-5	Post	Not	.5 mile s.e. of Neffs	Lehigh	Meadow		234	193.7868104
Eupatorium	fistulosum		Asteraceae	Native	Herbaceous	Dry	4	Summer	MCA	29396	1950	8/8/1950	8	1950	1950	1950-8	7	1950-7	1950-7	1950-6	1950-5	Pre	Not	1 mile n. of Slatington	Lehigh	Old Field		220	179.7868104
Eupatorium	fistulosum		Asteraceae	Native	Herbaceous	Dry	4	Summer	MCA	29390	1950	8/11/1950	8	1950	1950	1950-8	7	1950-7	1950-7	1950-6	1950-5	Pre	Not	.5 mile e. of Guthsville	Lehigh	Open Woods		223	182.7868104
Eupatorium	fistulosum		Asteraceae	Native	Herbaceous	Dry	4	Summer	PH	288222	1950	8/17/1950	8	1950	1950	1950-8	7	1950-7	1950-7	1950-6	1950-5	During	Not	1 mile NW of Lowhill	Lehigh	Stream Bank		229	188.7868104
Eupatorium	fistulosum		Asteraceae	Native	Herbaceous	Dry	4	Summer	MCA	29401	1950	8/28/1950	8	1950	1950	1950-8	7	1950-7	1950-7	1950-6	1950-5	During	Not	1 mile n.e. of Leather Corner Post	Lehigh	Woods		240	199.7868104
Eupatorium	fistulosum		Asteraceae	Native	Herbaceous	Dry	4	Summer	MCA	29399	1951	8/3/1951	8	1951	1951	1951-8	7	1951-7	1951-7	1951-6	1951-5	Pre	Not	1 mile n.e. of Mosserville	Lehigh	Meadow		215	174.7868104
Eupatorium	fistulosum		Asteraceae	Native	Herbaceous	Dry	4	Summer	MCA	29392	1951	8/6/1951	8	1951	1951	1951-8	7	1951-7	1951-7	1951-6	1951-5	During	Not	.25 mile e. of Lowhill	Lehigh	Meadow		218	177.7868104
Eupatorium	fistulosum		Asteraceae	Native	Herbaceous	Dry	4	Summer	MCA	29400	1951	8/6/1951	8	1951	1951	1951-8	7	1951-7	1951-7	1951-6	1951-5	Pre	Not	.5 mile n. of Fogelsville	Lehigh	Meadow		218	177.7868104
Eupatorium	fistulosum		Asteraceae	Native	Herbaceous	Dry	4	Summer	PH	288216	1951	8/20/1951	8	1951	1951	1951-8	7	1951-7	1951-7	1951-6	1951-5	Post	Not	1 mile NE of Germansville	Lehigh	Meadow		232	191.7868104
Eupatorium	fistulosum		Asteraceae	Native	Herbaceous	Dry	4	Summer	PH	288244	1952	8/11/1952	8	1952	1952	1952-8	7	1952-7	1952-7	1952-6	1952-5	Pre	Not	1.25 miles W of Greenawald	Berks	Meadow		224	183.7868104
Eupatorium	fistulosum		Asteraceae	Native	Herbaceous	Dry	4	Summer	PH	288238	1952	8/15/1952	8	1952	1952	1952-8	7	1952-7	1952-7	1952-6	1952-5	Post	Not	1 mile SE of Albany	Berks	Meadow		228	187.7868104
Eupatorium	fistulosum		Asteraceae	Native	Herbaceous	Dry	4	Summer	PH	288236	1953	8/23/1953	8	1953	1953	1953-8	7	1953-7	1953-7	1953-6	1953-5	During	Not	0.75 mile northeast of Coopersburg	Lehigh	Moist Thicket		235	194.7868104
Eupatorium	fistulosum		Asteraceae	Native	Herbaceous	Dry	4	Summer	PH	288237	1953	8/23/1953	8	1953	1953	1953-8	7	1953-7	1953-7	1953-6	1953-5	During	Not	0.5 mile NE of Swamp Church	Lehigh	Woods		235	194.7868104
Eupatorium	fistulosum		Asteraceae	Native	Herbaceous	Dry	4	Summer	MCA	29403	1954	8/5/1954	8	1954	1954	1954-8	7	1954-7	1954-7	1954-6	1954-5	During	Not	.5 mile s.e. of Albany	Berks	Meadow		217	176.7868104
Eupatorium	fistulosum		Asteraceae	Native	Herbaceous	Dry	4	Summer	PH	288257	1954	8/17/1954	8	1954	1954	1954-8	7	1954-7	1954-7	1954-6	1954-5	During	Not	1/2 mi. W. of Rosedale	Bucks	Swale		229	188.7868104
Eupatorium	fistulosum		Asteraceae	Native	Herbaceous	Dry	4	Summer	MCA	29350	1954	8/20/1954	8	1954	1954	1954-8	7	1954-7	1954-7	1954-6	1954-5	During	Not	.25 mile n.e. of Tatamy	Northampton	Meadow		232	191.7868104
Eupatorium	fistulosum		Asteraceae	Native	Herbaceous	Dry	4	Summer	PH	288254	1955	8/10/1955	8	1955	1955	1955-8	7	1955-7	1955-7	1955-6	1955-5	During	Not	1/2 NE of Landis Store	Berks	Swale		222	181.7868104
Eupatorium	fistulosum		Asteraceae	Native	Herbaceous	Dry	4	Summer	MCA	29354	1955	8/24/1955	8	1955	1955	1955-8	7	1955-7	1955-7	1955-6	1955-5	During	Not	1 mile n. of Lehigh Furnace	Lehigh	Swamp		236	195.7868104
Eupatorium	fistulosum		Asteraceae	Native	Herbaceous	Dry	4	Summer	PH	288259	1956	8/26/1956	8	1956	1956	1956-8	7	1956-7	1956-7	1956-6	1956-5	Pre	Not	railroad ditch by P.R.R. Station. Andalusia	Bucks	Railroad		239	198.7868104
Eupatorium	fistulosum		Asteraceae	Native	Herbaceous	Dry	4	Summer	PH	288266	1956	8/26/1956	8	1956	1956	1956-8	7	1956-7	1956-7	1956-6	1956-5	During	Not	Neshaminy Creek, ca 1.5 mi NNE of Bridgewater	Bucks	Swale		239	198.7868104
Eupatorium	fistulosum		Asteraceae	Native	Herbaceous	Dry	4	Summer	MCA	29398	1957	8/5/1957	8	1957	1957	1957-8	7	1957-7	1957-7	1957-6	1957-5	During	Not	1.5 miles s.e. of Slatington	Lehigh	Alluvium		217	176.7868104
Eupatorium	fistulosum		Asteraceae	Native	Herbaceous	Dry	4	Summer	MCA	29391	1957	8/7/1957	8	1957	1957	1957-8	7	1957-7	1957-7	1957-6	1957-5	During	Not	2 miles n.w. of Rextown	Lehigh	Meadow		219	178.7868104
Eupatorium	fistulosum		Asteraceae	Native	Herbaceous	Dry	4	Summer	MCA	29387	1957	8/23/1957	8	1957	1957	1957-8	7	1957-7	1957-7	1957-6	1957-5	Post	Not	1 mile n.w. of Fountain Hill	Lehigh	Alluvium		235	194.7868104
Eupatorium	fistulosum		Asteraceae	Native	Herbaceous	Dry	4	Summer	MCA	29344	1957	8/12/1957	8	1957	1957	1957-8	7	1957-7	1957-7	1957-6	1957-5	During	Not	1 mile n. of Walnutport	Northampton	Alluvium		224	183.7868104
Eupatorium	fistulosum		Asteraceae	Native	Herbaceous	Dry	4	Summer	PH	288265	1958	8/12/1958	8	1958	1958	1958-8	7	1958-7	1958-7	1958-6	1958-5	Post	Not	ca. 1.5 mi SE of Upper Black Eddy	Bucks	Wooded Slope		224	183.7868104
Eupatorium	fistulosum		Asteraceae	Native	Herbaceous	Dry	4	Summer	PH	288226	1958	8/21/1958	8	1958	1958	1958-8	7	1958-7	1958-7	1958-6	1958-5	Pre	Not	0.5 mile SE of Cementon	Lehigh	Meadow		233	192.7868104
Eupatorium	fistulosum		Asteraceae	Native	Herbaceous	Dry	4	Summer	MCA	29345	1958	8/1/1958	8	1958	1958	1958-8	6	1958-6	1958-7	1958-6	1958-5	During	Not	.25 mile e. of Steel City	Northampton	Alluvium		213	172.7868104
Eupatorium	fistulosum		Asteraceae	Native	Herbaceous	Dry	4	Summer	MCA	29343	1958	8/26/1958	8	1958	1958	1958-8	7	1958-7	1958-7	1958-6	1958-5	During	Not	.25 mile ? Of Glendon	Northampton	Alluvium	? Cardinal direction	238	197.7868104
Eupatorium	fistulosum		Asteraceae	Native	Herbaceous	Dry	4	Summer	PH	288255	1959	8/6/1959	8	1959	1959	1959-8	7	1959-7	1959-7	1959-6	1959-5	Post	Not	0.625 mii s.s.e. of Bernville	Berks	Swale		218	177.7868104
Eupatorium	fistulosum		Asteraceae	Native	Herbaceous	Dry	4	Summer	MCA	29383	1959	8/20/1959	8	1959	1959	1959-8	7	1959-7	1959-7	1959-6	1959-5	During	Not	1.25 miles s.e. of Center Square Allentown	Lehigh	Meadow		232	191.7868104
Eupatorium	fistulosum		Asteraceae	Native	Herbaceous	Dry	4	Summer	PH	288268	1960	8/25/1960	8	1960	1960	1960-8	7	1960-7	1960-7	1960-6	1960-5	During	Not	just NE of Woodbourne	Bucks	Open Thickets		238	197.7868104
Eupatorium	fistulosum		Asteraceae	Native	Herbaceous	Dry	4	Summer	MCA	29375	1960	8/18/1960	8	1960	1960	1960-8	7	1960-7	1960-7	1960-6	1960-5	During	Not	1 mile w. of Slatington	Lehigh	Meadow		231	190.7868104
Eupatorium	fistulosum		Asteraceae	Native	Herbaceous	Dry	4	Summer	MCA	29378	1960	8/24/1960	8	1960	1960	1960-8	7	1960-7	1960-7	1960-6	1960-5	During	Not	2 to 3 miles n.e. of Hosensack	Lehigh	Woods		237	196.7868104
Eupatorium	fistulosum		Asteraceae	Native	Herbaceous	Dry	4	Summer	MCA	29377	1961	8/7/1961	8	1961	1961	1961-8	7	1961-7	1961-7	1961-6	1961-5	During	Not	1 mile s.w. of Center Square Allentown	Lehigh	Alluvium		219	178.7868104
Eupatorium	fistulosum		Asteraceae	Native	Herbaceous	Dry	4	Summer	MCA	29370	1961	8/16/1961	8	1961	1961	1961-8	7	1961-7	1961-7	1961-6	1961-5	Post	Not	1.25 mile s.e. of Powder Valley	Lehigh	Bottomland		228	187.7868104
Eupatorium	fistulosum		Asteraceae	Native	Herbaceous	Dry	4	Summer	MCA	29402	1962	8/7/1962	8	1962	1962	1962-8	7	1962-7	1962-7	1962-6	1962-5	Post	Not	1 mile n.w. of Hamburg	Berks	Shore		219	178.7868104
Eupatorium	fistulosum		Asteraceae	Native	Herbaceous	Dry	4	Summer	MCA	29356	1962	8/12/1962	8	1962	1962	1962-8	7	1962-7	1962-7	1962-6	1962-5	Post	Not	.25 mile s.e. of Cemeton	Lehigh	Shore		224	183.7868104
Eupatorium	fistulosum		Asteraceae	Native	Herbaceous	Dry	4	Summer	MCA	29347	1963	8/2/1963	8	1963	1963	1963-8	6	1963-6	1963-7	1963-6	1963-5	During	Not	Along Lehigh River Bethlehem	Northampton	Shore		214	173.7868104
Eupatorium	fistulosum		Asteraceae	Native	Herbaceous	Dry	4	Summer	PH	288277	1964	8/6/1964	8	1964	1964	1964-8	7	1964-7	1964-7	1964-6	1964-5	Post	Not	1 mile east of Churchville	Bucks	Field		219	178.7868104
Eupatorium	fistulosum		Asteraceae	Native	Herbaceous	Dry	4	Summer	MCA	29358	1965	8/19/1965	8	1965	1965	1965-8	7	1965-7	1965-7	1965-6	1965-5	Post	Not	1 mile n.w. of Summit Lawn	Lehigh	Power Line		231	190.7868104
Eupatorium	fistulosum		Asteraceae	Native	Herbaceous	Dry	4	Summer	MCA	29371	1965	8/20/1965	8	1965	1965	1965-8	7	1965-7	1965-7	1965-6	1965-5	Post	Not	.5 mile n.w. of Fountain Hill	Lehigh	Alluvium		232	191.7868104
Eupatorium	fistulosum		Asteraceae	Native	Herbaceous	Dry	4	Summer	MCA	29359	1971	8/5/1971	8	1971	1971	1971-8	7	1971-7	1971-7	1971-6	1971-5	Post	Not	Fountain Hill	Lehigh	Shore		217	176.7868104
Eupatorium	fistulosum		Asteraceae	Native	Herbaceous	Dry	4	Summer	MCA	29360	1972	8/21/1972	8	1972	1972	1972-8	7	1972-7	1972-7	1972-6	1972-5	Post	Not	1.5 miles s.w. of Deibertsville	Lehigh	Bottomland		234	193.7868104
Eupatorium	fistulosum		Asteraceae	Native	Herbaceous	Dry	4	Summer	MCA	29366	1974	8/2/1974	8	1974	1974	1974-8	6	1974-6	1974-7	1974-6	1974-5	Post	Not	1.5 miles s.e. of Slatington	Lehigh	Shore		214	173.7868104
Eupatorium	fistulosum		Asteraceae	Native	Herbaceous	Dry	4	Summer	MCA	29349	1976	8/24/1976	8	1976	1976	1976-8	7	1976-7	1976-7	1976-6	1976-5	Post	Not	.75 mile w. of Glendon	Northampton	Shore		237	196.7868104
Eupatorium	fistulosum		Asteraceae	Native	Herbaceous	Dry	4	Summer	MCA	29364	1977	8/19/1977	8	1977	1977	1977-8	7	1977-7	1977-7	1977-6	1977-5	During	Not	.5 mile n. of Catasauqua	Lehigh	Alluvial Bank		231	190.7868104
Eupatorium	fistulosum		Asteraceae	Native	Herbaceous	Dry	4	Summer	MCA	29361	1978	8/10/1978	8	1978	1978	1978-8	7	1978-7	1978-7	1978-6	1978-5	Post	Not	.25 mile n. of Cemeton	Lehigh	Shore		222	181.7868104
Eupatorium	fistulosum		Asteraceae	Native	Herbaceous	Dry	4	Summer	MCA	29375	1982	8/19/1982	8	1982	1982	1982-8	7	1982-7	1982-7	1982-6	1982-5	During	Not	1.5 miles n.e. of Sherersville	Lehigh	Open Woods		231	190.7868104
Eupatorium	fistulosum		Asteraceae	Native	Herbaceous	Dry	4	Summer	PH	288256	1923	9/6/1923	9	1923	1923	1923-9	8	1923-8	1923-8	1923-7	1923-6	Post	Not	1 mile NW along Ridge Valley Creek, Almont	Bucks	Open Thickets		249	208.7868104
Eupatorium	fistulosum		Asteraceae	Native	Herbaceous	Dry	4	Summer	PH	288263	1923	9/6/1923	9	1923	1923	1923-9	8	1923-8	1923-8	1923-7	1923-6	Post	Not	SE near Ridge Valley Creek, Finland	Bucks	Open Thickets		249	208.7868104
Ilex	verticillata		Aquifoliaceae	Native	Woody	Fleshy	2	Spring	PH	PH00412900	1887	6/23/1887	6	1887	1887	1887-6	7	1887-7	1887-5	1887-4	1887-3	Pre	Not	Monroe	Bucks	Not Listed	Missing Habitat	174	181.5815472
Ilex	verticillata		Aquifoliaceae	Native	Woody	Fleshy	2	Spring	PH	PH00412917	1893	6/23/1893	6	1893	1893	1893-6	7	1893-7	1893-5	1893-4	1893-3	During	Not	Morrisville Pa	Bucks	Not Listed	Missing Habitat	174	181.5815472
Ilex	verticillata		Aquifoliaceae	Native	Woody	Fleshy	2	Spring	PH	PH00412902	1895	6/24/1895	6	1895	1895	1895-6	7	1895-7	1895-5	1895-4	1895-3	During	Not	Smith's Corner	Bucks	Not Listed	Missing Habitat	175	182.5815472
Ilex	verticillata		Aquifoliaceae	Native	Woody	Fleshy	2	Spring	PH	PH00412849	1899	6/29/1899	6	1899	1899	1899-6	7	1899-7	1899-5	1899-4	1899-3	Post	Not	Rock on the Delaware Shore Easton	Northampton	Shore		180	187.5815472
Ilex	verticillata		Aquifoliaceae	Native	Woody	Fleshy	2	Spring	MCA	43211	1908	6/21/1908	6	1908	1908	1908-6	7	1908-7	1908-5	1908-4	1908-3	During	Not	Along the road near the mountains somewhere between Germansville and base of slope below Bake-oven Knob	Lehigh	Roadside		173	180.5815472
Ilex	verticillata		Aquifoliaceae	Native	Woody	Fleshy	2	Spring	PH	PH00412868	1908	6/21/1908	6	1908	1908	1908-6	7	1908-7	1908-5	1908-4	1908-3	Pre	Not	Roadside ab n. of Jordan Valley, P.O.	Lehigh	Roadside		173	180.5815472
Ilex	verticillata		Aquifoliaceae	Native	Woody	Fleshy	2	Spring	PH	PH00412822	1908	6/27/1908	6	1908	1908	1908-6	7	1908-7	1908-5	1908-4	1908-3	During	Not	Bangor	Northampton	Not Listed	Missing Habitat	179	186.5815472
Ilex	verticillata		Aquifoliaceae	Native	Woody	Fleshy	2	Spring	PH	PH00412823	1908	6/27/1908	6	1908	1908	1908-6	7	1908-7	1908-5	1908-4	1908-3	During	Not	North Bangor	Northampton	Not Listed	Missing Habitat	179	186.5815472
Ilex	verticillata		Aquifoliaceae	Native	Woody	Fleshy	2	Spring	PH	PH00412825	1908	6/28/1908	6	1908	1908	1908-6	7	1908-7	1908-5	1908-4	1908-3	Post	Not	n.w.w. of Roseto vicinity of trolley line Bangor	Northampton	Trolley Tracks		180	187.5815472
Ilex	verticillata		Aquifoliaceae	Native	Woody	Fleshy	2	Spring	PH	PH00412832	1908	6/29/1908	6	1908	1908	1908-6	7	1908-7	1908-5	1908-4	1908-3	Post	Not	Foot of Kittatinny Mountains (foot of Little Offset) Bangor	Northampton	Mountain Foot		181	188.5815472
Ilex	verticillata		Aquifoliaceae	Native	Woody	Fleshy	2	Spring	PH	PH00412835	1908	6/29/1908	6	1908	1908	1908-6	7	1908-7	1908-5	1908-4	1908-3	During	Not	Foot of Little Offset Kittatinny Mts Bangor	Northampton	Mountain Foot		181	188.5815472
Ilex	verticillata		Aquifoliaceae	Native	Woody	Fleshy	2	Spring	PH	PH00412921	1910	6/8/1910	6	1910	1910	1910-6	6	1910-6	1910-5	1910-4	1910-3	Pre	Not	Narrowsville	Bucks	Not Listed	Missing Habitat	159	166.5815472
Ilex	verticillata		Aquifoliaceae	Native	Woody	Fleshy	2	Spring	MCA	43210	1911	6/25/1911	6	1911	1911	1911-6	7	1911-7	1911-5	1911-4	1911-3	During	Not	Vicinity of marshy, etc. meadows along Trout Creek ab 1.25 miles e. by s.e. of Bake-oven Knob	Lehigh	Marshy Meadow		176	183.5815472
Ilex	verticillata		Aquifoliaceae	Native	Woody	Fleshy	2	Spring	PH	PH00412867	1911	6/25/1911	6	1911	1911	1911-6	7	1911-7	1911-5	1911-4	1911-3	During	Not	Meadow along Trout Creek 1.25 miles s. by s.e. of Bake Oven Knob	Lehigh	Meadow		176	183.5815472
Ilex	verticillata		Aquifoliaceae	Native	Woody	Fleshy	2	Spring	PH	PH00412866	1912	6/1/1912	6	1912	1912	1912-6	6	1912-6	1912-5	1912-4	1912-3	During	Not	Near spring s. of Rockdale	Lehigh	Spring		153	160.5815472
Ilex	verticillata		Aquifoliaceae	Native	Woody	Fleshy	2	Spring	PH	PH00412890	1915	6/27/1915	6	1915	1915	1915-6	7	1915-7	1915-5	1915-4	1915-3	During	Not	Moist thicket on the Irish Mountians Fleetwood	Berks	Moist Thicket		178	185.5815472
Ilex	verticillata		Aquifoliaceae	Native	Woody	Fleshy	2	Spring	PH	PH00412910	1915	6/29/1915	6	1915	1915	1915-6	7	1915-7	1915-5	1915-4	1915-3	Pre	Not	Ridge Valley near Angus Pa	Bucks	Not Listed	Missing Habitat	180	187.5815472
Ilex	verticillata		Aquifoliaceae	Native	Woody	Fleshy	2	Spring	PH	PH00412935	1929	6/29/1929	6	1929	1929	1929-6	7	1929-7	1929-5	1929-4	1929-3	During	Not	Hedgerow 2.5 miles n.w. of Neshaminy	Bucks	Hedgerow		180	187.5815472
Ilex	verticillata		Aquifoliaceae	Native	Woody	Fleshy	2	Spring	PH	PH00412887	1931	6/7/1931	6	1931	1931	1931-6	6	1931-6	1931-5	1931-4	1931-3	Pre	Not	.5 mile s. of Pricetown	Berks	Swampy Place		158	165.5815472
Ilex	verticillata		Aquifoliaceae	Native	Woody	Fleshy	2	Spring	PH	PH00412894	1932	6/18/1932	6	1932	1932	1932-6	7	1932-7	1932-5	1932-4	1932-3	Pre	Not	Dense thickets in wet soil ab 1/8 mile n. of Gouglersville	Berks	Moist Thicket		170	177.5815472
Ilex	verticillata		Aquifoliaceae	Native	Woody	Fleshy	2	Spring	PH	PH00412891	1935	6/25/1935	6	1935	1935	1935-6	7	1935-7	1935-5	1935-4	1935-3	Pre	Not	Keims Woods .5 mi w. of Lobachsville	Berks	Moist Woods		176	183.5815472
Ilex	verticillata		Aquifoliaceae	Native	Woody	Fleshy	2	Spring	PH	PH00412893	1935	6/15/1935	6	1935	1935	1935-6	6	1935-6	1935-5	1935-4	1935-3	Pre	Not	Low moist woods in the vicinity of Pine Swamp s.w. of Hopewell	Berks	Moist Woods		166	173.5815472
Ilex	verticillata		Aquifoliaceae	Native	Woody	Fleshy	2	Spring	PH	PH00412831	1935	6/30/1935	6	1935	1935	1935-6	7	1935-7	1935-5	1935-4	1935-3	Pre	Not	Blue Mts valley at Aquachicala Pl	Northampton	Not Listed	Missing Habitat	181	188.5815472
Ilex	verticillata		Aquifoliaceae	Native	Woody	Fleshy	2	Spring	PH	PH00412844	1936	6/7/1936	6	1936	1936	1936-6	6	1936-6	1936-5	1936-4	1936-3	Pre	Not	Wet rocky woods in Little Gap Blue Mountain n. of Danielsville	Northampton	Moist Woods		159	166.5815472
Ilex	verticillata		Aquifoliaceae	Native	Woody	Fleshy	2	Spring	PH	PH00412827	1940	6/28/1940	6	1940	1940	1940-6	7	1940-7	1940-5	1940-4	1940-3	Pre	Not	Woods .5 mile n. of Pennsville	Northampton	Woods		180	187.5815472
Ilex	verticillata		Aquifoliaceae	Native	Woody	Fleshy	2	Spring	PH	PH00412826	1941	6/11/1941	6	1941	1941	1941-6	6	1941-6	1941-5	1941-4	1941-3	Pre	Not	swampy woods 1 to 2 miles n.e. of Stouts	Northampton	Swampy Woods		162	169.5815472
Ilex	verticillata		Aquifoliaceae	Native	Woody	Fleshy	2	Spring	PH	PH00412841	1941	6/19/1941	6	1941	1941	1941-6	7	1941-7	1941-5	1941-4	1941-3	Pre	Not	Swampy woods .5 mile n.w. of Centerville	Northampton	Swampy Woods		170	177.5815472
Ilex	verticillata		Aquifoliaceae	Native	Woody	Fleshy	2	Spring	PH	PH00412851	1941	6/27/1941	6	1941	1941	1941-6	7	1941-7	1941-5	1941-4	1941-3	During	Not	Shore along Lehigh River 1 mile n.w. of Northampton	Northampton	Shore		178	185.5815472
Ilex	verticillata		Aquifoliaceae	Native	Woody	Fleshy	2	Spring	PH	PH00412846	1942	6/9/1942	6	1942	1942	1942-6	6	1942-6	1942-5	1942-4	1942-3	During	Not	Swamp 1 mile w. of Wind Gap	Northampton	Swamp		160	167.5815472
Ilex	verticillata		Aquifoliaceae	Native	Woody	Fleshy	2	Spring	MCA	43226	1946	6/16/1946	6	1946	1946	1946-6	6	1946-6	1946-5	1946-4	1946-3	Pre	Not	Low open thickets by intermittent brook ca. 1.5 miles s.w. of Yardley	Bucks	Open Thickets		167	174.5815472
Ilex	verticillata		Aquifoliaceae	Native	Woody	Fleshy	2	Spring	PH	PH00412885	1949	6/23/1949	6	1949	1949	1949-6	7	1949-7	1949-5	1949-4	1949-3	Pre	Not	Moist woods 2.25 miles w.n.w. of Bethel	Berks	Moist Woods		174	181.5815472
Ilex	verticillata		Aquifoliaceae	Native	Woody	Fleshy	2	Spring	PH	PH00412872	1950	6/24/1950	6	1950	1950	1950-6	7	1950-7	1950-5	1950-4	1950-3	Pre	Not	At edge of a low marshy place in woods ab 1.75 miles n. by n.e. of Mosserville crossroads	Lehigh	Marshy Place		175	182.5815472
Ilex	verticillata		Aquifoliaceae	Native	Woody	Fleshy	2	Spring	PH	PH00412857	1951	6/16/1951	6	1951	1951	1951-6	6	1951-6	1951-5	1951-4	1951-3	During	Not	Swampy woods 2 miles n.w. of Lehigh Furnace	Lehigh	Swampy Woods		167	174.5815472
Ilex	verticillata		Aquifoliaceae	Native	Woody	Fleshy	2	Spring	MCA	43190	1951	6/21/1951	6	1951	1951	1951-6	7	1951-7	1951-5	1951-4	1951-3	During	Not	2.5 miles n.e. of North Bangor	Northampton	Woods		172	179.5815472
Ilex	verticillata		Aquifoliaceae	Native	Woody	Fleshy	2	Spring	PH	PH00412856	1952	6/27/1952	6	1952	1952	1952-6	7	1952-7	1952-5	1952-4	1952-3	During	Not	Swamp 1.5 miles n.e. of Lynnport	Lehigh	Swamp		179	186.5815472
Ilex	verticillata		Aquifoliaceae	Native	Woody	Fleshy	2	Spring	PH	PH00412842	1952	6/26/1952	6	1952	1952	1952-6	7	1952-7	1952-5	1952-4	1952-3	Pre	Not	Swamp 1 mile n.w. of Lockport	Northampton	Swamp		178	185.5815472
Ilex	verticillata		Aquifoliaceae	Native	Woody	Fleshy	2	Spring	MCA	43224	1953	6/17/1953	6	1953	1953	1953-6	7	1953-7	1953-5	1953-4	1953-3	Pre	Not	.5 mile s.w. of Greenwald	Berks	Woods		168	175.5815472
Ilex	verticillata		Aquifoliaceae	Native	Woody	Fleshy	2	Spring	PH	PH00412883	1953	6/17/1953	6	1953	1953	1953-6	7	1953-7	1953-5	1953-4	1953-3	Pre	Not	Woods .5 mile s.e. of Greenwald	Berks	Woods		168	175.5815472
Ilex	verticillata		Aquifoliaceae	Native	Woody	Fleshy	2	Spring	PH	PH00412896	1954	6/16/1954	6	1954	1954	1954-6	6	1954-6	1954-5	1954-4	1954-3	Pre	Not	A small shrub in roadside thicket on dryish rocky slope 1.5 miles w. of Eckville	Berks	Roadside		167	174.5815472
Ilex	verticillata		Aquifoliaceae	Native	Woody	Fleshy	2	Spring	MCA	43223	1954	6/18/1954	6	1954	1954	1954-6	7	1954-7	1954-5	1954-4	1954-3	Pre	Not	.5 mile n. of Slatington	Lehigh	Shore		169	176.5815472
Ilex	verticillata		Aquifoliaceae	Native	Woody	Fleshy	2	Spring	MCA	43184	1954	6/12/1954	6	1954	1954	1954-6	6	1954-6	1954-5	1954-4	1954-3	Pre	Not	.5 mile n. of Walnutport	Northampton	Alluvium		163	170.5815472
Ilex	verticillata		Aquifoliaceae	Native	Woody	Fleshy	2	Spring	MCA	43197	1954	6/29/1954	6	1954	1954	1954-6	7	1954-7	1954-5	1954-4	1954-3	During	Not	1 mile n.w. of North Bangor	Northampton	Swamp		180	187.5815472
Ilex	verticillata		Aquifoliaceae	Native	Woody	Fleshy	2	Spring	PH	PH00412924	1956	6/17/1956	6	1956	1956	1956-6	7	1956-7	1956-5	1956-4	1956-3	During	Not	Swampy thicket by Green Lane ca. 1 mile n.e. of Midway	Bucks	Moist Thicket		169	176.5815472
Ilex	verticillata		Aquifoliaceae	Native	Woody	Fleshy	2	Spring	MCA	43200	1956	6/19/1956	6	1956	1956	1956-6	7	1956-7	1956-5	1956-4	1956-3	Pre	Not	.5 mile e. of Ruppsville	Lehigh	Swampy Woods		171	178.5815472
Ilex	verticillata		Aquifoliaceae	Native	Woody	Fleshy	2	Spring	MCA	43227	1958	6/17/1958	6	1958	1958	1958-6	7	1958-7	1958-5	1958-4	1958-3	During	Not	Moist thickets along Poquessing Creek near Pennsylvania Railroad	Bucks	Andalusia		168	175.5815472
Ilex	verticillata		Aquifoliaceae	Native	Woody	Fleshy	2	Spring	MCA	43206	1958	6/26/1958	6	1958	1958	1958-6	7	1958-7	1958-5	1958-4	1958-3	Pre	Not	1 mile s.e. of Guthsville	Lehigh	Alluvium		177	184.5815472
Ilex	verticillata		Aquifoliaceae	Native	Woody	Fleshy	2	Spring	PH	PH00412895	1959	6/8/1959	6	1959	1959	1959-6	6	1959-6	1959-5	1959-4	1959-3	Pre	Not	Wooded roadside 3 miles n.n.e. of Bernville	Berks	Roadside		159	166.5815472
Ilex	verticillata		Aquifoliaceae	Native	Woody	Fleshy	2	Spring	PH	PH00412920	1965	6/21/1965	6	1965	1965	1965-6	7	1965-7	1965-5	1965-4	1965-3	Pre	Not	Large shrub in damp woods .9 mile s.e. of (fomer) station, St. Leonard	Bucks	Moist Woods		172	179.5815472
Ilex	verticillata		Aquifoliaceae	Native	Woody	Fleshy	2	Spring	MCA	43204	1973	6/12/1973	6	1973	1973	1973-6	6	1973-6	1973-5	1973-4	1973-3	Pre	Not	2 miles s.w. of Summit Lawn	Lehigh	Woodland		163	170.5815472
Ilex	verticillata		Aquifoliaceae	Native	Woody	Fleshy	2	Spring	PH	PH00412932	1876	7/23/1876	7	1876	1876	1876-7	8	1876-8	1876-6	1876-5	1876-4	During	Not	Doylestown	Bucks	Not Listed	Missing Habitat	205	212.5815472
Ilex	verticillata		Aquifoliaceae	Native	Woody	Fleshy	2	Spring	PH	PH00412909	1883	7/1/1883	7	1883	1883	1883-7	7	1883-7	1883-6	1883-5	1883-4	Pre	Not	Heacock Mt Quakertown	Bucks	Not Listed	Missing Habitat	182	189.5815472
Ilex	verticillata		Aquifoliaceae	Native	Woody	Fleshy	2	Spring	MCA	43215	1907	7/8/1907	7	1907	1907	1907-7	7	1907-7	1907-6	1907-5	1907-4	Pre	Not	In the vicinity of woods and roadside near a fork in the road ab 1.25 miles n.e. of Saegersville, P.O.	Lehigh	Roadside		189	196.5815472
Ilex	verticillata		Aquifoliaceae	Native	Woody	Fleshy	2	Spring	PH	PH00412824	1907	7/12/1907	7	1907	1907	1907-7	7	1907-7	1907-6	1907-5	1907-4	Pre	Not	Ridge Road Bangor	Northampton	Roadside		193	200.5815472
Ilex	verticillata		Aquifoliaceae	Native	Woody	Fleshy	2	Spring	PH	PH00412864	1912	7/9/1912	7	1912	1912	1912-7	7	1912-7	1912-6	1912-5	1912-4	Pre	Not	Border of stream 2 miles n. of Slatedale	Lehigh	Stream		191	198.5815472
Ilex	verticillata		Aquifoliaceae	Native	Woody	Fleshy	2	Spring	PH	PH00412828	1940	7/9/1940	7	1940	1940	1940-7	7	1940-7	1940-6	1940-5	1940-4	Pre	Not	Swamp ca. .5 mile e. of Chapman Quarries	Northampton	Swamp		191	198.5815472
Ilex	verticillata		Aquifoliaceae	Native	Woody	Fleshy	2	Spring	PH	PH00412874	1946	7/4/1946	7	1946	1946	1946-7	7	1946-7	1946-6	1946-5	1946-4	During	Not	Ore pit .5 mile w. of Fogelsville	Lehigh	Ore Pit		185	192.5815472
Ilex	verticillata		Aquifoliaceae	Native	Woody	Fleshy	2	Spring	PH	PH00412934	1950	7/2/1950	7	1950	1950	1950-7	7	1950-7	1950-6	1950-5	1950-4	During	Not	Swampy woods along Big Neshaminy Creek within 1 mile e.s.e. of Bridge Valley	Bucks	Moist Woods		183	190.5815472
Ilex	verticillata		Aquifoliaceae	Native	Woody	Fleshy	2	Spring	MCA	43194	1951	7/3/1951	7	1951	1951	1951-7	7	1951-7	1951-6	1951-5	1951-4	During	Not	1 mile e. of Katellen	Northampton	Meadow		184	191.5815472
Ilex	verticillata		Aquifoliaceae	Native	Woody	Fleshy	2	Spring	PH	PH00412848	1951	7/3/1951	7	1951	1951	1951-7	7	1951-7	1951-6	1951-5	1951-4	During	Not	Meadow 1 mile w. of Emanuelsville	Northampton	Meadow		184	191.5815472
Ilex	verticillata		Aquifoliaceae	Native	Woody	Fleshy	2	Spring	MCA	43182	1954	7/9/1954	7	1954	1954	1954-7	7	1954-7	1954-6	1954-5	1954-4	During	Not	Just e. of East Bangor	Northampton	Swamp		190	197.5815472
Lobelia	cardinalis		Campanulaceae	Native	Herbaceous	Dry	3	Summer	PH	259786	1893	7/29/1893	7	1893	1893	1893-7	6	1893-6	1893-6	1893-5	1893-4	During	Not	Tinicum	Bucks	Not Listed	Missing Habitat	210	165.7934738
Lobelia	cardinalis		Campanulaceae	Native	Herbaceous	Dry	3	Summer	PH	259737	1910	7/30/1910	7	1910	1910	1910-7	6	1910-6	1910-6	1910-5	1910-4	Pre	Not	0.5 miles SE of Lockport	Northampton	Not Listed	Missing Habitat	211	166.7934738
Lobelia	cardinalis		Campanulaceae	Native	Herbaceous	Dry	3	Summer	MCA	24956	1911	7/23/1911	7	1911	1911	1911-7	6	1911-6	1911-6	1911-5	1911-4	During	Not	Along road w. or s.w. of Bake-oven Knob on the way to New Tripoli	Lehigh	Road		204	159.7934738
Lobelia	cardinalis		Campanulaceae	Native	Herbaceous	Dry	3	Summer	PH	259751	1911	7/23/1911	7	1911	1911	1911-7	6	1911-6	1911-6	1911-5	1911-4	During	Not	N of New Tripoli, Blue Mountains	Lehigh	Roadside		204	159.7934738
Lobelia	cardinalis		Campanulaceae	Native	Herbaceous	Dry	3	Summer	PH	259790	1923	7/23/1923	7	1923	1923	1923-7	6	1923-6	1923-6	1923-5	1923-4	Pre	Not	Almont	Bucks	Wet Soil		204	159.7934738
Lobelia	cardinalis		Campanulaceae	Native	Herbaceous	Dry	3	Summer	PH	259794	1923	7/31/1923	7	1923	1923	1923-7	6	1923-6	1923-6	1923-5	1923-4	During	Not	Tohickon Creek, Point Pleasant	Bucks	Rocky Shore		212	167.7934738
Lobelia	cardinalis		Campanulaceae	Native	Herbaceous	Dry	3	Summer	PH	259750	1939	7/31/1939	7	1939	1939	1939-7	6	1939-6	1939-6	1939-5	1939-4	During	Not	1 mile SE of Lynnville	Lehigh	Swamp		212	167.7934738
Lobelia	cardinalis		Campanulaceae	Native	Herbaceous	Dry	3	Summer	PH	259733	1941	7/23/1941	7	1941	1941	1941-7	6	1941-6	1941-6	1941-5	1941-4	During	Not	3 miles E of Churchville	Northampton	Not Listed	Missing Habitat	204	159.7934738
Lobelia	cardinalis		Campanulaceae	Native	Herbaceous	Dry	3	Summer	PH	259741	1941	7/31/1941	7	1941	1941	1941-7	6	1941-6	1941-6	1941-5	1941-4	During	Not	2 miles SW of Wind Gap	Northampton	Swamp		212	167.7934738
Lobelia	cardinalis		Campanulaceae	Native	Herbaceous	Dry	3	Summer	PH	259742	1946	7/30/1946	7	1946	1946	1946-7	6	1946-6	1946-6	1946-5	1946-4	Pre	Not	2-3 miles W of Slateford	Northampton	Swamp		211	166.7934738
Lobelia	cardinalis		Campanulaceae	Native	Herbaceous	Dry	3	Summer	MCA	24968	1951	7/21/1951	7	1951	1951	1951-7	6	1951-6	1951-6	1951-5	1951-4	Pre	Not	1.5 miles n.w. of Germans Corners	Lehigh	Swamp		202	157.7934738
Lobelia	cardinalis		Campanulaceae	Native	Herbaceous	Dry	3	Summer	MCA	24967	1951	7/30/1951	7	1951	1951	1951-7	6	1951-6	1951-6	1951-5	1951-4	Pre	Not	1 mile s.e. of Lowhill	Lehigh	Swamp		211	166.7934738
Lobelia	cardinalis		Campanulaceae	Native	Herbaceous	Dry	3	Summer	MCA	24964	1953	7/15/1953	7	1953	1953	1953-7	6	1953-6	1953-6	1953-5	1953-4	Pre	Not	1.5 miles n.e. of Kernsville	Lehigh	Swamp		196	151.7934738
Lobelia	cardinalis		Campanulaceae	Native	Herbaceous	Dry	3	Summer	MCA	24932	1955	7/21/1955	7	1955	1955	1955-7	6	1955-6	1955-6	1955-5	1955-4	Pre	Not	1 mile n.w. of Riverton	Northampton	Alluvium		202	157.7934738
Lobelia	cardinalis		Campanulaceae	Native	Herbaceous	Dry	3	Summer	MCA	24927	1955	7/28/1955	7	1955	1955	1955-7	6	1955-6	1955-6	1955-5	1955-4	During	Not	1.5 miles n. of Youngsville	Northampton	Swampy Woods		209	164.7934738
Lobelia	cardinalis		Campanulaceae	Native	Herbaceous	Dry	3	Summer	MCA	24929	1957	7/26/1957	7	1957	1957	1957-7	6	1957-6	1957-6	1957-5	1957-4	During	Not	2 miles s.e. of Treichlers	Northampton	Alluvium		207	162.7934738
Lobelia	cardinalis		Campanulaceae	Native	Herbaceous	Dry	3	Summer	MCA	24926	1959	7/24/1959	7	1959	1959	1959-7	6	1959-6	1959-6	1959-5	1959-4	Pre	Not	1 mile n.w. of Portland	Northampton	Alluvium		205	160.7934738
Lobelia	cardinalis		Campanulaceae	Native	Herbaceous	Dry	3	Summer	PH	259862	1961	7/23/1961	7	1961	1961	1961-7	6	1961-6	1961-6	1961-5	1961-4	Pre	Not	Easton	Northampton	Not Listed	Missing Habitat	204	159.7934738
Lobelia	cardinalis		Campanulaceae	Native	Herbaceous	Dry	3	Summer	MCA	24963	1976	7/28/1976	7	1976	1976	1976-7	6	1976-6	1976-6	1976-5	1976-4	During	Not	1 mile n. of Slatington	Lehigh	Shore		210	165.7934738
Lobelia	cardinalis		Campanulaceae	Native	Herbaceous	Dry	3	Summer	MCA	24955	1977	7/23/1977	7	1977	1977	1977-7	6	1977-6	1977-6	1977-5	1977-4	Pre	Not	.25 mile e. of Hokendauqua	Lehigh	Shore		204	159.7934738
Lobelia	cardinalis		Campanulaceae	Native	Herbaceous	Dry	3	Summer	PH	259736	1868	8/29/1868	8	1868	1868	1868-8	7	1868-7	1868-7	1868-6	1868-5	During	Not	On the Delaware River; above Easton	Northampton	Not Listed	Missing Habitat	242	197.7934738
Lobelia	cardinalis		Campanulaceae	Native	Herbaceous	Dry	3	Summer	PH	259782	1887	8/19/1887	8	1887	1887	1887-8	7	1887-7	1887-7	1887-6	1887-5	During	Not	Near Fallsington	Bucks	Not Listed	Missing Habitat	231	186.7934738
Lobelia	cardinalis		Campanulaceae	Native	Herbaceous	Dry	3	Summer	PH	259796	1893	8/18/1893	8	1893	1893	1893-8	7	1893-7	1893-7	1893-6	1893-5	During	Not	Neshaminy, Newtown	Bucks	Not Listed	Missing Habitat	230	185.7934738
Lobelia	cardinalis		Campanulaceae	Native	Herbaceous	Dry	3	Summer	PH	259735	1895	8/20/1895	8	1895	1895	1895-8	7	1895-7	1895-7	1895-6	1895-5	During	Not	Easton	Northampton	Not Listed	Missing Habitat	232	187.7934738
Lobelia	cardinalis		Campanulaceae	Native	Herbaceous	Dry	3	Summer	PH	259800	1908	8/19/1908	8	1908	1908	1908-8	7	1908-7	1908-7	1908-6	1908-5	Post	Not	along Tohickon Creek, 1-1/4 miles N of Pipersville	Bucks	Not Listed	Missing Habitat	232	187.7934738
Lobelia	cardinalis		Campanulaceae	Native	Herbaceous	Dry	3	Summer	PH	259743	1908	8/1/1908	8	1908	1908	1908-8	6	1908-6	1908-7	1908-6	1908-5	Pre	Not	Bangor Junction	Northampton	Not Listed	Missing Habitat	214	169.7934738
Lobelia	cardinalis		Campanulaceae	Native	Herbaceous	Dry	3	Summer	MCA	24958	1910	8/14/1910	8	1910	1910	1910-8	7	1910-7	1910-7	1910-6	1910-5	During	Not	Vicinity of Trout Creek ab 3/8 mile n.w. of Lehigh Furnace w. of public road	Lehigh	Creek		226	181.7934738
Lobelia	cardinalis		Campanulaceae	Native	Herbaceous	Dry	3	Summer	PH	259752	1910	8/14/1910	8	1910	1910	1910-8	7	1910-7	1910-7	1910-6	1910-5	During	Not	vicinity of the Blue Mountains; vicinity of Trout Creek about 0.5 mile NW of Lehigh Furnace, W of public road	Lehigh	Not Listed	Missing Habitat	226	181.7934738
Lobelia	cardinalis		Campanulaceae	Native	Herbaceous	Dry	3	Summer	MCA	24959	1910	8/28/1910	8	1910	1910	1910-8	7	1910-7	1910-7	1910-6	1910-5	During	Not	Near source of Indian Creek ab .75 mile w. by n.w. of Sigmund	Lehigh	Meadow		240	195.7934738
Lobelia	cardinalis		Campanulaceae	Native	Herbaceous	Dry	3	Summer	PH	259771	1910	8/28/1910	8	1910	1910	1910-8	7	1910-7	1910-7	1910-6	1910-5	During	Not	0.5 miles NW of Sigmund	Lehigh	Not Listed	Missing Habitat	240	195.7934738
Lobelia	cardinalis		Campanulaceae	Native	Herbaceous	Dry	3	Summer	MCA	24954	1912	8/3/1912	8	1912	1912	1912-8	6	1912-6	1912-7	1912-6	1912-5	Pre	Not	Ab .75 mile n. of Laury's (LVRR) station	Lehigh	River Bank		216	171.7934738
Lobelia	cardinalis		Campanulaceae	Native	Herbaceous	Dry	3	Summer	PH	259763	1912	8/3/1912	8	1912	1912	1912-8	6	1912-6	1912-7	1912-6	1912-5	During	Not	between LVRR and river about 1/2 mile above Laury's Station	Lehigh	Marshy Ground		216	171.7934738
Lobelia	cardinalis		Campanulaceae	Native	Herbaceous	Dry	3	Summer	PH	259781	1913	8/17/1913	8	1913	1913	1913-8	7	1913-7	1913-7	1913-6	1913-5	During	Not	Boyertown	Berks	Not Listed	Missing Habitat	229	184.7934738
Lobelia	cardinalis		Campanulaceae	Native	Herbaceous	Dry	3	Summer	MCA	24960	1913	8/2/1913	8	1913	1913	1913-8	6	1913-6	1913-7	1913-6	1913-5	Pre	Not	Along n. side PRR ab 5/8 mile s.w. by s. of Emmaus, P.O.	Lehigh	Meadow		214	169.7934738
Lobelia	cardinalis		Campanulaceae	Native	Herbaceous	Dry	3	Summer	PH	259768	1913	8/2/1913	8	1913	1913	1913-8	6	1913-6	1913-7	1913-6	1913-5	During	Not	vicinity of the South Mountains; along N side Perkiomen Railroad about 5/8 mile SSW of Emmaus, post office	Lehigh	Meadow		214	169.7934738
Lobelia	cardinalis		Campanulaceae	Native	Herbaceous	Dry	3	Summer	MCA	24952	1914	8/15/1914	8	1914	1914	1914-8	7	1914-7	1914-7	1914-6	1914-5	Pre	Not	Vicinity of streamlet just s. of Salsburg Square and ab 2-5/8 miles n.e. by e. of Mountainville, P.O.	Lehigh	Stream Bank		227	182.7934738
Lobelia	cardinalis		Campanulaceae	Native	Herbaceous	Dry	3	Summer	PH	259767	1914	8/15/1914	8	1914	1914	1914-8	7	1914-7	1914-7	1914-6	1914-5	Pre	Not	2.5 miles ENE of Mountainville	Lehigh	Not Listed	Missing Habitat	227	182.7934738
Lobelia	cardinalis		Campanulaceae	Native	Herbaceous	Dry	3	Summer	MCA	24951	1914	8/30/1914	8	1914	1914	1914-8	7	1914-7	1914-7	1914-6	1914-5	Post	Not	Vicinity of marshy place btwn LVRR and river 7/8 mile n.w. of Rockdale	Lehigh	Marsh		242	197.7934738
Lobelia	cardinalis		Campanulaceae	Native	Herbaceous	Dry	3	Summer	PH	259764	1914	8/30/1914	8	1914	1914	1914-8	7	1914-7	1914-7	1914-6	1914-5	During	Not	along Lehigh River; vicinity of marshy place between L.V. Railroad and river 7/8 mile NW of Rockdale	Lehigh	Not Listed	Missing Habitat	242	197.7934738
Lobelia	cardinalis		Campanulaceae	Native	Herbaceous	Dry	3	Summer	PH	259777	1915	8/22/1915	8	1915	1915	1915-8	7	1915-7	1915-7	1915-6	1915-5	During	Not	2 miles NE of Fleetwood	Berks	Not Listed	Missing Habitat	234	189.7934738
Lobelia	cardinalis		Campanulaceae	Native	Herbaceous	Dry	3	Summer	MCA	24950	1915	8/15/1915	8	1915	1915	1915-8	7	1915-7	1915-7	1915-6	1915-5	Pre	Not	Along w. side of Coplay Creek ab 3/8 mile e. by s.e. of Neffs, P.O.	Lehigh	Meadow		227	182.7934738
Lobelia	cardinalis		Campanulaceae	Native	Herbaceous	Dry	3	Summer	PH	259762	1915	8/15/1915	8	1915	1915	1915-8	7	1915-7	1915-7	1915-6	1915-5	During	Not	along W side Coplay Creek about 3/8 mile ESE of Neffs, post office	Lehigh	Meadow		227	182.7934738
Lobelia	cardinalis		Campanulaceae	Native	Herbaceous	Dry	3	Summer	MCA	24961	1919	8/24/1919	8	1919	1919	1919-8	7	1919-7	1919-7	1919-6	1919-5	During	Not	Springy place along overgrown trail in scrubby denuded woodland w. of road ab 1.25 miles n.w. by n. of Slatedale, P.O.	Lehigh	Woods		236	191.7934738
Lobelia	cardinalis		Campanulaceae	Native	Herbaceous	Dry	3	Summer	PH	259757	1919	8/24/1919	8	1919	1919	1919-8	7	1919-7	1919-7	1919-6	1919-5	During	Not	vicinity of The Blue Mountains, W of road about 1.25 miles NWN of Slatedale, P. O.	Lehigh	Denuded Woodland		236	191.7934738
Lobelia	cardinalis		Campanulaceae	Native	Herbaceous	Dry	3	Summer	MCA	24953	1921	8/14/1921	8	1921	1921	1921-8	7	1921-7	1921-7	1921-6	1921-5	During	Not	Rivulet at wood edge on slope ab 3/8 mile n.w. by w. of Crackersport crossroads	Lehigh	Wood Edge		226	181.7934738
Lobelia	cardinalis		Campanulaceae	Native	Herbaceous	Dry	3	Summer	PH	259766	1921	8/14/1921	8	1921	1921	1921-8	7	1921-7	1921-7	1921-6	1921-5	During	Not	about 3/8 mile WNW of Crackersport crossroads	Lehigh	Rivulet		226	181.7934738
Lobelia	cardinalis		Campanulaceae	Native	Herbaceous	Dry	3	Summer	PH	259793	1923	8/9/1923	8	1923	1923	1923-8	7	1923-7	1923-7	1923-6	1923-5	During	Not	Bensalem Twp., mouth of Poquessing Creek, Delaware River, Andalusia	Bucks	Gravel Shore		221	176.7934738
Lobelia	cardinalis		Campanulaceae	Native	Herbaceous	Dry	3	Summer	PH	259795	1923	8/28/1923	8	1923	1923	1923-8	7	1923-7	1923-7	1923-6	1923-5	During	Not	NW of Washingtons Crossing, Delaware River	Bucks	Alluvial Shore		240	195.7934738
Lobelia	cardinalis		Campanulaceae	Native	Herbaceous	Dry	3	Summer	PH	259801	1925	8/15/1925	8	1925	1925	1925-8	7	1925-7	1925-7	1925-6	1925-5	During	Not	N side of Coffman's Hill, W of Upper Black Eddy	Bucks	Marshy Place		227	182.7934738
Lobelia	cardinalis		Campanulaceae	Native	Herbaceous	Dry	3	Summer	PH	259802	1927	8/4/1927	8	1927	1927	1927-8	6	1927-6	1927-7	1927-6	1927-5	During	Not	along Common Creek, Tullytown	Bucks	Marsh		216	171.7934738
Lobelia	cardinalis		Campanulaceae	Native	Herbaceous	Dry	3	Summer	PH	259780	1928	8/26/1928	8	1928	1928	1928-8	7	1928-7	1928-7	1928-6	1928-5	During	Not	Carsonia Park, 2 miles E of Reading	Berks	Swampy woods		239	194.7934738
Lobelia	cardinalis		Campanulaceae	Native	Herbaceous	Dry	3	Summer	PH	259739	1940	8/7/1940	8	1940	1940	1940-8	7	1940-7	1940-7	1940-6	1940-5	Pre	Not	Walnutport	Northampton	Swamp		220	175.7934738
Lobelia	cardinalis		Campanulaceae	Native	Herbaceous	Dry	3	Summer	PH	259732	1940	8/14/1940	8	1940	1940	1940-8	7	1940-7	1940-7	1940-6	1940-5	Pre	Not	0.25 - 1 mi SE of Rasleytown, along Little Bushkill Creek	Northampton	Swamp		227	182.7934738
Lobelia	cardinalis		Campanulaceae	Native	Herbaceous	Dry	3	Summer	PH	259748	1941	8/13/1941	8	1941	1941	1941-8	7	1941-7	1941-7	1941-6	1941-5	Pre	Not	1.5 miles NE of Stouts	Northampton	Swamp		225	180.7934738
Lobelia	cardinalis		Campanulaceae	Native	Herbaceous	Dry	3	Summer	PH	259745	1941	8/18/1941	8	1941	1941	1941-8	7	1941-7	1941-7	1941-6	1941-5	During	Not	just N of Howertown	Northampton	Meadow		230	185.7934738
Lobelia	cardinalis		Campanulaceae	Native	Herbaceous	Dry	3	Summer	PH	259730	1942	8/5/1942	8	1942	1942	1942-8	6	1942-6	1942-7	1942-6	1942-5	During	Not	1.5 miles SE of Redington	Northampton	Meadow		217	172.7934738
Lobelia	cardinalis		Campanulaceae	Native	Herbaceous	Dry	3	Summer	PH	259744	1942	8/24/1942	8	1942	1942	1942-8	7	1942-7	1942-7	1942-6	1942-5	During	Not	1 mile N of Moorestown	Northampton	Swale		236	191.7934738
Lobelia	cardinalis		Campanulaceae	Native	Herbaceous	Dry	3	Summer	PH	259774	1948	8/8/1948	8	1948	1948	1948-8	7	1948-7	1948-7	1948-6	1948-5	During	Not	1.125 miles SSE of Bethel	Berks	Swale		221	176.7934738
Lobelia	cardinalis		Campanulaceae	Native	Herbaceous	Dry	3	Summer	PH	259772	1948	8/15/1948	8	1948	1948	1948-8	7	1948-7	1948-7	1948-6	1948-5	Pre	Not	0.75 miles SE of Eckville	Berks	Stream		228	183.7934738
Lobelia	cardinalis		Campanulaceae	Native	Herbaceous	Dry	3	Summer	PH	259749	1948	8/27/1948	8	1948	1948	1948-8	7	1948-7	1948-7	1948-6	1948-5	Post	Not	1 mile NE of Slateville	Lehigh	Swampy woods		240	195.7934738
Lobelia	cardinalis		Campanulaceae	Native	Herbaceous	Dry	3	Summer	PH	259756	1949	8/1/1949	8	1949	1949	1949-8	6	1949-6	1949-7	1949-6	1949-5	Pre	Not	1 mile NW of Jordan Valley	Lehigh	Meadow		213	168.7934738
Lobelia	cardinalis		Campanulaceae	Native	Herbaceous	Dry	3	Summer	PH	259755	1949	8/7/1949	8	1949	1949	1949-8	7	1949-7	1949-7	1949-6	1949-5	During	Not	NNW of Jordan Valley	Lehigh	Not Listed	Missing Habitat	219	174.7934738
Lobelia	cardinalis		Campanulaceae	Native	Herbaceous	Dry	3	Summer	PH	259758	1949	8/7/1949	8	1949	1949	1949-8	7	1949-7	1949-7	1949-6	1949-5	Pre	Not	Along streamlet on N side of road about 1.25-1.375 miles NNW of Jordan Valley	Lehigh	Not Listed	Missing Habitat	219	174.7934738
Lobelia	cardinalis		Campanulaceae	Native	Herbaceous	Dry	3	Summer	MCA	24969	1949	8/16/1949	8	1949	1949	1949-8	7	1949-7	1949-7	1949-6	1949-5	Pre	Not	2 miles n.e. of Slateville	Lehigh	Swamp		228	183.7934738
Lobelia	cardinalis		Campanulaceae	Native	Herbaceous	Dry	3	Summer	PH	259753	1949	8/20/1949	8	1949	1949	1949-8	7	1949-7	1949-7	1949-6	1949-5	During	Not	1 mile NE of Lynnport	Lehigh	Swamp		232	187.7934738
Lobelia	cardinalis		Campanulaceae	Native	Herbaceous	Dry	3	Summer	PH	259797	1950	8/1/1950	8	1950	1950	1950-8	6	1950-6	1950-7	1950-6	1950-5	During	Not	0.624 mi ESE of Spinnerstown	Bucks	Brook		213	168.7934738
Lobelia	cardinalis		Campanulaceae	Native	Herbaceous	Dry	3	Summer	MCA	24942	1950	8/14/1950	8	1950	1950	1950-8	7	1950-7	1950-7	1950-6	1950-5	Pre	Not	1.5 miles s.e. of Alburtis	Lehigh	Swamp		226	181.7934738
Lobelia	cardinalis		Campanulaceae	Native	Herbaceous	Dry	3	Summer	PH	259769	1950	8/14/1950	8	1950	1950	1950-8	7	1950-7	1950-7	1950-6	1950-5	Pre	Not	1.5 miles SE of Alburtis	Lehigh	Swampy woods		226	181.7934738
Lobelia	cardinalis		Campanulaceae	Native	Herbaceous	Dry	3	Summer	PH	259765	1950	8/21/1950	8	1950	1950	1950-8	7	1950-7	1950-7	1950-6	1950-5	Post	Not	0.5 mile NW of Coplay	Lehigh	Meadow		233	188.7934738
Lobelia	cardinalis		Campanulaceae	Native	Herbaceous	Dry	3	Summer	PH	259761	1950	8/26/1950	8	1950	1950	1950-8	7	1950-7	1950-7	1950-6	1950-5	During	Not	1 mile NW of Jacksonville	Lehigh	Swampy woods		238	193.7934738
Lobelia	cardinalis		Campanulaceae	Native	Herbaceous	Dry	3	Summer	PH	259760	1951	8/22/1951	8	1951	1951	1951-8	7	1951-7	1951-7	1951-6	1951-5	Post	Not	0.5 mile SE of Lowhill	Lehigh	Meadow		234	189.7934738
Lobelia	cardinalis		Campanulaceae	Native	Herbaceous	Dry	3	Summer	PH	259775	1952	8/3/1952	8	1952	1952	1952-8	6	1952-6	1952-7	1952-6	1952-5	During	Not	0.5 miles S of Eckville	Berks	Not Listed	Missing Habitat	216	171.7934738
Lobelia	cardinalis		Campanulaceae	Native	Herbaceous	Dry	3	Summer	MCA	24949	1952	8/7/1952	8	1952	1952	1952-8	7	1952-7	1952-7	1952-6	1952-5	During	Not	1 mile n.w. of Eckville	Berks	Swamp		220	175.7934738
Lobelia	cardinalis		Campanulaceae	Native	Herbaceous	Dry	3	Summer	PH	259778	1952	8/15/1952	8	1952	1952	1952-8	7	1952-7	1952-7	1952-6	1952-5	During	Not	1 mile SE of Albany	Berks	Stream Bank		228	183.7934738
Lobelia	cardinalis		Campanulaceae	Native	Herbaceous	Dry	3	Summer	MCA	24970	1953	8/11/1953	8	1953	1953	1953-8	7	1953-7	1953-7	1953-6	1953-5	During	Not	2 miles s.w. of Albany	Berks	Swamp		223	178.7934738
Lobelia	cardinalis		Campanulaceae	Native	Herbaceous	Dry	3	Summer	MCA	24971	1953	8/19/1953	8	1953	1953	1953-8	7	1953-7	1953-7	1953-6	1953-5	Pre	Not	1.5 miles s.w. of Eckville	Berks	Meadow		231	186.7934738
Lobelia	cardinalis		Campanulaceae	Native	Herbaceous	Dry	3	Summer	PH	259799	1953	8/1/1953	8	1953	1953	1953-8	6	1953-6	1953-7	1953-6	1953-5	Pre	Not	along Tohickon Creek, 1-1/4 miles N of Pipersville	Bucks	Meadow		213	168.7934738
Lobelia	cardinalis		Campanulaceae	Native	Herbaceous	Dry	3	Summer	MCA	24965	1953	8/12/1953	8	1953	1953	1953-8	7	1953-7	1953-7	1953-6	1953-5	During	Not	1 mile s.w. of Schnecksville	Lehigh	Swamp		224	179.7934738
Lobelia	cardinalis		Campanulaceae	Native	Herbaceous	Dry	3	Summer	MCA	24931	1953	8/27/1953	8	1953	1953	1953-8	7	1953-7	1953-7	1953-6	1953-5	During	Not	.5 to .75 mile s.e. of Portland	Northampton	Swamp		239	194.7934738
Lobelia	cardinalis		Campanulaceae	Native	Herbaceous	Dry	3	Summer	PH	259792	1954	8/6/1954	8	1954	1954	1954-8	7	1954-7	1954-7	1954-6	1954-5	During	Not	1 mile NNW of Weisel	Bucks	Pond Margin		218	173.7934738
Lobelia	cardinalis		Campanulaceae	Native	Herbaceous	Dry	3	Summer	MCA	24939	1954	8/16/1954	8	1954	1954	1954-8	7	1954-7	1954-7	1954-6	1954-5	Pre	Not	1 mile n.w. of Lowhill	Lehigh	Alluvium		228	183.7934738
Lobelia	cardinalis		Campanulaceae	Native	Herbaceous	Dry	3	Summer	MCA	24944	1954	8/25/1954	8	1954	1954	1954-8	7	1954-7	1954-7	1954-6	1954-5	Post	Not	1 mile n. of Lynnport	Lehigh	Not Listed	Missing Habitat	237	192.7934738
Lobelia	cardinalis		Campanulaceae	Native	Herbaceous	Dry	3	Summer	MCA	24936	1955	8/26/1955	8	1955	1955	1955-8	7	1955-7	1955-7	1955-6	1955-5	Post	Not	1 to 1.5 miles w. of Werleys Corner	Lehigh	Meadow		238	193.7934738
Lobelia	cardinalis		Campanulaceae	Native	Herbaceous	Dry	3	Summer	MCA	24933	1956	8/8/1956	8	1956	1956	1956-8	7	1956-7	1956-7	1956-6	1956-5	Pre	Not	.75 mile e. of Bushkill Center	Northampton	Swale		221	176.7934738
Lobelia	cardinalis		Campanulaceae	Native	Herbaceous	Dry	3	Summer	MCA	24930	1957	8/1/1957	8	1957	1957	1957-8	6	1957-6	1957-7	1957-6	1957-5	Pre	Not	Just e. of East Bangor	Northampton	Swamp		213	168.7934738
Lobelia	cardinalis		Campanulaceae	Native	Herbaceous	Dry	3	Summer	PH	259776	1959	8/14/1959	8	1959	1959	1959-8	7	1959-7	1959-7	1959-6	1959-5	During	Not	1.25 miles N of Bernville	Berks	Stream Bank		226	181.7934738
Lobelia	cardinalis		Campanulaceae	Native	Herbaceous	Dry	3	Summer	MCA	24938	1959	8/19/1959	8	1959	1959	1959-8	7	1959-7	1959-7	1959-6	1959-5	During	Not	1.5 miles n. of Slatington	Lehigh	Alluvium		231	186.7934738
Lobelia	cardinalis		Campanulaceae	Native	Herbaceous	Dry	3	Summer	MCA	24945	1961	8/16/1961	8	1961	1961	1961-8	7	1961-7	1961-7	1961-6	1961-5	Pre	Not	1.25 miles s.e. of Powder Valley	Lehigh	Swamp		228	183.7934738
Lobelia	cardinalis		Campanulaceae	Native	Herbaceous	Dry	3	Summer	MCA	24948	1964	8/17/1964	8	1964	1964	1964-8	7	1964-7	1964-7	1964-6	1964-5	Post	Not	Fountain Hill	Lehigh	Shore		230	185.7934738
Lobelia	cardinalis		Campanulaceae	Native	Herbaceous	Dry	3	Summer	MCA	24934	1965	8/25/1965	8	1965	1965	1965-8	7	1965-7	1965-7	1965-6	1965-5	During	Not	Hope	Northampton	Shore		237	192.7934738
Lobelia	cardinalis		Campanulaceae	Native	Herbaceous	Dry	3	Summer	MCA	24935	1966	8/24/1966	8	1966	1966	1966-8	7	1966-7	1966-7	1966-6	1966-5	Post	Not	2 miles s.w. of Highland Park	Northampton	Alluvium		236	191.7934738
Lobelia	cardinalis		Campanulaceae	Native	Herbaceous	Dry	3	Summer	MCA	24947	1973	8/23/1973	8	1973	1973	1973-8	7	1973-7	1973-7	1973-6	1973-5	During	Not	1.5 miles n.w. of Cemeton	Lehigh	Shore		235	190.7934738
Lobelia	cardinalis		Campanulaceae	Native	Herbaceous	Dry	3	Summer	MCA	24941	1978	8/10/1978	8	1978	1978	1978-8	7	1978-7	1978-7	1978-6	1978-5	Post	Not	.25 mile n. of Cemeton	Lehigh	Shore		222	177.7934738
Lobelia	cardinalis		Campanulaceae	Native	Herbaceous	Dry	3	Summer	MCA	24928	1978	8/24/1978	8	1978	1978	1978-8	7	1978-7	1978-7	1978-6	1978-5	During	Not	W. of Northampton	Northampton	Shore		236	191.7934738
Lobelia	cardinalis		Campanulaceae	Native	Herbaceous	Dry	3	Summer	MCA	24937	1979	8/8/1979	8	1979	1979	1979-8	7	1979-7	1979-7	1979-6	1979-5	During	Not	1 mile s. of Cemeton	Lehigh	Shore		220	175.7934738
Lobelia	cardinalis		Campanulaceae	Native	Herbaceous	Dry	3	Summer	MCA	24940	1979	8/29/1979	8	1979	1979	1979-8	7	1979-7	1979-7	1979-6	1979-5	Post	Not	2.5 miles s.e. of Center Square Allentown	Lehigh	Shore		241	196.7934738
Lobelia	cardinalis		Campanulaceae	Native	Herbaceous	Dry	3	Summer	PH	259791	1873	9/10/1873	9	1873	1873	1873-9	8	1873-8	1873-8	1873-7	1873-6	Post	Not	Doylestown	Bucks	Not Listed	Missing Habitat	253	208.7934738
Lobelia	cardinalis		Campanulaceae	Native	Herbaceous	Dry	3	Summer	MCA	24957	1907	9/7/1907	9	1907	1907	1907-9	8	1907-8	1907-8	1907-7	1907-6	During	Not	Allong trolley road ab 1.75 miles s.e. by e. of Centre Square Allentown	Lehigh	Meadow		250	205.7934738
Lobelia	cardinalis		Campanulaceae	Native	Herbaceous	Dry	3	Summer	MCA	24943	1924	9/14/1924	9	1924	1924	1924-9	8	1924-8	1924-8	1924-7	1924-6	During	Not	Rivulet on wooded slope ab 2.5 miles almost dye e. (sl. N.e.) of Hosensack, P.O. crossroads. 3/8 mile n. by n.e. of Swamp Church	Lehigh	Wooded Slope		258	213.7934738
Lobelia	cardinalis		Campanulaceae	Native	Herbaceous	Dry	3	Summer	PH	259770	1924	9/14/1924	9	1924	1924	1924-9	8	1924-8	1924-8	1924-7	1924-6	During	Not	about 2 1/2 miles almost due ENE of Hosensack, post office crossroads (3/8 mile NNE of Swamp Church)	Lehigh	Rivulet		258	213.7934738
Lobelia	cardinalis		Campanulaceae	Native	Herbaceous	Dry	3	Summer	PH	259773	1940	9/8/1940	9	1940	1940	1940-9	8	1940-8	1940-8	1940-7	1940-6	During	Not	1-3/8 mile SE of Pricetown	Berks	Stream Bank		252	207.7934738
Lobelia	cardinalis		Campanulaceae	Native	Herbaceous	Dry	3	Summer	PH	259779	1940	9/8/1940	9	1940	1940	1940-9	8	1940-8	1940-8	1940-7	1940-6	During	Not	1.25 miles SE of Pricetown	Berks	Not Listed	Missing Habitat	252	207.7934738
Lobelia	cardinalis		Campanulaceae	Native	Herbaceous	Dry	3	Summer	PH	259731	1940	9/11/1940	9	1940	1940	1940-9	8	1940-8	1940-8	1940-7	1940-6	During	Not	1/2 mile E of Chapman Quarries	Northampton	Swamp		255	210.7934738
Lobelia	cardinalis		Campanulaceae	Native	Herbaceous	Dry	3	Summer	PH	259734	1940	9/11/1940	9	1940	1940	1940-9	8	1940-8	1940-8	1940-7	1940-6	Post	Not	Along streamlet, 1 mi E of Youngsville	Northampton	Streamlet		255	210.7934738
Lobelia	cardinalis		Campanulaceae	Native	Herbaceous	Dry	3	Summer	PH	259738	1941	9/3/1941	9	1941	1941	1941-9	7	1941-7	1941-8	1941-7	1941-6	Post	Not	Island in Delaware River, just E of Riverton	Northampton	Not Listed	Missing Habitat	246	201.7934738
Lobelia	cardinalis		Campanulaceae	Native	Herbaceous	Dry	3	Summer	PH	259729	1942	9/1/1942	9	1942	1942	1942-9	7	1942-7	1942-8	1942-7	1942-6	During	Not	just S of Lower Saucon	Northampton	Meadow		244	199.7934738
Lobelia	cardinalis		Campanulaceae	Native	Herbaceous	Dry	3	Summer	PH	259754	1950	9/6/1950	9	1950	1950	1950-9	8	1950-8	1950-8	1950-7	1950-6	During	Not	0.75 miles W of Germans Corners	Lehigh	Meadow		249	204.7934738
Lobelia	cardinalis		Campanulaceae	Native	Herbaceous	Dry	3	Summer	PH	259759	1951	9/5/1951	9	1951	1951	1951-9	7	1951-7	1951-8	1951-7	1951-6	Pre	Not	1.5 miles SW of Schnecksville	Lehigh	Swamp		248	203.7934738
Lobelia	cardinalis		Campanulaceae	Native	Herbaceous	Dry	3	Summer	MCA	24946	1971	9/1/1971	9	1971	1971	1971-9	7	1971-7	1971-8	1971-7	1971-6	Post	Not	1 mile n.w. of Jacksonville	Lehigh	Creek Bank		244	199.7934738
Monarda	fistulosaVarMollis		Lamiaceae	Native	Herbaceous	Dry	4	Summer	MCA	21859	1919	7/24/1919	7	1919	1919	1919-7	7	1919-7	1919-6	1919-5	1919-4	Post	Not	Embankment ab 3/8 mile n.w. by n. of Alburtis, P.O.	Lehigh	Roadside		205	173.7037694
Monarda	fistulosaVarMollis		Lamiaceae	Native	Herbaceous	Dry	4	Summer	MCA	21828	1953	7/21/1953	7	1953	1953	1953-7	6	1953-6	1953-6	1953-5	1953-4	During	Not	1 mile n. of Martins Creek	Northampton	Alluvium		202	170.7037694
Monarda	fistulosaVarMollis		Lamiaceae	Native	Herbaceous	Dry	4	Summer	MCA	21826	1953	7/29/1953	7	1953	1953	1953-7	7	1953-7	1953-6	1953-5	1953-4	During	Not	1 mile n. of Lockport	Northampton	Alluvium		210	178.7037694
Monarda	fistulosaVarMollis		Lamiaceae	Native	Herbaceous	Dry	4	Summer	MCA	21823	1954	7/16/1954	7	1954	1954	1954-7	6	1954-6	1954-6	1954-5	1954-4	During	Not	1 to 2 miles n.w. of Riverton	Northampton	Alluvium		197	165.7037694
Monarda	fistulosaVarMollis		Lamiaceae	Native	Herbaceous	Dry	4	Summer	MCA	21825	1954	7/20/1954	7	1954	1954	1954-7	6	1954-6	1954-6	1954-5	1954-4	During	Not	.5 mile n. of Danielsville	Northampton	Railroad		201	169.7037694
Monarda	fistulosaVarMollis		Lamiaceae	Native	Herbaceous	Dry	4	Summer	MCA	21824	1954	7/27/1954	7	1954	1954	1954-7	7	1954-7	1954-6	1954-5	1954-4	During	Not	1 mile n.w. of Knechts	Northampton	Field		208	176.7037694
Monarda	fistulosaVarMollis		Lamiaceae	Native	Herbaceous	Dry	4	Summer	MCA	21865	1960	7/17/1960	7	1960	1960	1960-7	6	1960-6	1960-6	1960-5	1960-4	During	Not	Along Delaware River just n. of Point Pleasant	Bucks	Alluvial Woods		199	167.7037694
Monarda	fistulosaVarMollis		Lamiaceae	Native	Herbaceous	Dry	4	Summer	MCA	21855	1960	7/21/1960	7	1960	1960	1960-7	6	1960-6	1960-6	1960-5	1960-4	During	Not	1 mile n.w. of Laurys	Lehigh	Alluvium		203	171.7037694
Monarda	fistulosaVarMollis		Lamiaceae	Native	Herbaceous	Dry	4	Summer	MCA	21854	1963	7/18/1963	7	1963	1963	1963-7	6	1963-6	1963-6	1963-5	1963-4	During	Not	2.5 miles e. of Center Square Allentown	Lehigh	Cinders		199	167.7037694
Monarda	fistulosaVarMollis		Lamiaceae	Native	Herbaceous	Dry	4	Summer	MCA	21863	1964	7/28/1964	7	1964	1964	1964-7	7	1964-7	1964-6	1964-5	1964-4	Post	Not	1.25 miles n. of Fullerton	Lehigh	Fallow Field		210	178.7037694
Monarda	fistulosaVarMollis		Lamiaceae	Native	Herbaceous	Dry	4	Summer	MCA	21856	1965	7/29/1965	7	1965	1965	1965-7	7	1965-7	1965-6	1965-5	1965-4	During	Not	2 miles s.e. of Shoenersville	Lehigh	Alluvium		210	178.7037694
Monarda	fistulosaVarMollis		Lamiaceae	Native	Herbaceous	Dry	4	Summer	MCA	21844	1973	7/24/1973	7	1973	1973	1973-7	7	1973-7	1973-6	1973-5	1973-4	During	Not	Just s. of Catasauqua	Lehigh	Alluvium		205	173.7037694
Monarda	fistulosaVarMollis		Lamiaceae	Native	Herbaceous	Dry	4	Summer	MCA	21818	1975	7/30/1975	7	1975	1975	1975-7	7	1975-7	1975-6	1975-5	1975-4	During	Not	.5 mile e. of Hope	Northampton	Ballast		211	179.7037694
Monarda	fistulosaVarMollis		Lamiaceae	Native	Herbaceous	Dry	4	Summer	MCA	21796	1976	7/27/1976	7	1976	1976	1976-7	7	1976-7	1976-6	1976-5	1976-4	During	Not	.5 mile e. of Glendon	Northampton	Alluvium		209	177.7037694
Monarda	fistulosaVarMollis		Lamiaceae	Native	Herbaceous	Dry	4	Summer	MCA	21833	1977	7/18/1977	7	1977	1977	1977-7	6	1977-6	1977-6	1977-5	1977-4	During	Not	.5 mile s. of Cemeton	Lehigh	Fallow Area		199	167.7037694
Monarda	fistulosaVarMollis		Lamiaceae	Native	Herbaceous	Dry	4	Summer	MCA	21838	1977	7/21/1977	7	1977	1977	1977-7	6	1977-6	1977-6	1977-5	1977-4	Post	Not	West Bethlehem	Lehigh	Towpath		202	170.7037694
Monarda	fistulosaVarMollis		Lamiaceae	Native	Herbaceous	Dry	4	Summer	MCA	21831	1978	7/19/1978	7	1978	1978	1978-7	6	1978-6	1978-6	1978-5	1978-4	Post	Not	West Bethlehem	Lehigh	Shore		200	168.7037694
Monarda	fistulosaVarMollis		Lamiaceae	Native	Herbaceous	Dry	4	Summer	MCA	21829	1978	7/26/1978	7	1978	1978	1978-7	7	1978-7	1978-6	1978-5	1978-4	Post	Not	1 mile s. of Cemeton	Lehigh	Canal Bank		207	175.7037694
Monarda	fistulosaVarMollis		Lamiaceae	Native	Herbaceous	Dry	4	Summer	MCA	21835	1979	7/23/1979	7	1979	1979	1979-7	6	1979-6	1979-6	1979-5	1979-4	During	Not	1 mile s. of Cemeton	Lehigh	Ballast		204	172.7037694
Monarda	fistulosaVarMollis		Lamiaceae	Native	Herbaceous	Dry	4	Summer	MCA	21848	1981	7/15/1981	7	1981	1981	1981-7	6	1981-6	1981-6	1981-5	1981-4	Post	Not	E. of Coplay	Lehigh	Ballast		196	164.7037694
Monarda	fistulosaVarMollis		Lamiaceae	Native	Herbaceous	Dry	4	Summer	MCA	21847	1981	7/16/1981	7	1981	1981	1981-7	6	1981-6	1981-6	1981-5	1981-4	During	Not	W. of Catasauqua	Lehigh	Shore		197	165.7037694
Monarda	fistulosaVarMollis		Lamiaceae	Native	Herbaceous	Dry	4	Summer	MCA	21849	1981	7/22/1981	7	1981	1981	1981-7	6	1981-6	1981-6	1981-5	1981-4	During	Not	1.5 miles s.e. of Catasauqua	Lehigh	Shore		203	171.7037694
Monarda	fistulosaVarMollis		Lamiaceae	Native	Herbaceous	Dry	4	Summer	MCA	21830	1981	7/23/1981	7	1981	1981	1981-7	6	1981-6	1981-6	1981-5	1981-4	During	Not	West Bethlehem	Lehigh	Canal Bank		204	172.7037694
Monarda	fistulosaVarMollis		Lamiaceae	Native	Herbaceous	Dry	4	Summer	MCA	21851	1982	7/30/1982	7	1982	1982	1982-7	7	1982-7	1982-6	1982-5	1982-4	During	Not	1 mile n.e. of Sherersville	Lehigh	Old Field		211	179.7037694
Monarda	fistulosaVarMollis		Lamiaceae	Native	Herbaceous	Dry	4	Summer	MCA	21858	1917	8/26/1917	8	1917	1917	1917-8	8	1917-8	1917-7	1917-6	1917-5	Post	Not	Close to wood edge beside streamlet ab 1-7/8 miles s.e. by s. of Alburtis, P.O.	Lehigh	Field		238	206.7037694
Monarda	fistulosaVarMollis		Lamiaceae	Native	Herbaceous	Dry	4	Summer	MCA	21842	1948	8/14/1948	8	1948	1948	1948-8	7	1948-7	1948-7	1948-6	1948-5	Post	Not	1 mile s.e. of Fullerton	Lehigh	Alluvium		227	195.7037694
Monarda	fistulosaVarMollis		Lamiaceae	Native	Herbaceous	Dry	4	Summer	MCA	21827	1953	8/7/1953	8	1953	1953	1953-8	7	1953-7	1953-7	1953-6	1953-5	Post	Not	1 mile s.w. of North Bangor	Northampton	Field		219	187.7037694
Monarda	fistulosaVarMollis		Lamiaceae	Native	Herbaceous	Dry	4	Summer	MCA	21820	1953	8/20/1953	8	1953	1953	1953-8	7	1953-7	1953-7	1953-6	1953-5	Post	Not	2 miles n.e. of North Bangor	Northampton	Field		232	200.7037694
Monarda	fistulosaVarMollis		Lamiaceae	Native	Herbaceous	Dry	4	Summer	MCA	21862	1956	8/1/1956	8	1956	1956	1956-8	7	1956-7	1956-7	1956-6	1956-5	During	Not	Rockdale	Lehigh	Cliff		214	182.7037694
Monarda	fistulosaVarMollis		Lamiaceae	Native	Herbaceous	Dry	4	Summer	MCA	21864	1956	8/11/1956	8	1956	1956	1956-8	7	1956-7	1956-7	1956-6	1956-5	During	Not	Egypt	Lehigh	Grassy Bank		224	192.7037694
Monarda	fistulosaVarMollis		Lamiaceae	Native	Herbaceous	Dry	4	Summer	MCA	21821	1956	8/2/1956	8	1956	1956	1956-8	7	1956-7	1956-7	1956-6	1956-5	During	Not	Siegfried	Northampton	Alluvium		215	183.7037694
Monarda	fistulosaVarMollis		Lamiaceae	Native	Herbaceous	Dry	4	Summer	MCA	21861	1957	8/9/1957	8	1957	1957	1957-8	7	1957-7	1957-7	1957-6	1957-5	During	Not	1 mile n.w. of Laurys	Lehigh	Alluvium		221	189.7037694
Monarda	fistulosaVarMollis		Lamiaceae	Native	Herbaceous	Dry	4	Summer	MCA	21822	1966	8/5/1966	8	1966	1966	1966-8	7	1966-7	1966-7	1966-6	1966-5	During	Not	1 mile s.w. of Stoke Park	Northampton	Alluvium		217	185.7037694
Monarda	fistulosaVarMollis		Lamiaceae	Native	Herbaceous	Dry	4	Summer	MCA	21853	1967	8/29/1967	8	1967	1967	1967-8	8	1967-8	1967-7	1967-6	1967-5	Post	Not	West Bethlehem	Lehigh	Fallow Field		241	209.7037694
Monarda	fistulosaVarMollis		Lamiaceae	Native	Herbaceous	Dry	4	Summer	MCA	21840	1973	8/7/1973	8	1973	1973	1973-8	7	1973-7	1973-7	1973-6	1973-5	Post	Not	1 mile w. of Summit Lawn	Lehigh	Power Line		219	187.7037694
Monarda	fistulosaVarMollis		Lamiaceae	Native	Herbaceous	Dry	4	Summer	MCA	21846	1973	8/23/1973	8	1973	1973	1973-8	7	1973-7	1973-7	1973-6	1973-5	Post	Not	1.5 miles n.w. of Cemeton	Lehigh	Shore		235	203.7037694
Monarda	fistulosaVarMollis		Lamiaceae	Native	Herbaceous	Dry	4	Summer	MCA	21841	1975	8/24/1975	8	1975	1975	1975-8	8	1975-8	1975-7	1975-6	1975-5	Post	Not	.5 mile n.w. of Coplay	Lehigh	Ballast		236	204.7037694
Monarda	fistulosaVarMollis		Lamiaceae	Native	Herbaceous	Dry	4	Summer	MCA	21832	1976	8/13/1976	8	1976	1976	1976-8	7	1976-7	1976-7	1976-6	1976-5	Post	Not	West Bethlehem	Lehigh	Ballast		226	194.7037694
Monarda	fistulosaVarMollis		Lamiaceae	Native	Herbaceous	Dry	4	Summer	MCA	21798	1976	8/3/1976	8	1976	1976	1976-8	7	1976-7	1976-7	1976-6	1976-5	During	Not	1.5 miles s.w. of Treichlers	Northampton	Shore		216	184.7037694
Monarda	fistulosaVarMollis		Lamiaceae	Native	Herbaceous	Dry	4	Summer	MCA	21800	1976	8/23/1976	8	1976	1976	1976-8	8	1976-8	1976-7	1976-6	1976-5	Post	Not	3 miles n.e. of Point Phillip	Northampton	Mountain Top		236	204.7037694
Monarda	fistulosaVarMollis		Lamiaceae	Native	Herbaceous	Dry	4	Summer	MCA	21834	1977	8/1/1977	8	1977	1977	1977-8	7	1977-7	1977-7	1977-6	1977-5	During	Not	North Catasauqua	Lehigh	Alluvium		213	181.7037694
Monarda	fistulosaVarMollis		Lamiaceae	Native	Herbaceous	Dry	4	Summer	MCA	21797	1977	8/2/1977	8	1977	1977	1977-8	7	1977-7	1977-7	1977-6	1977-5	During	Not	1.5 miles s. of Walnutport	Northampton	Ballast		214	182.7037694
Monarda	fistulosaVarMollis		Lamiaceae	Native	Herbaceous	Dry	4	Summer	MCA	21839	1978	8/14/1978	8	1978	1978	1978-8	7	1978-7	1978-7	1978-6	1978-5	Post	Not	.75 mile s.e. of Fullerton	Lehigh	Bushy Field		226	194.7037694
Monarda	fistulosaVarMollis		Lamiaceae	Native	Herbaceous	Dry	4	Summer	MCA	21799	1981	8/19/1981	8	1981	1981	1981-8	7	1981-7	1981-7	1981-6	1981-5	During	Not	1.5 miles n. of Northampton	Northampton	Shore		231	199.7037694
Monarda	fistulosaVarMollis		Lamiaceae	Native	Herbaceous	Dry	4	Summer	MCA	21850	1982	8/16/1982	8	1982	1982	1982-8	7	1982-7	1982-7	1982-6	1982-5	Post	Not	1.5 miles s.e. of Catasauqua	Lehigh	Fallow Field		228	196.7037694
Oenothera	biennis		Onagraceae	Native	Herbaceous	Dry	5	Summer	PH	PH00446577	1951	6/18/1951	6	1951	1951	1951-6	5	1951-5	1951-5	1951-4	1951-3	Pre	Not	2 miles s.e. of Jacksonville	Lehigh	Meadow		169	136.5886901
Oenothera	biennis		Onagraceae	Native	Herbaceous	Dry	5	Summer	MCA	42267	1971	6/17/1971	6	1971	1971	1971-6	5	1971-5	1971-5	1971-4	1971-3	Pre	Not	.75 mile s. of Center Square Allentown	Lehigh	Grassy Field		168	135.5886901
Oenothera	biennis		Onagraceae	Native	Herbaceous	Dry	5	Summer	PH	PH00446629	1886	7/31/1886	7	1886	1886	1886-7	7	1886-7	1886-6	1886-5	1886-4	During	Not	Monroe	Bucks	Not Listed	Missing Habitat	212	179.5886901
Oenothera	biennis		Onagraceae	Native	Herbaceous	Dry	5	Summer	PH	PH00441528	1897	7/4/1897	7	1897	1897	1897-7	6	1897-6	1897-6	1897-5	1897-4	During	Not	Illegible	Northampton	Illegible	Missing Habitat	185	152.5886901
Oenothera	biennis		Onagraceae	Native	Herbaceous	Dry	5	Summer	PH	PH00446575	1899	7/12/1899	7	1899	1899	1899-7	6	1899-6	1899-6	1899-5	1899-4	During	Not	Allentown	Lehigh	Common		193	160.5886901
Oenothera	biennis		Onagraceae	Native	Herbaceous	Dry	5	Summer	PH	PH00446574	1901	7/6/1901	7	1901	1901	1901-7	6	1901-6	1901-6	1901-5	1901-4	During	Not	Allentown	Lehigh	Soil		187	154.5886901
Oenothera	biennis		Onagraceae	Native	Herbaceous	Dry	5	Summer	PH	PH00446611	1909	7/11/1909	7	1909	1909	1909-7	6	1909-6	1909-6	1909-5	1909-4	Pre	Not	Waeters Park Berks County	Berks	Not Listed	Missing Habitat	192	159.5886901
Oenothera	biennis		Onagraceae	Native	Herbaceous	Dry	5	Summer	MCA	42284	1917	7/22/1917	7	1917	1917	1917-7	6	1917-6	1917-6	1917-5	1917-4	Pre	Not	Beside tracks of LVRR ab .5 mile n.w. by w. of Rockdale station	Lehigh	Railroad		203	170.5886901
Oenothera	biennis		Onagraceae	Native	Herbaceous	Dry	5	Summer	MCA	42269	1917	7/22/1917	7	1917	1917	1917-7	6	1917-6	1917-6	1917-5	1917-4	Pre	Not	Beside tracks of LVRR ab 1-1/8 miles n.w. of Rockdale station	Lehigh	Railroad		203	170.5886901
Oenothera	biennis		Onagraceae	Native	Herbaceous	Dry	5	Summer	PH	PH00446576	1917	7/22/1917	7	1917	1917	1917-7	6	1917-6	1917-6	1917-5	1917-4	Pre	Not	Beside tracks of LVRR ab .5 mile n.w. by n. of Rockdale Station	Lehigh	Railroad		203	170.5886901
Oenothera	biennis		Onagraceae	Native	Herbaceous	Dry	5	Summer	MCA	42270	1921	7/3/1921	7	1921	1921	1921-7	6	1921-6	1921-6	1921-5	1921-4	During	Not	Open fallow fields s. of Mt. Road ab 1-3/8 miles n.w. of n. of Slatedale, P.O.	Lehigh	Fallow Field		184	151.5886901
Oenothera	biennis		Onagraceae	Native	Herbaceous	Dry	5	Summer	MCA	42289	1921	7/17/1921	7	1921	1921	1921-7	6	1921-6	1921-6	1921-5	1921-4	During	Not	Open RR embankment of LVRR ab .25 mile e. of Rockdale station	Lehigh	Railroad		198	165.5886901
Oenothera	biennis		Onagraceae	Native	Herbaceous	Dry	5	Summer	MCA	42287	1922	7/16/1922	7	1922	1922	1922-7	6	1922-6	1922-6	1922-5	1922-4	During	Not	Fallow field at crest of Triassic ridge ab 1.25 miles s.e. of Spring Valley, P.O.	Lehigh	Fallow Field		197	164.5886901
Oenothera	biennis		Onagraceae	Native	Herbaceous	Dry	5	Summer	PH	PH00446602	1923	7/29/1923	7	1923	1923	1923-7	7	1923-7	1923-6	1923-5	1923-4	During	Not	Open cinder embankment of LVRR ab 1 mile n.w. by n. of Cemeton station	Lehigh	Cinders		210	177.5886901
Oenothera	biennis		Onagraceae	Native	Herbaceous	Dry	5	Summer	PH	PH00446605	1932	7/7/1932	7	1932	1932	1932-7	6	1932-6	1932-6	1932-5	1932-4	During	Not	1.4 mile s.s.w. of Gouglersville	Berks	Field		189	156.5886901
Oenothera	biennis		Onagraceae	Native	Herbaceous	Dry	5	Summer	PH	PH00446627	1932	7/12/1932	7	1932	1932	1932-7	6	1932-6	1932-6	1932-5	1932-4	Pre	Not	Moist open thickets n.e. along Tinicum Creek Ottsville	Bucks	Open Thickets		194	161.5886901
Oenothera	biennis		Onagraceae	Native	Herbaceous	Dry	5	Summer	PH	PH00446583	1939	7/10/1939	7	1939	1939	1939-7	6	1939-6	1939-6	1939-5	1939-4	Pre	Not	1 mile n. of Lowhill	Lehigh	Roadside		191	158.5886901
Oenothera	biennis		Onagraceae	Native	Herbaceous	Dry	5	Summer	PH	PH00446588	1939	7/16/1939	7	1939	1939	1939-7	6	1939-6	1939-6	1939-5	1939-4	During	Not	1 mile w. of Fogelsville Pa	Lehigh	Ore Pit		197	164.5886901
Oenothera	biennis		Onagraceae	Native	Herbaceous	Dry	5	Summer	MCA	42276	1939	7/19/1939	7	1939	1939	1939-7	6	1939-6	1939-6	1939-5	1939-4	Pre	Not	.5 mile w. of Fogelsville, Pa.	Lehigh	Ore Jost		200	167.5886901
Oenothera	biennis		Onagraceae	Native	Herbaceous	Dry	5	Summer	PH	PH00446600	1939	7/23/1939	7	1939	1939	1939-7	6	1939-6	1939-6	1939-5	1939-4	Post	Not	Weidasville	Lehigh	Meadow		204	171.5886901
Oenothera	biennis		Onagraceae	Native	Herbaceous	Dry	5	Summer	PH	PH00446587	1939	7/31/1939	7	1939	1939	1939-7	7	1939-7	1939-6	1939-5	1939-4	During	Not	1 mile s.e. of Lynnville Pa	Lehigh	Meadow		212	179.5886901
Oenothera	biennis		Onagraceae	Native	Herbaceous	Dry	5	Summer	PH	PH00446560	1939	7/1/1939	7	1939	1939	1939-7	6	1939-6	1939-6	1939-5	1939-4	Pre	Not	1 mile e. of Morestown Pa along Bushkill Creek	Northampton	Creek		182	149.5886901
Oenothera	biennis		Onagraceae	Native	Herbaceous	Dry	5	Summer	PH	PH00446553	1939	7/11/1939	7	1939	1939	1939-7	6	1939-6	1939-6	1939-5	1939-4	During	Not	1 to 1.5 miles s.e of Treichlers wooded slope along Lehigh River	Northampton	Wooded Slope		192	159.5886901
Oenothera	biennis		Onagraceae	Native	Herbaceous	Dry	5	Summer	PH	PH00446558	1939	7/13/1939	7	1939	1939	1939-7	6	1939-6	1939-6	1939-5	1939-4	Pre	Not	1 mile n. of Danielsville Pa	Northampton	Roadside		194	161.5886901
Oenothera	biennis		Onagraceae	Native	Herbaceous	Dry	5	Summer	PH	PH00446559	1940	7/11/1940	7	1940	1940	1940-7	6	1940-6	1940-6	1940-5	1940-4	Pre	Not	.25 mile e. of Chapmans Quarries	Northampton	Woods		193	160.5886901
Oenothera	biennis		Onagraceae	Native	Herbaceous	Dry	5	Summer	PH	PH00446566	1940	7/31/1940	7	1940	1940	1940-7	7	1940-7	1940-6	1940-5	1940-4	Pre	Not	1.5 miles s.w. of Danielsville	Northampton	Woods		213	180.5886901
Oenothera	biennis		Onagraceae	Native	Herbaceous	Dry	5	Summer	PH	PH00446572	1941	7/16/1941	7	1941	1941	1941-7	6	1941-6	1941-6	1941-5	1941-4	Pre	Not	Roadside ca. .75 mile s.e. of Coffeetown	Northampton	Roadside		197	164.5886901
Oenothera	biennis		Onagraceae	Native	Herbaceous	Dry	5	Summer	PH	PH00446564	1942	7/19/1942	7	1942	1942	1942-7	6	1942-6	1942-6	1942-5	1942-4	Post	Not	1 mile n.w. of Freemansburg	Northampton	Fallow Field		200	167.5886901
Oenothera	biennis		Onagraceae	Native	Herbaceous	Dry	5	Summer	PH	PH00446563	1947	7/31/1947	7	1947	1947	1947-7	7	1947-7	1947-6	1947-5	1947-4	Pre	Not	2 miles s.w. of Riverton	Northampton	Alluvium		212	179.5886901
Oenothera	biennis		Onagraceae	Native	Herbaceous	Dry	5	Summer	PH	PH00446632	1951	7/22/1951	7	1951	1951	1951-7	6	1951-6	1951-6	1951-5	1951-4	During	Not	Weedy margin of cultivated ground Count of Luxemberg's property 1.25 miles n. of Langhorne	Bucks	Weedy Margin		203	170.5886901
Oenothera	biennis		Onagraceae	Native	Herbaceous	Dry	5	Summer	PH	PH00446633	1951	7/22/1951	7	1951	1951	1951-7	6	1951-6	1951-6	1951-5	1951-4	During	Not	Sterile gravel along railroad at station Bycot	Bucks	Railroad		203	170.5886901
Oenothera	biennis		Onagraceae	Native	Herbaceous	Dry	5	Summer	PH	PH00446578	1951	7/16/1951	7	1951	1951	1951-7	6	1951-6	1951-6	1951-5	1951-4	Pre	Not	.75 mile s.w. of Neffs	Lehigh	Field		197	164.5886901
Oenothera	biennis		Onagraceae	Native	Herbaceous	Dry	5	Summer	MCA	42280	1951	7/29/1951	7	1951	1951	1951-7	7	1951-7	1951-6	1951-5	1951-4	Pre	Not	About rocky remnant of probable former habitationi the scrubby-wooded area near large spring and rivulet ab 2 miles n.w. by w. of Jordan Valley	Lehigh	Wooded Area		210	177.5886901
Oenothera	biennis		Onagraceae	Native	Herbaceous	Dry	5	Summer	PH	PH00446586	1951	7/29/1951	7	1951	1951	1951-7	7	1951-7	1951-6	1951-5	1951-4	During	Not	About rocky remnants of probable former habitation in the scrubby wooded area near large spring and rivulet ab 2 miles n.w. by w. of Jordan Valley	Lehigh	Woods		210	177.5886901
Oenothera	biennis		Onagraceae	Native	Herbaceous	Dry	5	Summer	PH	PH00446617	1952	7/28/1952	7	1952	1952	1952-7	7	1952-7	1952-6	1952-5	1952-4	Post	Not	1 mile s. of Dreibelbis	Berks	Alluvium		210	177.5886901
Oenothera	biennis		Onagraceae	Native	Herbaceous	Dry	5	Summer	PH	PH00446612	1952	7/30/1952	7	1952	1952	1952-7	7	1952-7	1952-6	1952-5	1952-4	Pre	Not	1.5 miles s. of Lenhartsville	Berks	Field		212	179.5886901
Oenothera	biennis		Onagraceae	Native	Herbaceous	Dry	5	Summer	MCA	42278	1952	7/31/1952	7	1952	1952	1952-7	7	1952-7	1952-6	1952-5	1952-4	Pre	Not	.5 mile w. of Fogelsville, Pa.	Lehigh	Fallow Field		213	180.5886901
Oenothera	biennis		Onagraceae	Native	Herbaceous	Dry	5	Summer	PH	PH00446618	1954	7/11/1954	7	1954	1954	1954-7	6	1954-6	1954-6	1954-5	1954-4	During	Not	Waste ground 1 mile n.w. of Edgely	Bucks	Waste Ground		192	159.5886901
Oenothera	biennis		Onagraceae	Native	Herbaceous	Dry	5	Summer	MCA	42233	1955	7/8/1955	7	1955	1955	1955-7	6	1955-6	1955-6	1955-5	1955-4	Post	Not	2 miles n.w. of Newtown	Northampton	Fallow Field		189	156.5886901
Oenothera	biennis		Onagraceae	Native	Herbaceous	Dry	5	Summer	PH	PH00446607	1956	7/17/1956	7	1956	1956	1956-7	6	1956-6	1956-6	1956-5	1956-4	Post	Not	Bushy field abandoned nursery	Berks	Bushy Field		199	166.5886901
Oenothera	biennis		Onagraceae	Native	Herbaceous	Dry	5	Summer	PH	PH00446580	1917	8/12/1917	8	1917	1917	1917-8	7	1917-7	1917-7	1917-6	1917-5	During	Not	Open mountain roadside ab 1-1/8 miles n.w. of Wanamaker, P.O.	Lehigh	Roadside		224	191.5886901
Oenothera	biennis		Onagraceae	Native	Herbaceous	Dry	5	Summer	PH	PH00446630	1923	8/14/1923	8	1923	1923	1923-8	7	1923-7	1923-7	1923-6	1923-5	During	Not	Border of moist wooded slope Delaware River Lumberville	Bucks	Wooded Slope		226	193.5886901
Oenothera	biennis		Onagraceae	Native	Herbaceous	Dry	5	Summer	PH	PH00446604	1933	8/12/1933	8	1933	1933	1933-8	7	1933-7	1933-7	1933-6	1933-5	During	Not	Bushy hillslope .75 mile e. of Greshville	Berks	Bushy Hillside		224	191.5886901
Oenothera	biennis		Onagraceae	Native	Herbaceous	Dry	5	Summer	PH	PH00446614	1933	8/12/1933	8	1933	1933	1933-8	7	1933-7	1933-7	1933-6	1933-5	Post	Not	.75 mile e. of Greshville	Berks	Bushy Hillslope		224	191.5886901
Oenothera	biennis		Onagraceae	Native	Herbaceous	Dry	5	Summer	PH	PH00446589	1939	8/8/1939	8	1939	1939	1939-8	7	1939-7	1939-7	1939-6	1939-5	Post	Not	.5 mile w. of Fogelsville	Lehigh	Roadside		220	187.5886901
Oenothera	biennis		Onagraceae	Native	Herbaceous	Dry	5	Summer	PH	PH00446601	1939	8/17/1939	8	1939	1939	1939-8	7	1939-7	1939-7	1939-6	1939-5	Post	Not	Just w. of Trexlertown	Lehigh	Swamp		229	196.5886901
Oenothera	biennis		Onagraceae	Native	Herbaceous	Dry	5	Summer	PH	PH00446554	1940	8/2/1940	8	1940	1940	1940-8	7	1940-7	1940-7	1940-6	1940-5	Post	Not	Woods of South Mountain ca. 1 mile n.e. of Seidersville	Northampton	Woods		215	182.5886901
Oenothera	biennis		Onagraceae	Native	Herbaceous	Dry	5	Summer	PH	PH00446555	1940	8/5/1940	8	1940	1940	1940-8	7	1940-7	1940-7	1940-6	1940-5	Post	Not	.5 mile s.e. of Wassergass	Northampton	Open Woods		218	185.5886901
Oenothera	biennis		Onagraceae	Native	Herbaceous	Dry	5	Summer	PH	PH00446561	1940	8/12/1940	8	1940	1940	1940-8	7	1940-7	1940-7	1940-6	1940-5	Pre	Not	ca. .25 mile s.w. of Pennsville	Northampton	Swamp		225	192.5886901
Oenothera	biennis		Onagraceae	Native	Herbaceous	Dry	5	Summer	PH	PH00446568	1940	8/14/1940	8	1940	1940	1940-8	7	1940-7	1940-7	1940-6	1940-5	Post	Not	.25 to 1 mile s.w of Rasleytown	Northampton	Wooded Slope		227	194.5886901
Oenothera	biennis		Onagraceae	Native	Herbaceous	Dry	5	Summer	PH	PH00446565	1940	8/21/1940	8	1940	1940	1940-8	7	1940-7	1940-7	1940-6	1940-5	Post	Not	Roadside ca. .5 mile s.e. of Katellen	Northampton	Roadside		234	201.5886901
Oenothera	biennis		Onagraceae	Native	Herbaceous	Dry	5	Summer	PH	PH00446603	1942	8/23/1942	8	1942	1942	1942-8	7	1942-7	1942-7	1942-6	1942-5	During	Not	1/8 mile e. of 14 St and Walnut Reading	Berks	Roadside		235	202.5886901
Oenothera	biennis		Onagraceae	Native	Herbaceous	Dry	5	Summer	PH	PH00446570	1942	8/3/1942	8	1942	1942	1942-8	7	1942-7	1942-7	1942-6	1942-5	Pre	Not	.25 mile w. of Hellertown	Northampton	Roadside		215	182.5886901
Oenothera	biennis		Onagraceae	Native	Herbaceous	Dry	5	Summer	PH	PH00446569	1942	8/7/1942	8	1942	1942	1942-8	7	1942-7	1942-7	1942-6	1942-5	During	Not	1.25 miles n.w. of Centerville	Northampton	Meadow		219	186.5886901
Oenothera	biennis		Onagraceae	Native	Herbaceous	Dry	5	Summer	PH	PH00446598	1947	8/9/1947	8	1947	1947	1947-8	7	1947-7	1947-7	1947-6	1947-5	Pre	Not	.25 mile s. of East Allentown	Lehigh	Fallow Field		221	188.5886901
Oenothera	biennis		Onagraceae	Native	Herbaceous	Dry	5	Summer	PH	PH00446609	1948	8/14/1948	8	1948	1948	1948-8	7	1948-7	1948-7	1948-6	1948-5	Post	Not	Weedy wasteland 1.5 miles n.w. of Hamburg	Berks	Waste Land		227	194.5886901
Oenothera	biennis		Onagraceae	Native	Herbaceous	Dry	5	Summer	PH	PH00446591	1948	8/16/1948	8	1948	1948	1948-8	7	1948-7	1948-7	1948-6	1948-5	Pre	Not	1.5 miles w. of Lanark	Lehigh	Roadside		229	196.5886901
Oenothera	biennis		Onagraceae	Native	Herbaceous	Dry	5	Summer	MCA	42282	1949	8/1/1949	8	1949	1949	1949-8	7	1949-7	1949-7	1949-6	1949-5	During	Not	.5 mile n.e. of Best	Lehigh	Field		213	180.5886901
Oenothera	biennis		Onagraceae	Native	Herbaceous	Dry	5	Summer	PH	PH00446599	1949	8/15/1949	8	1949	1949	1949-8	7	1949-7	1949-7	1949-6	1949-5	Post	Not	Just e. of Spring Creek	Lehigh	Meadow		227	194.5886901
Oenothera	biennis		Onagraceae	Native	Herbaceous	Dry	5	Summer	PH	PH00446579	1949	8/16/1949	8	1949	1949	1949-8	7	1949-7	1949-7	1949-6	1949-5	Pre	Not	1.5 miles n.e. of Slateville	Lehigh	Field		228	195.5886901
Oenothera	biennis		Onagraceae	Native	Herbaceous	Dry	5	Summer	PH	PH00446581	1949	8/16/1949	8	1949	1949	1949-8	7	1949-7	1949-7	1949-6	1949-5	Post	Not	2 miles n.w. of Mosserville	Lehigh	Field		228	195.5886901
Oenothera	biennis		Onagraceae	Native	Herbaceous	Dry	5	Summer	PH	PH00446585	1950	8/5/1950	8	1950	1950	1950-8	7	1950-7	1950-7	1950-6	1950-5	Pre	Not	Grassy place across road from and e. of Heidelberg Church ab 1-1/8 to 1.25 miles n.e. by e. of Saegersville, P.O. crossroads	Lehigh	Grassy Place		217	184.5886901
Oenothera	biennis		Onagraceae	Native	Herbaceous	Dry	5	Summer	MCA	42275	1950	8/11/1950	8	1950	1950	1950-8	7	1950-7	1950-7	1950-6	1950-5	Pre	Not	.5 mile s.e. of Lowhill	Lehigh	Meadow		223	190.5886901
Oenothera	biennis		Onagraceae	Native	Herbaceous	Dry	5	Summer	PH	PH00446584	1950	8/17/1950	8	1950	1950	1950-8	7	1950-7	1950-7	1950-6	1950-5	Pre	Not	1 mile n.w. of Lowhill	Lehigh	Field		229	196.5886901
Oenothera	biennis		Onagraceae	Native	Herbaceous	Dry	5	Summer	PH	PH00446615	1952	8/19/1952	8	1952	1952	1952-8	7	1952-7	1952-7	1952-6	1952-5	During	Not	1 mile n.w. of Greenawald	Berks	Field		232	199.5886901
Oenothera	biennis		Onagraceae	Native	Herbaceous	Dry	5	Summer	MCA	42292	1952	8/11/1952	8	1952	1952	1952-8	7	1952-7	1952-7	1952-6	1952-5	Pre	Not	1 mile e. of Greenwald	Bucks	Old Field		221	188.5886901
Oenothera	biennis		Onagraceae	Native	Herbaceous	Dry	5	Summer	MCA	42279	1952	8/9/1952	8	1952	1952	1952-8	7	1952-7	1952-7	1952-6	1952-5	During	Not	Open scrubby springy marshy area sloping to or along small rill or streamlet at the base of the mountains n. of road about 1-3/8 miles n.w. by n. of Wanamaker crossroads	Lehigh	Marshy Area		222	189.5886901
Oenothera	biennis		Onagraceae	Native	Herbaceous	Dry	5	Summer	PH	PH00446610	1954	8/4/1954	8	1954	1954	1954-8	7	1954-7	1954-7	1954-6	1954-5	Post	Not	Roadside thicket .75 mile s.e. of Eckville	Berks	Roadside		216	183.5886901
Oenothera	biennis		Onagraceae	Native	Herbaceous	Dry	5	Summer	PH	PH00446634	1954	8/8/1954	8	1954	1954	1954-8	7	1954-7	1954-7	1954-6	1954-5	Pre	Not	Invading abandoned trolley embankment .5 mile n.n.w. of Zionhill	Bucks	Embankment		220	187.5886901
Oenothera	biennis		Onagraceae	Native	Herbaceous	Dry	5	Summer	MCA	42290	1954	8/10/1954	8	1954	1954	1954-8	7	1954-7	1954-7	1954-6	1954-5	Pre	Not	1 mile n.w. of Lowhill	Lehigh	Field		222	189.5886901
Oenothera	biennis		Onagraceae	Native	Herbaceous	Dry	5	Summer	MCA	42291	1956	8/16/1956	8	1956	1956	1956-8	7	1956-7	1956-7	1956-6	1956-5	Post	Not	West Reading	Berks	Abandoned Nursery		229	196.5886901
Oenothera	biennis		Onagraceae	Native	Herbaceous	Dry	5	Summer	PH	PH00446619	1956	8/30/1956	8	1956	1956	1956-8	8	1956-8	1956-7	1956-6	1956-5	Post	Not	Fill by turnpike at Neshaminy Co. ca. 2 mile n.n.e. of Bridgewater	Bucks	Roadside		243	210.5886901
Oenothera	biennis		Onagraceae	Native	Herbaceous	Dry	5	Summer	MCA	42264	1957	8/28/1957	8	1957	1957	1957-8	7	1957-7	1957-7	1957-6	1957-5	During	Not	1.25 miles s.e. of Center Square Allentown	Lehigh	Alluvium		240	207.5886901
Oenothera	biennis		Onagraceae	Native	Herbaceous	Dry	5	Summer	MCA	42237	1958	8/26/1958	8	1958	1958	1958-8	7	1958-7	1958-7	1958-6	1958-5	Pre	Not	Glendon	Northampton	Alluvium		238	205.5886901
Oenothera	biennis		Onagraceae	Native	Herbaceous	Dry	5	Summer	MCA	42234	1959	8/3/1959	8	1959	1959	1959-8	7	1959-7	1959-7	1959-6	1959-5	During	Not	2.5 miles s.e. of Treichlers	Northampton	Alluvium		215	182.5886901
Oenothera	biennis		Onagraceae	Native	Herbaceous	Dry	5	Summer	PH	PH00446624	1960	8/25/1960	8	1960	1960	1960-8	7	1960-7	1960-7	1960-6	1960-5	During	Not	Roadside ca. 1 mile n.e. of Woodbourne	Bucks	Roadside		238	205.5886901
Oenothera	biennis		Onagraceae	Native	Herbaceous	Dry	5	Summer	PH	PH00446625	1961	8/31/1961	8	1961	1961	1961-8	8	1961-8	1961-7	1961-6	1961-5	During	Not	Sandy thicket along Delaware River ca. 1 mile w.n.w. of Upper Black Eddy	Bucks	Thicket		243	210.5886901
Oenothera	biennis		Onagraceae	Native	Herbaceous	Dry	5	Summer	MCA	42266	1961	8/10/1961	8	1961	1961	1961-8	7	1961-7	1961-7	1961-6	1961-5	During	Not	1.5 miles e. of Lanark	Lehigh	Old Field		222	189.5886901
Oenothera	biennis		Onagraceae	Native	Herbaceous	Dry	5	Summer	PH	PH00446571	1961	8/14/1961	8	1961	1961	1961-8	7	1961-7	1961-7	1961-6	1961-5	Pre	Not	1 mile s.w. of Weiders Crossing	Northampton	Alluvium		226	193.5886901
Oenothera	biennis		Onagraceae	Native	Herbaceous	Dry	5	Summer	PH	PH00446592	1922	9/24/1922	9	1922	1922	1922-9	8	1922-8	1922-8	1922-7	1922-6	Pre	Not	About the tracks of the CRR of NJ yards ab 2 miles e. by n.e. of Center Square, Allentown	Lehigh	Railroad		267	234.5886901
Oenothera	biennis		Onagraceae	Native	Herbaceous	Dry	5	Summer	PH	PH00446626	1923	9/20/1923	9	1923	1923	1923-9	8	1923-8	1923-8	1923-7	1923-6	During	Not	Delaware River bank Washington's Crossing	Bucks	River Bank		263	230.5886901
Oenothera	biennis		Onagraceae	Native	Herbaceous	Dry	5	Summer	PH	PH00446608	1948	9/26/1948	9	1948	1948	1948-9	8	1948-8	1948-8	1948-7	1948-6	Post	Not	Rubbish dump along Doyle Street western edge of boro Doylestown	Berks	Rubbish Dump		270	237.5886901
Oenothera	biennis		Onagraceae	Native	Herbaceous	Dry	5	Summer	MCA	42295	1953	9/29/1953	9	1953	1953	1953-9	9	1953-9	1953-8	1953-7	1953-6	Post	Not	Abandoned rubbish dump along Lincoln Highway just e. of Penndel	Bucks	Dump		272	239.5886901
Oenothera	biennis		Onagraceae	Native	Herbaceous	Dry	5	Summer	PH	PH00446606	1959	9/20/1959	9	1959	1959	1959-9	8	1959-8	1959-8	1959-7	1959-6	Post	Not	.25 mile s.e. of Bernville	Berks	Swale		263	230.5886901
Oxalis	stricta	O. europaea and O. fontana	Oxalidaceae	Native	Herbaceous	Dry	5	Spring	PH	160289	1902	5/29/1902	5	1902	1902	1902-5	5	1902-5	1902-4	1902-3	1902-2	Post	Not	Sellersville	Bucks	Not Listed	Missing Habitat	149	131.6906381
Oxalis	stricta	O. europaea and O. fontana	Oxalidaceae	Native	Herbaceous	Dry	5	Spring	PH	160912	1924	5/31/1924	5	1924	1924	1924-5	5	1924-5	1924-4	1924-3	1924-2	Post	Not	Village of Bristol	Bucks	Vacant Lot		152	134.6906381
Oxalis	stricta	O. europaea and O. fontana	Oxalidaceae	Native	Herbaceous	Dry	5	Spring	PH	160881	1927	5/15/1927	5	1927	1927	1927-5	5	1927-5	1927-4	1927-3	1927-2	During	Not	Along Perkiomen R.R. about 3/4 mile n.e. of Corning station	Lehigh	Slope		135	117.6906381
Oxalis	stricta	O. europaea and O. fontana	Oxalidaceae	Native	Herbaceous	Dry	5	Spring	PH	160901	1931	5/28/1931	5	1931	1931	1931-5	5	1931-5	1931-4	1931-3	1931-2	Post	Not	Oley Furnace	Berks	Meadow		148	130.6906381
Oxalis	stricta	O. europaea and O. fontana	Oxalidaceae	Native	Herbaceous	Dry	5	Spring	PH	160891	1932	5/30/1932	5	1932	1932	1932-5	5	1932-5	1932-4	1932-3	1932-2	Post	Not	At base of Blue Mts., 3 miles n. Strausstown	Berks	Field		151	133.6906381
Oxalis	stricta	O. europaea and O. fontana	Oxalidaceae	Native	Herbaceous	Dry	5	Spring	PH	160889	1945	5/20/1945	5	1945	1945	1945-5	5	1945-5	1945-4	1945-3	1945-2	During	Not	Along Wyomissing Creek, Mohnton	Berks	Open Ground		140	122.6906381
Oxalis	stricta	O. europaea and O. fontana	Oxalidaceae	Native	Herbaceous	Dry	5	Spring	PH	160888	1949	5/29/1949	5	1949	1949	1949-5	5	1949-5	1949-4	1949-3	1949-2	Post	Not	About 1/2 mile e. of Lowhill (Bittner's Corner)	Lehigh	Roadside		149	131.6906381
Oxalis	stricta	O. europaea and O. fontana	Oxalidaceae	Native	Herbaceous	Dry	5	Spring	PH	160893	1961	5/27/1961	5	1961	1961	1961-5	5	1961-5	1961-4	1961-3	1961-2	During	Not	0.6 mi. WNW of Van Reed's Mill	Berks	Roadside		147	129.6906381
Oxalis	stricta	O. europaea and O. fontana	Oxalidaceae	Native	Herbaceous	Dry	5	Spring	PH	160878	1961	5/20/1961	5	1961	1961	1961-5	5	1961-5	1961-4	1961-3	1961-2	During	Not	1 mile s. of Raubsville	Northampton	Alluvium		140	122.6906381
Oxalis	stricta	O. europaea and O. fontana	Oxalidaceae	Native	Herbaceous	Dry	5	Spring	PH	160890	1986	5/14/1986	5	1986	1986	1986-5	5	1986-5	1986-4	1986-3	1986-2	During	Not	Near administration building, Hopewell Furnace National Historic Site	Berks	Path		134	116.6906381
Oxalis	stricta	O. europaea and O. fontana	Oxalidaceae	Native	Herbaceous	Dry	5	Spring	PH	160290	1898	6/20/1898	6	1898	1898	1898-6	6	1898-6	1898-5	1898-4	1898-3	Post	Not	Sellersville	Bucks	Not Listed	Missing Habitat	171	153.6906381
Oxalis	stricta	O. europaea and O. fontana	Oxalidaceae	Native	Herbaceous	Dry	5	Spring	MCA	17491	1912	6/9/1912	6	1912	1912	1912-6	5	1912-5	1912-5	1912-4	1912-3	Post	Not	Emerging on road at crest of Triassic hill ab 1.5 miles s. by s.e of Spring Valley, P.O.	Lehigh	Trail		161	143.6906381
Oxalis	stricta	O. europaea and O. fontana	Oxalidaceae	Native	Herbaceous	Dry	5	Spring	PH	160240	1912	6/9/1912	6	1912	1912	1912-6	5	1912-5	1912-5	1912-4	1912-3	Post	Not	1.25 miles SSE of Spring Valley	Lehigh	Stream		161	143.6906381
Oxalis	stricta	O. europaea and O. fontana	Oxalidaceae	Native	Herbaceous	Dry	5	Spring	MCA	17501	1912	6/22/1912	6	1912	1912	1912-6	6	1912-6	1912-5	1912-4	1912-3	Post	Not	Along LVRR in vicinity of ab .5 mile s. (sl. S.w.) of Treichler station	Lehigh	Railroad		174	156.6906381
Oxalis	stricta	O. europaea and O. fontana	Oxalidaceae	Native	Herbaceous	Dry	5	Spring	PH	160913	1919	6/13/1919	6	1919	1919	1919-6	6	1919-6	1919-5	1919-4	1919-3	Post	Not	near Delaware River, Morrisville	Bucks	Fallow Field		164	146.6906381
Oxalis	stricta	O. europaea and O. fontana	Oxalidaceae	Native	Herbaceous	Dry	5	Spring	PH	160284	1921	6/12/1921	6	1921	1921	1921-6	5	1921-5	1921-5	1921-4	1921-3	Post	Not	Doylestown	Bucks	Grassy Bank		163	145.6906381
Oxalis	stricta	O. europaea and O. fontana	Oxalidaceae	Native	Herbaceous	Dry	5	Spring	PH	160300	1925	6/27/1925	6	1925	1925	1925-6	6	1925-6	1925-5	1925-4	1925-3	Post	Not	Kintnersville	Bucks	Roadside		178	160.6906381
Oxalis	stricta	O. europaea and O. fontana	Oxalidaceae	Native	Herbaceous	Dry	5	Spring	PH	160282	1929	6/3/1929	6	1929	1929	1929-6	5	1929-5	1929-5	1929-4	1929-3	During	Not	2.5 miles northwest of Neshaminy	Bucks	Field		154	136.6906381
Oxalis	stricta	O. europaea and O. fontana	Oxalidaceae	Native	Herbaceous	Dry	5	Spring	PH	160207	1934	6/28/1934	6	1934	1934	1934-6	6	1934-6	1934-5	1934-4	1934-3	Post	Not	Blue Mountain, n. of Point Phillip	Northampton	Thicket		179	161.6906381
Oxalis	stricta	O. europaea and O. fontana	Oxalidaceae	Native	Herbaceous	Dry	5	Spring	PH	160218	1934	6/28/1934	6	1934	1934	1934-6	6	1934-6	1934-5	1934-4	1934-3	Post	Not	Blue Mountain, north of Point Phillip	Northampton	Thicket		179	161.6906381
Oxalis	stricta	O. europaea and O. fontana	Oxalidaceae	Native	Herbaceous	Dry	5	Spring	PH	160892	1937	6/12/1937	6	1937	1937	1937-6	5	1937-5	1937-5	1937-4	1937-3	Post	Not	0.6 of a mi. s. of Pricetown	Berks	Cultivated Ground		163	145.6906381
Oxalis	stricta	O. europaea and O. fontana	Oxalidaceae	Native	Herbaceous	Dry	5	Spring	PH	160229	1939	6/11/1939	6	1939	1939	1939-6	5	1939-5	1939-5	1939-4	1939-3	During	Not	Fogelsville	Lehigh	Fallow Field		162	144.6906381
Oxalis	stricta	O. europaea and O. fontana	Oxalidaceae	Native	Herbaceous	Dry	5	Spring	PH	160215	1939	6/9/1939	6	1939	1939	1939-6	5	1939-5	1939-5	1939-4	1939-3	Post	Not	1 1/2 miles southeast of Treichlers along Lehigh River	Northampton	Wooded Slope		160	142.6906381
Oxalis	stricta	O. europaea and O. fontana	Oxalidaceae	Native	Herbaceous	Dry	5	Spring	PH	160276	1940	6/26/1940	6	1940	1940	1940-6	6	1940-6	1940-5	1940-4	1940-3	Post	Not	2 miles east of Springtown, Springfield Township	Bucks	Woods		178	160.6906381
Oxalis	stricta	O. europaea and O. fontana	Oxalidaceae	Native	Herbaceous	Dry	5	Spring	PH	160201	1942	6/9/1942	6	1942	1942	1942-6	5	1942-5	1942-5	1942-4	1942-3	During	Not	2 miles n. of Moorestown	Northampton	Roadside		160	142.6906381
Oxalis	stricta	O. europaea and O. fontana	Oxalidaceae	Native	Herbaceous	Dry	5	Spring	MCA	17516	1946	6/25/1946	6	1946	1946	1946-6	6	1946-6	1946-5	1946-4	1946-3	During	Not	Delaware River ca. 1 mile e. of Lumberville	Bucks	Alluvial Shore		176	158.6906381
Oxalis	stricta	O. europaea and O. fontana	Oxalidaceae	Native	Herbaceous	Dry	5	Spring	MCA	17519	1946	6/25/1946	6	1946	1946	1946-6	6	1946-6	1946-5	1946-4	1946-3	Post	Not	Pennsylvania Canal just w. of Narrowsville	Bucks	Canal Bank		176	158.6906381
Oxalis	stricta	O. europaea and O. fontana	Oxalidaceae	Native	Herbaceous	Dry	5	Spring	PH	160265	1949	6/16/1949	6	1949	1949	1949-6	6	1949-6	1949-5	1949-4	1949-3	Post	Not	2 3/4 mi. W. of Bethel	Berks	Wooded Bank		167	149.6906381
Oxalis	stricta	O. europaea and O. fontana	Oxalidaceae	Native	Herbaceous	Dry	5	Spring	PH	160280	1949	6/8/1949	6	1949	1949	1949-6	5	1949-5	1949-5	1949-4	1949-3	Post	Not	Morris Heights, Morrisville	Bucks	Roadside		159	141.6906381
Oxalis	stricta	O. europaea and O. fontana	Oxalidaceae	Native	Herbaceous	Dry	5	Spring	MCA	17482	1951	6/21/1951	6	1951	1951	1951-6	6	1951-6	1951-5	1951-4	1951-3	Post	Not	2 miles n.e. of North Bangor	Northampton	Open Woods		172	154.6906381
Oxalis	stricta	O. europaea and O. fontana	Oxalidaceae	Native	Herbaceous	Dry	5	Spring	MCA	17509	1952	6/16/1952	6	1952	1952	1952-6	6	1952-6	1952-5	1952-4	1952-3	Post	Not	.5 mile s. of Mountain	Berks	Old Field		168	150.6906381
Oxalis	stricta	O. europaea and O. fontana	Oxalidaceae	Native	Herbaceous	Dry	5	Spring	MCA	17511	1952	6/19/1952	6	1952	1952	1952-6	6	1952-6	1952-5	1952-4	1952-3	Post	Not	1 mile s.e. of Albany	Berks	Old Field		171	153.6906381
Oxalis	stricta	O. europaea and O. fontana	Oxalidaceae	Native	Herbaceous	Dry	5	Spring	MCA	17506	1953	6/10/1953	6	1953	1953	1953-6	5	1953-5	1953-5	1953-4	1953-3	Post	Not	1 mile s.w. of Schnecksville	Lehigh	Fallow Field		161	143.6906381
Oxalis	stricta	O. europaea and O. fontana	Oxalidaceae	Native	Herbaceous	Dry	5	Spring	PH	160885	1953	6/10/1953	6	1953	1953	1953-6	5	1953-5	1953-5	1953-4	1953-3	During	Not	1/2 mile s.w. of Schnecksville	Lehigh	Fallow Field		161	143.6906381
Oxalis	stricta	O. europaea and O. fontana	Oxalidaceae	Native	Herbaceous	Dry	5	Spring	PH	160257	1955	6/13/1955	6	1955	1955	1955-6	6	1955-6	1955-5	1955-4	1955-3	Post	Not	in restored village, Hopewell	Berks	Wasteground		164	146.6906381
Oxalis	stricta	O. europaea and O. fontana	Oxalidaceae	Native	Herbaceous	Dry	5	Spring	MCA	17480	1955	6/17/1955	6	1955	1955	1955-6	6	1955-6	1955-5	1955-4	1955-3	During	Not	1 mile n.e. of Johnsonville	Northampton	Open Woods		168	150.6906381
Oxalis	stricta	O. europaea and O. fontana	Oxalidaceae	Native	Herbaceous	Dry	5	Spring	MCA	17518	1958	6/12/1958	6	1958	1958	1958-6	5	1958-5	1958-5	1958-4	1958-3	Pre	Not	Old house site Riverside Ave. and Parkview Ave. ca. .5 mile s. Newportsville	Bucks	Old House Site		163	145.6906381
Oxalis	stricta	O. europaea and O. fontana	Oxalidaceae	Native	Herbaceous	Dry	5	Spring	PH	160279	1961	6/2/1961	6	1961	1961	1961-6	5	1961-5	1961-5	1961-4	1961-3	During	Not	1.5 miles south-southwest of Churchville	Bucks	Field		153	135.6906381
Oxalis	stricta	O. europaea and O. fontana	Oxalidaceae	Native	Herbaceous	Dry	5	Spring	MCA	17504	1964	6/9/1964	6	1964	1964	1964-6	5	1964-5	1964-5	1964-4	1964-3	Post	Not	West Bethlehem	Lehigh	Grassy Slope		161	143.6906381
Oxalis	stricta	O. europaea and O. fontana	Oxalidaceae	Native	Herbaceous	Dry	5	Spring	PH	160221	1898	7/20/1898	7	1898	1898	1898-7	7	1898-7	1898-6	1898-5	1898-4	Post	Not	College Hill, Easton	Northampton	Not Listed	Missing Habitat	201	183.6906381
Oxalis	stricta	O. europaea and O. fontana	Oxalidaceae	Native	Herbaceous	Dry	5	Spring	MCA	17499	1913	7/4/1913	7	1913	1913	1913-7	6	1913-6	1913-6	1913-5	1913-4	Post	Not	In woods near road on Triassic ridge 1.25 miles s.e. of Limeport	Lehigh	Woods		185	167.6906381
Oxalis	stricta	O. europaea and O. fontana	Oxalidaceae	Native	Herbaceous	Dry	5	Spring	MCA	17497	1914	7/12/1914	7	1914	1914	1914-7	6	1914-6	1914-6	1914-5	1914-4	Post	Not	Woods at Atlas Powder Co. property ab 1.25 miles n.w. of LVRR station at Slatington	Lehigh	Woods		193	175.6906381
Oxalis	stricta	O. europaea and O. fontana	Oxalidaceae	Native	Herbaceous	Dry	5	Spring	MCA	17490	1917	7/22/1917	7	1917	1917	1917-7	7	1917-7	1917-6	1917-5	1917-4	Post	Not	Embankment of LVRR ab .25 mile e. of Rockdale station	Lehigh	Railroad		203	185.6906381
Oxalis	stricta	O. europaea and O. fontana	Oxalidaceae	Native	Herbaceous	Dry	5	Spring	PH	160247	1917	7/22/1917	7	1917	1917	1917-7	7	1917-7	1917-6	1917-5	1917-4	During	Not	Lehigh Valley Railroad, about 0.25 mile east of Rockdale station	Lehigh	Railroad		203	185.6906381
Oxalis	stricta	O. europaea and O. fontana	Oxalidaceae	Native	Herbaceous	Dry	5	Spring	PH	160233	1919	7/13/1919	7	1919	1919	1919-7	7	1919-7	1919-6	1919-5	1919-4	Post	Not	beside trail, about 3/4 mile N. by N.W. of Slatedale, P.O.	Lehigh	Denuded Woodland		194	176.6906381
Oxalis	stricta	O. europaea and O. fontana	Oxalidaceae	Native	Herbaceous	Dry	5	Spring	PH	160911	1920	7/27/1920	7	1920	1920	1920-7	7	1920-7	1920-6	1920-5	1920-4	Post	Not	Sellersville	Bucks	Not Listed	Missing Habitat	209	191.6906381
Oxalis	stricta	O. europaea and O. fontana	Oxalidaceae	Native	Herbaceous	Dry	5	Spring	PH	160250	1921	7/17/1921	7	1921	1921	1921-7	7	1921-7	1921-6	1921-5	1921-4	Post	Not	about 1.75 miles northeast by slightly east of Neff's post office	Lehigh	Woods		198	180.6906381
Oxalis	stricta	O. europaea and O. fontana	Oxalidaceae	Native	Herbaceous	Dry	5	Spring	PH	160288	1922	7/8/1922	7	1922	1922	1922-7	6	1922-6	1922-6	1922-5	1922-4	Post	Not	1 mi. s.w., Applebachsville	Bucks	Roadside		189	171.6906381
Oxalis	stricta	O. europaea and O. fontana	Oxalidaceae	Native	Herbaceous	Dry	5	Spring	MCA	17493	1922	7/23/1922	7	1922	1922	1922-7	7	1922-7	1922-6	1922-5	1922-4	During	Not	Among stubble of open grain field w. of road ab .75 to 7/8 mile s. by s.e. of Crackersport crossroads	Lehigh	Field		204	186.6906381
Oxalis	stricta	O. europaea and O. fontana	Oxalidaceae	Native	Herbaceous	Dry	5	Spring	PH	160251	1922	7/23/1922	7	1922	1922	1922-7	7	1922-7	1922-6	1922-5	1922-4	Post	Not	w. of road about 3/4 to 7/8 mile S. by S.E. of Crackersport crossroads	Lehigh	Field		204	186.6906381
Oxalis	stricta	O. europaea and O. fontana	Oxalidaceae	Native	Herbaceous	Dry	5	Spring	PH	160273	1925	7/30/1925	7	1925	1925	1925-7	7	1925-7	1925-6	1925-5	1925-4	Post	Not	Near Nockamixon Run, Upper Black Eddy	Bucks	Canal		211	193.6906381
Oxalis	stricta	O. europaea and O. fontana	Oxalidaceae	Native	Herbaceous	Dry	5	Spring	PH	160899	1943	7/10/1943	7	1943	1943	1943-7	6	1943-6	1943-6	1943-5	1943-4	During	Not	Laureldale	Berks	Not Listed	Missing Habitat	191	173.6906381
Oxalis	stricta	O. europaea and O. fontana	Oxalidaceae	Native	Herbaceous	Dry	5	Spring	PH	160903	1951	7/8/1951	7	1951	1951	1951-7	6	1951-6	1951-6	1951-5	1951-4	Post	Not	Bristol Pike and Beaver St., Bristol	Bucks	Rubbish Dump		189	171.6906381
Oxalis	stricta	O. europaea and O. fontana	Oxalidaceae	Native	Herbaceous	Dry	5	Spring	MCA	17488	1951	7/30/1951	7	1951	1951	1951-7	7	1951-7	1951-6	1951-5	1951-4	Post	Not	1 mile s.w. of Haafsville	Lehigh	Field		211	193.6906381
Oxalis	stricta	O. europaea and O. fontana	Oxalidaceae	Native	Herbaceous	Dry	5	Spring	MCA	17510	1952	7/17/1952	7	1952	1952	1952-7	7	1952-7	1952-6	1952-5	1952-4	Post	Not	.5 mile s. of Stony Run	Berks	Field		199	181.6906381
Oxalis	stricta	O. europaea and O. fontana	Oxalidaceae	Native	Herbaceous	Dry	5	Spring	MCA	17476	1953	7/16/1953	7	1953	1953	1953-7	7	1953-7	1953-6	1953-5	1953-4	Post	Not	.75 to 1 mile s.w. of Centerville	Northampton	Field		197	179.6906381
Oxalis	stricta	O. europaea and O. fontana	Oxalidaceae	Native	Herbaceous	Dry	5	Spring	MCA	17477	1954	7/9/1954	7	1954	1954	1954-7	6	1954-6	1954-6	1954-5	1954-4	Post	Not	Just e. of East Bangor	Northampton	Woods		190	172.6906381
Oxalis	stricta	O. europaea and O. fontana	Oxalidaceae	Native	Herbaceous	Dry	5	Spring	MCA	17479	1955	7/15/1955	7	1955	1955	1955-7	7	1955-7	1955-6	1955-5	1955-4	Post	Not	1 mile n.e. of Moorestown	Northampton	Fallow Field		196	178.6906381
Oxalis	stricta	O. europaea and O. fontana	Oxalidaceae	Native	Herbaceous	Dry	5	Spring	PH	160275	1964	7/2/1964	7	1964	1964	1964-7	6	1964-6	1964-6	1964-5	1964-4	Post	Not	southwest of Jacksonville	Bucks	Roadside		184	166.6906381
Oxalis	stricta	O. europaea and O. fontana	Oxalidaceae	Native	Herbaceous	Dry	5	Spring	MCA	17485	1964	7/12/1964	7	1964	1964	1964-7	7	1964-7	1964-6	1964-5	1964-4	Post	Not	Mickleys	Lehigh	Not Listed	Missing Habitat	194	176.6906381
Oxalis	stricta	O. europaea and O. fontana	Oxalidaceae	Native	Herbaceous	Dry	5	Spring	PH	160972	1996	7/28/1996	7	1996	1996	1996-7	7	1996-7	1996-6	1996-5	1996-4	Post	Not	East from the caretaker's house along the road to the maintenance building, Hawk Mountain Sanctuary	Berks	Dry Soil		210	192.6906381
Oxalis	stricta	O. europaea and O. fontana	Oxalidaceae	Native	Herbaceous	Dry	5	Spring	PH	160224	1886	8/9/1886	8	1886	1886	1886-8	7	1886-7	1886-7	1886-6	1886-5	Post	Not	Easton	Northampton	Not Listed	Missing Habitat	221	203.6906381
Oxalis	stricta	O. europaea and O. fontana	Oxalidaceae	Native	Herbaceous	Dry	5	Spring	PH	160904	1893	8/7/1893	8	1893	1893	1893-8	7	1893-7	1893-7	1893-6	1893-5	Post	Not	Smiths Corner	Bucks	Not Listed	Missing Habitat	219	201.6906381
Oxalis	stricta	O. europaea and O. fontana	Oxalidaceae	Native	Herbaceous	Dry	5	Spring	PH	160880	1904	8/17/1904	8	1904	1904	1904-8	8	1904-8	1904-7	1904-6	1904-5	Post	Not	Northampton	Northampton	Field		230	212.6906381
Oxalis	stricta	O. europaea and O. fontana	Oxalidaceae	Native	Herbaceous	Dry	5	Spring	MCA	17498	1912	8/24/1912	8	1912	1912	1912-8	8	1912-8	1912-7	1912-6	1912-5	Post	Not	Low ground along LVRR less than .5 mile e. of Rockdale Station	Lehigh	Railroad		237	219.6906381
Oxalis	stricta	O. europaea and O. fontana	Oxalidaceae	Native	Herbaceous	Dry	5	Spring	MCA	17494	1928	8/5/1928	8	1928	1928	1928-8	7	1928-7	1928-7	1928-6	1928-5	Post	Not	Abandoned stone quarries on wooded slope directly in rear (ab e.) of Mosser School building, 14th Ward Allentown	Lehigh	Quarry		218	200.6906381
Oxalis	stricta	O. europaea and O. fontana	Oxalidaceae	Native	Herbaceous	Dry	5	Spring	PH	160242	1928	8/5/1928	8	1928	1928	1928-8	7	1928-7	1928-7	1928-6	1928-5	Post	Not	directly in rear (about E) of Mosser School building, 14th Ward, Allentown	Lehigh	Quarry		218	200.6906381
Oxalis	stricta	O. europaea and O. fontana	Oxalidaceae	Native	Herbaceous	Dry	5	Spring	PH	160261	1935	8/18/1935	8	1935	1935	1935-8	8	1935-8	1935-7	1935-6	1935-5	Post	Not	streets on Fleetwood	Berks	Roadside		230	212.6906381
Oxalis	stricta	O. europaea and O. fontana	Oxalidaceae	Native	Herbaceous	Dry	5	Spring	PH	160206	1935	8/1/1935	8	1935	1935	1935-8	7	1935-7	1935-7	1935-6	1935-5	Post	Not	roadside 0.5 mile south of Wassergas - Hellertown	Northampton	Roadside		213	195.6906381
Oxalis	stricta	O. europaea and O. fontana	Oxalidaceae	Native	Herbaceous	Dry	5	Spring	PH	160252	1937	8/8/1937	8	1937	1937	1937-8	7	1937-7	1937-7	1937-6	1937-5	During	Not	1.2 mi. W.S.W. of Esterly, P.O.	Berks	Dry Field		220	202.6906381
Oxalis	stricta	O. europaea and O. fontana	Oxalidaceae	Native	Herbaceous	Dry	5	Spring	PH	160214	1940	8/12/1940	8	1940	1940	1940-8	8	1940-8	1940-7	1940-6	1940-5	Post	Not	1 - 2 miles northeast of Stouts	Northampton	Shale Outcrop		225	207.6906381
Oxalis	stricta	O. europaea and O. fontana	Oxalidaceae	Native	Herbaceous	Dry	5	Spring	PH	160205	1942	8/12/1942	8	1942	1942	1942-8	7	1942-7	1942-7	1942-6	1942-5	Post	Not	3-4 miles s.e. of Howersville	Northampton	Dump		224	206.6906381
Oxalis	stricta	O. europaea and O. fontana	Oxalidaceae	Native	Herbaceous	Dry	5	Spring	PH	160219	1942	8/12/1942	8	1942	1942	1942-8	7	1942-7	1942-7	1942-6	1942-5	Post	Not	1/2 mile e. of Chapman Quarries	Northampton	Fallow Field		224	206.6906381
Oxalis	stricta	O. europaea and O. fontana	Oxalidaceae	Native	Herbaceous	Dry	5	Spring	PH	160210	1942	8/28/1942	8	1942	1942	1942-8	8	1942-8	1942-7	1942-6	1942-5	Post	Not	0.5 mile south of North Bangor	Northampton	Swampy Woods		240	222.6906381
Oxalis	stricta	O. europaea and O. fontana	Oxalidaceae	Native	Herbaceous	Dry	5	Spring	MCA	17475	1946	8/3/1946	8	1946	1946	1946-8	7	1946-7	1946-7	1946-6	1946-5	During	Not	Along Delaware River 1 mile s.e. of Center Square Easton	Northampton	Towpath		215	197.6906381
Oxalis	stricta	O. europaea and O. fontana	Oxalidaceae	Native	Herbaceous	Dry	5	Spring	PH	160254	1948	8/13/1948	8	1948	1948	1948-8	8	1948-8	1948-7	1948-6	1948-5	During	Not	1 1/4 miles south-southwest of Athol	Berks	Roadside		226	208.6906381
Oxalis	stricta	O. europaea and O. fontana	Oxalidaceae	Native	Herbaceous	Dry	5	Spring	PH	160258	1948	8/14/1948	8	1948	1948	1948-8	8	1948-8	1948-7	1948-6	1948-5	Post	Not	1.5 miles northwest of Hamburg	Berks	Wasteground		227	209.6906381
Oxalis	stricta	O. europaea and O. fontana	Oxalidaceae	Native	Herbaceous	Dry	5	Spring	PH	160245	1948	8/19/1948	8	1948	1948	1948-8	8	1948-8	1948-7	1948-6	1948-5	Post	Not	1 mile w. of Guthsville	Lehigh	Roadside		232	214.6906381
Oxalis	stricta	O. europaea and O. fontana	Oxalidaceae	Native	Herbaceous	Dry	5	Spring	PH	160249	1948	8/19/1948	8	1948	1948	1948-8	8	1948-8	1948-7	1948-6	1948-5	Post	Not	just e. of Ironton	Lehigh	Meadow		232	214.6906381
Oxalis	stricta	O. europaea and O. fontana	Oxalidaceae	Native	Herbaceous	Dry	5	Spring	PH	160228	1949	8/1/1949	8	1949	1949	1949-8	7	1949-7	1949-7	1949-6	1949-5	Post	Not	1 mile south of Best	Lehigh	Meadow		213	195.6906381
Oxalis	stricta	O. europaea and O. fontana	Oxalidaceae	Native	Herbaceous	Dry	5	Spring	PH	160246	1949	8/15/1949	8	1949	1949	1949-8	8	1949-8	1949-7	1949-6	1949-5	Post	Not	just e. of Spring Creek	Lehigh	Meadow		227	209.6906381
Oxalis	stricta	O. europaea and O. fontana	Oxalidaceae	Native	Herbaceous	Dry	5	Spring	PH	160238	1949	8/20/1949	8	1949	1949	1949-8	8	1949-8	1949-7	1949-6	1949-5	Post	Not	1 mile northeast of Lynnport	Lehigh	Field		232	214.6906381
Oxalis	stricta	O. europaea and O. fontana	Oxalidaceae	Native	Herbaceous	Dry	5	Spring	PH	160237	1920	8/12/1950	8	1950	1950	1950-8	7	1950-7	1950-7	1950-6	1950-5	During	Not	along power line about 1-3/4 miles N. by N.E. of Mosserville crossroads	Lehigh	Weedy Place		224	206.6906381
Oxalis	stricta	O. europaea and O. fontana	Oxalidaceae	Native	Herbaceous	Dry	5	Spring	PH	160227	1950	8/1/1950	8	1950	1950	1950-8	7	1950-7	1950-7	1950-6	1950-5	Post	Not	1/2 mile northeast of Hosensack	Lehigh	Roadside		213	195.6906381
Oxalis	stricta	O. europaea and O. fontana	Oxalidaceae	Native	Herbaceous	Dry	5	Spring	PH	160235	1950	8/11/1950	8	1950	1950	1950-8	7	1950-7	1950-7	1950-6	1950-5	Post	Not	1/2 miles s.e. of Lowhill	Lehigh	Fallow Field		223	205.6906381
Oxalis	stricta	O. europaea and O. fontana	Oxalidaceae	Native	Herbaceous	Dry	5	Spring	PH	160203	1950	8/22/1950	8	1950	1950	1950-8	8	1950-8	1950-7	1950-6	1950-5	Post	Not	3/4 mile s.e. of Coffeetown	Northampton	Alluvium		234	216.6906381
Oxalis	stricta	O. europaea and O. fontana	Oxalidaceae	Native	Herbaceous	Dry	5	Spring	PH	160253	1952	8/1/1952	8	1952	1952	1952-8	7	1952-7	1952-7	1952-6	1952-5	During	Not	1.5 miles southwest of Krumsville	Berks	Field		214	196.6906381
Oxalis	stricta	O. europaea and O. fontana	Oxalidaceae	Native	Herbaceous	Dry	5	Spring	PH	160269	1952	8/4/1952	8	1952	1952	1952-8	7	1952-7	1952-7	1952-6	1952-5	Post	Not	1/4 mile northeast of Trexler	Berks	Woods		217	199.6906381
Oxalis	stricta	O. europaea and O. fontana	Oxalidaceae	Native	Herbaceous	Dry	5	Spring	MCA	17508	1952	8/11/1952	8	1952	1952	1952-8	7	1952-7	1952-7	1952-6	1952-5	Post	Not	1 mile e. of Greenwald	Berks	Field		224	206.6906381
Oxalis	stricta	O. europaea and O. fontana	Oxalidaceae	Native	Herbaceous	Dry	5	Spring	MCA	17489	1954	8/16/1954	8	1954	1954	1954-8	8	1954-8	1954-7	1954-6	1954-5	Post	Not	1 mile n.w. of Lowhill	Lehigh	Woods		228	210.6906381
Oxalis	stricta	O. europaea and O. fontana	Oxalidaceae	Native	Herbaceous	Dry	5	Spring	PH	160209	1954	8/20/1954	8	1954	1954	1954-8	8	1954-8	1954-7	1954-6	1954-5	Post	Not	1/2 mile n.e. of Tatamy	Northampton	Alluvium		232	214.6906381
Oxalis	stricta	O. europaea and O. fontana	Oxalidaceae	Native	Herbaceous	Dry	5	Spring	PH	160295	1956	8/12/1956	8	1956	1956	1956-8	8	1956-8	1956-7	1956-6	1956-5	Post	Not	margin of Poquessing Cr., S.W. of Andalusia	Bucks	Alluvial Margin		225	207.6906381
Oxalis	stricta	O. europaea and O. fontana	Oxalidaceae	Native	Herbaceous	Dry	5	Spring	MCA	17478	1956	8/8/1956	8	1956	1956	1956-8	7	1956-7	1956-7	1956-6	1956-5	Post	Not	.75 mile e. of Bushkill Center	Northampton	Fallow Field		221	203.6906381
Oxalis	stricta	O. europaea and O. fontana	Oxalidaceae	Native	Herbaceous	Dry	5	Spring	PH	160243	1957	8/23/1957	8	1957	1957	1957-8	8	1957-8	1957-7	1957-6	1957-5	Post	Not	1 mile n.w. of Fountain Hill	Lehigh	Alluvium		235	217.6906381
Oxalis	stricta	O. europaea and O. fontana	Oxalidaceae	Native	Herbaceous	Dry	5	Spring	MCA	17507	1957	8/28/1957	8	1957	1957	1957-8	8	1957-8	1957-7	1957-6	1957-5	During	Not	1.25 miles s.e. of Center Square Allentown	Lehigh	Alluvium		240	222.6906381
Oxalis	stricta	O. europaea and O. fontana	Oxalidaceae	Native	Herbaceous	Dry	5	Spring	PH	160216	1957	8/16/1957	8	1957	1957	1957-8	8	1957-8	1957-7	1957-6	1957-5	Post	Not	1 mile northwest of Newburg	Northampton	Woods		228	210.6906381
Oxalis	stricta	O. europaea and O. fontana	Oxalidaceae	Native	Herbaceous	Dry	5	Spring	PH	160291	1958	8/12/1958	8	1958	1958	1958-8	7	1958-7	1958-7	1958-6	1958-5	Post	Not	along Delaware River, 1.5 mi. s.e. of Upper Black Eddy	Bucks	Moist Thicket		224	206.6906381
Oxalis	stricta	O. europaea and O. fontana	Oxalidaceae	Native	Herbaceous	Dry	5	Spring	PH	160272	1961	8/24/1961	8	1961	1961	1961-8	8	1961-8	1961-7	1961-6	1961-5	Post	Not	within 1 mi. above Uhlertown, Delaware River	Bucks	Shore		236	218.6906381
Oxalis	stricta	O. europaea and O. fontana	Oxalidaceae	Native	Herbaceous	Dry	5	Spring	PH	160298	1961	8/24/1961	8	1961	1961	1961-8	8	1961-8	1961-7	1961-6	1961-5	Post	Not	Ca. 1 mi. s. of Erwinna	Bucks	Canal Bank		236	218.6906381
Oxalis	stricta	O. europaea and O. fontana	Oxalidaceae	Native	Herbaceous	Dry	5	Spring	MCA	17503	1965	8/25/1965	8	1965	1965	1965-8	8	1965-8	1965-7	1965-6	1965-5	Post	Not	2 miles s.e. of Shoenersville	Lehigh	Alluvium		237	219.6906381
Oxalis	stricta	O. europaea and O. fontana	Oxalidaceae	Native	Herbaceous	Dry	5	Spring	MCA	17500	1965	8/27/1965	8	1965	1965	1965-8	8	1965-8	1965-7	1965-6	1965-5	Post	Not	2 miles s.e. of Shoenersville	Lehigh	Alluvium		239	221.6906381
Oxalis	stricta	O. europaea and O. fontana	Oxalidaceae	Native	Herbaceous	Dry	5	Spring	MCA	17473	1966	8/11/1966	8	1966	1966	1966-8	7	1966-7	1966-7	1966-6	1966-5	Post	Not	Along Canal Bethlehem	Northampton	Shore		223	205.6906381
Oxalis	stricta	O. europaea and O. fontana	Oxalidaceae	Native	Herbaceous	Dry	5	Spring	PH	160208	1942	9/1/1942	9	1942	1942	1942-9	8	1942-8	1942-8	1942-7	1942-6	Post	Not	1 mile south of Leithsville	Northampton	Woods		244	226.6906381
Oxalis	stricta	O. europaea and O. fontana	Oxalidaceae	Native	Herbaceous	Dry	5	Spring	PH	160277	1944	9/16/1944	9	1944	1944	1944-9	9	1944-9	1944-8	1944-7	1944-6	Post	Not	by Reading Railroad station, Grenoble	Bucks	Cinders		260	242.6906381
Oxalis	stricta	O. europaea and O. fontana	Oxalidaceae	Native	Herbaceous	Dry	5	Spring	PH	160302	1948	9/12/1948	9	1948	1948	1948-9	9	1948-9	1948-8	1948-7	1948-6	Post	Not	by new road up southern slope of Buckingham Mountain, n.e. of Buckingham Valley	Bucks	Roadside		256	238.6906381
Oxalis	stricta	O. europaea and O. fontana	Oxalidaceae	Native	Herbaceous	Dry	5	Spring	PH	160260	1955	9/18/1955	9	1955	1955	1955-9	9	1955-9	1955-8	1955-7	1955-6	Post	Not	1 mi. E. of Eshbach	Berks	Swale		261	243.6906381
Oxalis	stricta	O. europaea and O. fontana	Oxalidaceae	Native	Herbaceous	Dry	5	Spring	PH	160296	1956	9/6/1956	9	1956	1956	1956-9	8	1956-8	1956-8	1956-7	1956-6	Post	Not	along Neshaminy Creek, Newportville	Bucks	Alluvial Woods		250	232.6906381
Oxalis	stricta	O. europaea and O. fontana	Oxalidaceae	Native	Herbaceous	Dry	5	Spring	PH	160910	1960	9/17/1960	9	1960	1960	1960-9	9	1960-9	1960-8	1960-7	1960-6	Post	Not	7/8 mile northwest of Brownsburg	Bucks	Wasteground		261	243.6906381
Oxalis	stricta	O. europaea and O. fontana	Oxalidaceae	Native	Herbaceous	Dry	5	Spring	PH	160294	1960	9/22/1960	9	1960	1960	1960-9	9	1960-9	1960-8	1960-7	1960-6	Post	Not	towpath of PA canal, just s. of Riegelsville	Bucks	Towpath		266	248.6906381
Oxalis	stricta	O. europaea and O. fontana	Oxalidaceae	Native	Herbaceous	Dry	5	Spring	MCA	17517	1957	10/3/1957	10	1957	1957	1957-10	9	1957-9	1957-9	1957-8	1957-7	Post	Not	Delaware River by the village Point Pleasant	Bucks	Cobble Shore		276	258.6906381
Penstemon	digitalis		Plantaginaceae	Native	Herbaceous	Dry	3	Summer	PH	349666	1892	6/19/1892	6	1892	1892	1892-6	7	1892-7	1892-5	1892-4	1892-3	During	Not	Rock Hills	Bucks	Not Listed	Missing Habitat	171	183.3691877
Penstemon	digitalis		Plantaginaceae	Native	Herbaceous	Dry	3	Summer	PH	349677	1895	6/16/1895	6	1895	1895	1895-6	7	1895-7	1895-5	1895-4	1895-3	Pre	Not	Buckingham Valley	Bucks	Meadow		167	179.3691877
Penstemon	digitalis		Plantaginaceae	Native	Herbaceous	Dry	3	Summer	PH	349668	1899	6/6/1899	6	1899	1899	1899-6	6	1899-6	1899-5	1899-4	1899-3	Pre	Not	Hilltown	Bucks	Not Listed	Missing Habitat	157	169.3691877
Penstemon	digitalis		Plantaginaceae	Native	Herbaceous	Dry	3	Summer	PH	349678	1908	6/10/1908	6	1908	1908	1908-6	7	1908-7	1908-5	1908-4	1908-3	Pre	Not	Southampton, SW	Bucks	Meadow		162	174.3691877
Penstemon	digitalis		Plantaginaceae	Native	Herbaceous	Dry	3	Summer	MCA	23962	1908	6/20/1908	6	1908	1908	1908-6	7	1908-7	1908-5	1908-4	1908-3	During	Not	Beside road at stone bridge ab .25 mile s. of Jordan, P.O. (Pleasant Corner)	Lehigh	Meadow		172	184.3691877
Penstemon	digitalis		Plantaginaceae	Native	Herbaceous	Dry	3	Summer	PH	349618	1908	6/20/1908	6	1908	1908	1908-6	7	1908-7	1908-5	1908-4	1908-3	During	Not	along Jordan Creek, about 0.375 mile S of Jordan, P.O.	Lehigh	Fields		172	184.3691877
Penstemon	digitalis		Plantaginaceae	Native	Herbaceous	Dry	3	Summer	MCA	23971	1909	6/20/1909	6	1909	1909	1909-6	7	1909-7	1909-5	1909-4	1909-3	During	Not	Ab n. of Jerusalem Church at Morningside Heights ab 3 miles e. by s.e. of Centre Square Allentown	Lehigh	Moist Slope		171	183.3691877
Penstemon	digitalis		Plantaginaceae	Native	Herbaceous	Dry	3	Summer	MCA	23962	1911	6/18/1911	6	1911	1911	1911-6	7	1911-7	1911-5	1911-4	1911-3	During	Not	Edge of woods ab .75 mile e. by s.e. of Dillinger (PRR) station (ab 1-5/8 miles s.e. of Vera Cruz, P.O.)	Lehigh	Woods		169	181.3691877
Penstemon	digitalis		Plantaginaceae	Native	Herbaceous	Dry	3	Summer	PH	349636	1911	6/18/1911	6	1911	1911	1911-6	7	1911-7	1911-5	1911-4	1911-3	During	Not	about 2 miles SE of Dillinger P. Railroad station	Lehigh	Woods		169	181.3691877
Penstemon	digitalis		Plantaginaceae	Native	Herbaceous	Dry	3	Summer	MCA	23969	1912	6/23/1912	6	1912	1912	1912-6	7	1912-7	1912-5	1912-4	1912-3	During	Not	Along Mill Creek ab 1 mile n.e. by n. of Weidasville, P.O.	Lehigh	Roadside		175	187.3691877
Penstemon	digitalis		Plantaginaceae	Native	Herbaceous	Dry	3	Summer	MCA	23970	1912	6/23/1912	6	1912	1912	1912-6	7	1912-7	1912-5	1912-4	1912-3	During	Not	Vicinity of creek ab 5/8 mile n. by n.w. of Lowhill, P.O.	Lehigh	Creek		175	187.3691877
Penstemon	digitalis		Plantaginaceae	Native	Herbaceous	Dry	3	Summer	PH	349619	1912	6/23/1912	6	1912	1912	1912-6	7	1912-7	1912-5	1912-4	1912-3	During	Not	along Jordan Creek; about 5/8 mile NNW of Lowhill, post office	Lehigh	Creek		175	187.3691877
Penstemon	digitalis		Plantaginaceae	Native	Herbaceous	Dry	3	Summer	PH	349628	1912	6/23/1912	6	1912	1912	1912-6	7	1912-7	1912-5	1912-4	1912-3	During	Not	along Mill Creek about 1 mile NE by N of Weidasville, P.O.	Lehigh	Roadside		175	187.3691877
Penstemon	digitalis		Plantaginaceae	Native	Herbaceous	Dry	3	Summer	PH	349670	1917	6/23/1917	6	1917	1917	1917-6	7	1917-7	1917-5	1917-4	1917-3	Pre	Not	Near Perkasie	Bucks	Not Listed	Missing Habitat	174	186.3691877
Penstemon	digitalis		Plantaginaceae	Native	Herbaceous	Dry	3	Summer	MCA	23973	1917	6/24/1917	6	1917	1917	1917-6	7	1917-7	1917-5	1917-4	1917-3	Pre	Not	At or near crest of wooded slope ab 3/8 mile e. by s.e. of Rockdale	Lehigh	Wooded Slope		175	187.3691877
Penstemon	digitalis		Plantaginaceae	Native	Herbaceous	Dry	3	Summer	PH	349626	1917	6/24/1917	6	1917	1917	1917-6	7	1917-7	1917-5	1917-4	1917-3	Pre	Not	Lehigh River, about 3/8 mile ESE of Rockdale	Lehigh	Wooded Slope		175	187.3691877
Penstemon	digitalis		Plantaginaceae	Native	Herbaceous	Dry	3	Summer	PH	349662	1922	6/22/1922	6	1922	1922	1922-6	7	1922-7	1922-5	1922-4	1922-3	Post	Not	Shelle Station	Bucks	Not Listed	Missing Habitat	173	185.3691877
Penstemon	digitalis		Plantaginaceae	Native	Herbaceous	Dry	3	Summer	PH	349661	1923	6/17/1923	6	1923	1923	1923-6	7	1923-7	1923-5	1923-4	1923-3	During	Not	Rocky Ridge	Bucks	Grassy Field		168	180.3691877
Penstemon	digitalis		Plantaginaceae	Native	Herbaceous	Dry	3	Summer	PH	349683	1924	6/22/1924	6	1924	1924	1924-6	7	1924-7	1924-5	1924-4	1924-3	Pre	Not	Torresdale Manor, Delaware River, Andalusia.	Bucks	Woods		174	186.3691877
Penstemon	digitalis		Plantaginaceae	Native	Herbaceous	Dry	3	Summer	MCA	23984	1925	6/21/1925	6	1925	1925	1925-6	7	1925-7	1925-5	1925-4	1925-3	During	Not	Along creek (n. side) ab .75 mile e. by n.e. of Hosensack, P.O. crossroads	Lehigh	Meadow		172	184.3691877
Penstemon	digitalis		Plantaginaceae	Native	Herbaceous	Dry	3	Summer	PH	349635	1925	6/21/1925	6	1925	1925	1925-6	7	1925-7	1925-5	1925-4	1925-3	During	Not	about 0.75 mile ENE of Hosensack, post office crossroads	Lehigh	Meadow		172	184.3691877
Penstemon	digitalis		Plantaginaceae	Native	Herbaceous	Dry	3	Summer	PH	349673	1926	6/20/1926	6	1926	1926	1926-6	7	1926-7	1926-5	1926-4	1926-3	Pre	Not	by Gaddes Run, near Wismer, Point Pleasant	Bucks	Roadside		171	183.3691877
Penstemon	digitalis		Plantaginaceae	Native	Herbaceous	Dry	3	Summer	PH	349660	1930	6/14/1930	6	1930	1930	1930-6	7	1930-7	1930-5	1930-4	1930-3	During	Not	Nockamixon Rocks	Bucks	Field		165	177.3691877
Penstemon	digitalis		Plantaginaceae	Native	Herbaceous	Dry	3	Summer	PH	349665	1930	6/14/1930	6	1930	1930	1930-6	7	1930-7	1930-5	1930-4	1930-3	During	Not	2 mi W of Upper Black Eddy, Nockawixon Rocks	Bucks	Field		165	177.3691877
Penstemon	digitalis		Plantaginaceae	Native	Herbaceous	Dry	3	Summer	PH	349653	1932	6/18/1932	6	1932	1932	1932-6	7	1932-7	1932-5	1932-4	1932-3	During	Not	1 mile NW of Gouglersville	Berks	Roadside		170	182.3691877
Penstemon	digitalis		Plantaginaceae	Native	Herbaceous	Dry	3	Summer	PH	349646	1933	6/18/1933	6	1933	1933	1933-6	7	1933-7	1933-5	1933-4	1933-3	Pre	Not	Cley Furnace	Berks	Old Field		169	181.3691877
Penstemon	digitalis		Plantaginaceae	Native	Herbaceous	Dry	3	Summer	PH	349598	1936	6/7/1936	6	1936	1936	1936-6	6	1936-6	1936-5	1936-4	1936-3	Pre	Not	in Little Gap, Blue Mountain, n. of Danielsville	Northampton	Woods		159	171.3691877
Penstemon	digitalis		Plantaginaceae	Native	Herbaceous	Dry	3	Summer	PH	349433	1936	6/30/1936	6	1936	1936	1936-6	7	1936-7	1936-5	1936-4	1936-3	During	Not	Blue Mt. Valley at Aquachiecola Twp.	Northampton	Not Listed	Missing Habitat	182	194.3691877
Penstemon	digitalis		Plantaginaceae	Native	Herbaceous	Dry	3	Summer	PH	349645	1938	6/13/1938	6	1938	1938	1938-6	7	1938-7	1938-5	1938-4	1938-3	During	Not	SW of Ludwig's school house, SE of Fleetwood	Berks	Field		164	176.3691877
Penstemon	digitalis		Plantaginaceae	Native	Herbaceous	Dry	3	Summer	PH	349648	1938	6/25/1938	6	1938	1938	1938-6	7	1938-7	1938-5	1938-4	1938-3	During	Not	0.6 miles N of Baumstown	Berks	Field		176	188.3691877
Penstemon	digitalis		Plantaginaceae	Native	Herbaceous	Dry	3	Summer	PH	349633	1939	6/16/1939	6	1939	1939	1939-6	7	1939-7	1939-5	1939-4	1939-3	During	Not	1 mi N of Trexlertown	Lehigh	Roadside		167	179.3691877
Penstemon	digitalis		Plantaginaceae	Native	Herbaceous	Dry	3	Summer	PH	349603	1940	6/20/1940	6	1940	1940	1940-6	7	1940-7	1940-5	1940-4	1940-3	During	Not	1/2 mi N of Seidersville, South Mountain	Northampton	Wooded Slope		172	184.3691877
Penstemon	digitalis		Plantaginaceae	Native	Herbaceous	Dry	3	Summer	PH	349611	1940	6/20/1940	6	1940	1940	1940-6	7	1940-7	1940-5	1940-4	1940-3	During	Not	0.5 mile N of Seidersville	Northampton	Wooded Slope		172	184.3691877
Penstemon	digitalis		Plantaginaceae	Native	Herbaceous	Dry	3	Summer	PH	349602	1941	6/10/1941	6	1941	1941	1941-6	7	1941-7	1941-5	1941-4	1941-3	During	Not	1 mile NE of Moorestown	Northampton	Swale		161	173.3691877
Penstemon	digitalis		Plantaginaceae	Native	Herbaceous	Dry	3	Summer	PH	349597	1941	6/17/1941	6	1941	1941	1941-6	7	1941-7	1941-5	1941-4	1941-3	Pre	Not	Blue Mountain, 1 mile N of Danielsville	Northampton	Meadow		168	180.3691877
Penstemon	digitalis		Plantaginaceae	Native	Herbaceous	Dry	3	Summer	PH	349610	1942	6/8/1942	6	1942	1942	1942-6	6	1942-6	1942-5	1942-4	1942-3	During	Not	3 mi S of Hanoverville	Northampton	Fallow Field		159	171.3691877
Penstemon	digitalis		Plantaginaceae	Native	Herbaceous	Dry	3	Summer	PH	349608	1942	6/11/1942	6	1942	1942	1942-6	7	1942-7	1942-5	1942-4	1942-3	Pre	Not	1 mile W of Lower Saucon	Northampton	Meadow		162	174.3691877
Penstemon	digitalis		Plantaginaceae	Native	Herbaceous	Dry	3	Summer	PH	349600	1942	6/15/1942	6	1942	1942	1942-6	7	1942-7	1942-5	1942-4	1942-3	During	Not	1-2 miles W of Martins Creek	Northampton	Woods		166	178.3691877
Penstemon	digitalis		Plantaginaceae	Native	Herbaceous	Dry	3	Summer	MCA	23960	1947	6/21/1947	6	1947	1947	1947-6	7	1947-7	1947-5	1947-4	1947-3	Pre	Not	Edge of woods ab 2-5/8 to 2.75 miles s.w. by s. of Centre Square, Allentown	Lehigh	Roadside Woods		172	184.3691877
Penstemon	digitalis		Plantaginaceae	Native	Herbaceous	Dry	3	Summer	MCA	23961	1947	6/21/1947	6	1947	1947	1947-6	7	1947-7	1947-5	1947-4	1947-3	Pre	Not	Edge of tree fringed scrubby-herbaceous river bank association along e. bank of stream and open grass slope or meadow ab 2.25 to 2-3/8 miles s.w. by s. of Centre Square Allentown	Lehigh	River Bank		172	184.3691877
Penstemon	digitalis		Plantaginaceae	Native	Herbaceous	Dry	3	Summer	PH	349615	1947	6/21/1947	6	1947	1947	1947-6	7	1947-7	1947-5	1947-4	1947-3	Pre	Not	long Little Lehigh River; about 2 1/4 - 2 3/8 miles SSW of Center Square, Allentown	Lehigh	River Bank		172	184.3691877
Penstemon	digitalis		Plantaginaceae	Native	Herbaceous	Dry	3	Summer	PH	349609	1947	6/16/1947	6	1947	1947	1947-6	7	1947-7	1947-5	1947-4	1947-3	Pre	Not	E of Raubsville	Northampton	Alluvium		167	179.3691877
Penstemon	digitalis		Plantaginaceae	Native	Herbaceous	Dry	3	Summer	PH	349604	1947	6/20/1947	6	1947	1947	1947-6	7	1947-7	1947-5	1947-4	1947-3	During	Not	1/2 mile SE of Northampton	Northampton	Alluvium		171	183.3691877
Penstemon	digitalis		Plantaginaceae	Native	Herbaceous	Dry	3	Summer	PH	349613	1947	6/25/1947	6	1947	1947	1947-6	7	1947-7	1947-5	1947-4	1947-3	Pre	Not	just E of Slateford	Northampton	Alluvium		176	188.3691877
Penstemon	digitalis		Plantaginaceae	Native	Herbaceous	Dry	3	Summer	PH	349680	1948	6/6/1948	6	1948	1948	1948-6	6	1948-6	1948-5	1948-4	1948-3	Pre	Not	1 mi NW of Hartsville, along Bristol Rd.	Bucks	Thicket		158	170.3691877
Penstemon	digitalis		Plantaginaceae	Native	Herbaceous	Dry	3	Summer	MCA	23983	1948	6/13/1948	6	1948	1948	1948-6	7	1948-7	1948-5	1948-4	1948-3	Pre	Not	Embankment at base of wooded "shale"(Martinsburg formation) slope ab 5/8 to .75 mile s.w. by s. of Weidasville, P.O.	Lehigh	Roadside		165	177.3691877
Penstemon	digitalis		Plantaginaceae	Native	Herbaceous	Dry	3	Summer	MCA	23985	1948	6/13/1948	6	1948	1948	1948-6	7	1948-7	1948-5	1948-4	1948-3	Pre	Not	On n.e. side of road and along s.e. side of stream ab 1-5/16 miles w. by n.w. of Kernsville, P.O.	Lehigh	Field		165	177.3691877
Penstemon	digitalis		Plantaginaceae	Native	Herbaceous	Dry	3	Summer	PH	349629	1948	6/13/1948	6	1948	1948	1948-6	7	1948-7	1948-5	1948-4	1948-3	Pre	Not	along Jordan Creek; about 1 5/8 miles WNW of Kernsville, post office	Lehigh	Field		165	177.3691877
Penstemon	digitalis		Plantaginaceae	Native	Herbaceous	Dry	3	Summer	PH	349654	1949	6/16/1949	6	1949	1949	1949-6	7	1949-7	1949-5	1949-4	1949-3	During	Not	1-1/2 mi S of Bethel	Berks	Field		167	179.3691877
Penstemon	digitalis		Plantaginaceae	Native	Herbaceous	Dry	3	Summer	MCA	23990	1950	6/17/1950	6	1950	1950	1950-6	7	1950-7	1950-5	1950-4	1950-3	Pre	Not	Btwn road and LVRR ab 1-1/8 miles s. by s.e. of Laury's Station	Lehigh	Meadow		168	180.3691877
Penstemon	digitalis		Plantaginaceae	Native	Herbaceous	Dry	3	Summer	PH	349625	1950	6/21/1950	6	1950	1950	1950-6	7	1950-7	1950-5	1950-4	1950-3	Pre	Not	1 mile S of Wennersville	Lehigh	Fallow Field		172	184.3691877
Penstemon	digitalis		Plantaginaceae	Native	Herbaceous	Dry	3	Summer	PH	349624	1950	6/24/1950	6	1950	1950	1950-6	7	1950-7	1950-5	1950-4	1950-3	During	Not	3/4 mile SW of Lyon Valley	Lehigh	Woods		175	187.3691877
Penstemon	digitalis		Plantaginaceae	Native	Herbaceous	Dry	3	Summer	PH	349621	1950	6/28/1950	6	1950	1950	1950-6	7	1950-7	1950-5	1950-4	1950-3	During	Not	3/4 mile SW of Schnecksville	Lehigh	Fallow Field		179	191.3691877
Penstemon	digitalis		Plantaginaceae	Native	Herbaceous	Dry	3	Summer	PH	349651	1951	6/17/1951	6	1951	1951	1951-6	7	1951-7	1951-5	1951-4	1951-3	During	Not	1.4 miles WSW of Basket	Berks	Field		168	180.3691877
Penstemon	digitalis		Plantaginaceae	Native	Herbaceous	Dry	3	Summer	PH	349647	1951	6/24/1951	6	1951	1951	1951-6	7	1951-7	1951-5	1951-4	1951-3	Post	Not	Maiden Creek Station, 1.7 miles NW of Blandon	Berks	Railroad		175	187.3691877
Penstemon	digitalis		Plantaginaceae	Native	Herbaceous	Dry	3	Summer	MCA	23993	1951	6/7/1951	6	1951	1951	1951-6	6	1951-6	1951-5	1951-4	1951-3	Pre	Not	30 and Hamilton Streets Allentown	Lehigh	Old Field		158	170.3691877
Penstemon	digitalis		Plantaginaceae	Native	Herbaceous	Dry	3	Summer	MCA	23995	1951	6/25/1951	6	1951	1951	1951-6	7	1951-7	1951-5	1951-4	1951-3	Post	Not	.5 mile s.e. of Lowhill	Lehigh	Field		176	188.3691877
Penstemon	digitalis		Plantaginaceae	Native	Herbaceous	Dry	3	Summer	MCA	23992	1952	6/14/1952	6	1952	1952	1952-6	7	1952-7	1952-5	1952-4	1952-3	Pre	Not	Grassy place in open marshy meadowy area e. of road ab 2.25 miles e. by sl. N.e. of Hosensack crossroads	Lehigh	Meadow		166	178.3691877
Penstemon	digitalis		Plantaginaceae	Native	Herbaceous	Dry	3	Summer	MCA	23975	1952	6/18/1952	6	1952	1952	1952-6	7	1952-7	1952-5	1952-4	1952-3	Pre	Not	1.5 miles s.w. of Schnecksville	Lehigh	Bottomland		170	182.3691877
Penstemon	digitalis		Plantaginaceae	Native	Herbaceous	Dry	3	Summer	PH	349620	1952	6/20/1952	6	1952	1952	1952-6	7	1952-7	1952-5	1952-4	1952-3	Pre	Not	1 mi SW of Schnecksville	Lehigh	Woods		172	184.3691877
Penstemon	digitalis		Plantaginaceae	Native	Herbaceous	Dry	3	Summer	PH	349641	1953	6/9/1953	6	1953	1953	1953-6	6	1953-6	1953-5	1953-4	1953-3	During	Not	3/4 mile S of Eckville	Berks	Meadow		160	172.3691877
Penstemon	digitalis		Plantaginaceae	Native	Herbaceous	Dry	3	Summer	MCA	23980	1953	6/10/1953	6	1953	1953	1953-6	7	1953-7	1953-5	1953-4	1953-3	During	Not	1 mile s.w. of Schnecksville	Lehigh	Fallow Field		161	173.3691877
Penstemon	digitalis		Plantaginaceae	Native	Herbaceous	Dry	3	Summer	PH	349655	1954	6/25/1954	6	1954	1954	1954-6	7	1954-7	1954-5	1954-4	1954-3	Post	Not	1 mile NE of Neoville, in branch of Neshimany Creek	Bucks	Moist Thicket		176	188.3691877
Penstemon	digitalis		Plantaginaceae	Native	Herbaceous	Dry	3	Summer	PH	349642	1955	6/7/1955	6	1955	1955	1955-6	6	1955-6	1955-5	1955-4	1955-3	During	Not	1.5 miles ENE of Landis Store	Berks	Roadside		158	170.3691877
Penstemon	digitalis		Plantaginaceae	Native	Herbaceous	Dry	3	Summer	MCA	23988	1955	6/29/1955	6	1955	1955	1955-6	7	1955-7	1955-5	1955-4	1955-3	Post	Not	1 mile n.e. of Lyon Valley	Lehigh	Field		180	192.3691877
Penstemon	digitalis		Plantaginaceae	Native	Herbaceous	Dry	3	Summer	MCA	23987	1956	6/26/1956	6	1956	1956	1956-6	7	1956-7	1956-5	1956-4	1956-3	During	Not	3 miles s.w. of Center Square Allentown	Lehigh	Open Woods		178	190.3691877
Penstemon	digitalis		Plantaginaceae	Native	Herbaceous	Dry	3	Summer	MCA	23959	1956	6/16/1956	6	1956	1956	1956-6	7	1956-7	1956-5	1956-4	1956-3	Pre	Not	1 mile n. of Danielsville	Northampton	Oil Line		168	180.3691877
Penstemon	digitalis		Plantaginaceae	Native	Herbaceous	Dry	3	Summer	MCA	23939	1956	6/29/1956	6	1956	1956	1956-6	7	1956-7	1956-5	1956-4	1956-3	Post	Not	Just e. of Chapmans Quarries	Northampton	Fallow Field		181	193.3691877
Penstemon	digitalis		Plantaginaceae	Native	Herbaceous	Dry	3	Summer	MCA	23958	1956	6/29/1956	6	1956	1956	1956-6	7	1956-7	1956-5	1956-4	1956-3	Post	Not	1.25 miles n. of Youngsville	Northampton	Fallow Field		181	193.3691877
Penstemon	digitalis		Plantaginaceae	Native	Herbaceous	Dry	3	Summer	MCA	23997	1957	6/13/1957	6	1957	1957	1957-6	7	1957-7	1957-5	1957-4	1957-3	Pre	Not	West Reading	Berks	Bushy Field		164	176.3691877
Penstemon	digitalis		Plantaginaceae	Native	Herbaceous	Dry	3	Summer	PH	349643	1959	6/6/1959	6	1959	1959	1959-6	6	1959-6	1959-5	1959-4	1959-3	During	Not	0.625 mile SSE of Bernville	Berks	Field		157	169.3691877
Penstemon	digitalis		Plantaginaceae	Native	Herbaceous	Dry	3	Summer	PH	349657	1959	6/4/1959	6	1959	1959	1959-6	6	1959-6	1959-5	1959-4	1959-3	Pre	Not	ca. 1 mile NW of Spinnerstown	Bucks	Roadside		155	167.3691877
Penstemon	digitalis		Plantaginaceae	Native	Herbaceous	Dry	3	Summer	PH	349656	1961	6/25/1961	6	1961	1961	1961-6	7	1961-7	1961-5	1961-4	1961-3	During	Not	Ca. 2 miles SW of Upper Black Eddy	Bucks	Roadside		176	188.3691877
Penstemon	digitalis		Plantaginaceae	Native	Herbaceous	Dry	3	Summer	MCA	23996	1966	6/22/1966	6	1966	1966	1966-6	7	1966-7	1966-5	1966-4	1966-3	During	Not	2 miles n.w. of Hamburg	Berks	Alluvial Bank		173	185.3691877
Penstemon	digitalis		Plantaginaceae	Native	Herbaceous	Dry	3	Summer	MCA	23977	1966	6/13/1966	6	1966	1966	1966-6	7	1966-7	1966-5	1966-4	1966-3	Pre	Not	1.5 miles s. of Shoenersville	Lehigh	Bushy Field		164	176.3691877
Penstemon	digitalis		Plantaginaceae	Native	Herbaceous	Dry	3	Summer	MCA	23981	1970	6/29/1970	6	1970	1970	1970-6	7	1970-7	1970-5	1970-4	1970-3	During	Not	3 miles s.w. of Center Square Allentown	Lehigh	Bottomland		180	192.3691877
Penstemon	digitalis		Plantaginaceae	Native	Herbaceous	Dry	3	Summer	MCA	23966	1971	6/29/1971	6	1971	1971	1971-6	7	1971-7	1971-5	1971-4	1971-3	During	Not	1.5 miles s. of Claussville	Lehigh	Bushy Slope		180	192.3691877
Penstemon	digitalis		Plantaginaceae	Native	Herbaceous	Dry	3	Summer	MCA	23982	1973	6/8/1973	6	1973	1973	1973-6	6	1973-6	1973-5	1973-4	1973-3	During	Not	E. of Hokendauqua	Lehigh	Ballast		159	171.3691877
Penstemon	digitalis		Plantaginaceae	Native	Herbaceous	Dry	3	Summer	PH	349617	1977	6/12/1977	6	1977	1977	1977-6	7	1977-7	1977-5	1977-4	1977-3	During	Not	Friedensville Zinc Mine	Lehigh	Limestone Dump		163	175.3691877
Penstemon	digitalis		Plantaginaceae	Native	Herbaceous	Dry	3	Summer	MCA	23964	1977	6/23/1977	6	1977	1977	1977-6	7	1977-7	1977-5	1977-4	1977-3	During	Not	3 miles s.w. of Schnecksville	Lehigh	Fallow Slope		174	186.3691877
Penstemon	digitalis		Plantaginaceae	Native	Herbaceous	Dry	3	Summer	MCA	23989	1978	6/14/1978	6	1978	1978	1978-6	7	1978-7	1978-5	1978-4	1978-3	Pre	Not	2 miles w. of Fountain Hill	Lehigh	Ballast		165	177.3691877
Penstemon	digitalis		Plantaginaceae	Native	Herbaceous	Dry	3	Summer	MCA	23967	1978	6/19/1978	6	1978	1978	1978-6	7	1978-7	1978-5	1978-4	1978-3	During	Not	W. of Catasauqua	Lehigh	Ballast		170	182.3691877
Penstemon	digitalis		Plantaginaceae	Native	Herbaceous	Dry	3	Summer	MCA	23965	1980	6/19/1980	6	1980	1980	1980-6	7	1980-7	1980-5	1980-4	1980-3	Post	Not	1.5 miles e. of Fullerton	Lehigh	Meadow		171	183.3691877
Penstemon	digitalis		Plantaginaceae	Native	Herbaceous	Dry	3	Summer	PH	349652	1986	6/11/1986	6	1986	1986	1986-6	7	1986-7	1986-5	1986-4	1986-3	During	Not	Hopewell Gurnace NAtional Historic Site, near S side of French Creek in pasture	Berks	Not Listed	Missing Habitat	162	174.3691877
Penstemon	digitalis		Plantaginaceae	Native	Herbaceous	Dry	3	Summer	PH	349676	1928	7/1/1928	7	1928	1928	1928-7	7	1928-7	1928-6	1928-5	1928-4	During	Not	Blooming Glen	Bucks	Grassy Bank		183	195.3691877
Penstemon	digitalis		Plantaginaceae	Native	Herbaceous	Dry	3	Summer	MCA	23972	1928	7/1/1928	7	1928	1928	1928-7	7	1928-7	1928-6	1928-5	1928-4	Post	Not	Semi-crest of slope ab 2.5 miles e. (very sl. S.e.) of Centre Square Allentown	Lehigh	Field		183	195.3691877
Penstemon	digitalis		Plantaginaceae	Native	Herbaceous	Dry	3	Summer	PH	349632	1928	7/1/1928	7	1928	1928	1928-7	7	1928-7	1928-6	1928-5	1928-4	During	Not	on a spur of the South Mountains along Lehigh River; about 2 1/2 miles ESE of Center Square, Allentown	Lehigh	Grassy Field		183	195.3691877
Penstemon	digitalis		Plantaginaceae	Native	Herbaceous	Dry	3	Summer	PH	349599	1940	7/1/1940	7	1940	1940	1940-7	7	1940-7	1940-6	1940-5	1940-4	During	Not	ca. 0.75 miles S of Berlinsville	Northampton	Swamp		183	195.3691877
Penstemon	digitalis		Plantaginaceae	Native	Herbaceous	Dry	3	Summer	PH	349622	1950	7/1/1950	7	1950	1950	1950-7	7	1950-7	1950-6	1950-5	1950-4	During	Not	2.5miles NW of Germans Corner	Lehigh	Rocks		182	194.3691877
Persicaria	lapathifolia	P. lapathifoilium	Polygonaceae	Native	Herbaceous	Dry	5	Summer	MCA	13703	1915	7/22/1915	7	1915	1915	1915-7	6	1915-6	1915-6	1915-5	1915-4	Post	Not	LVRR tracks ab 7/8 mile e. by s.e. of Centre Square Allentown	Lehigh	Railroad		203	157.1936684
Persicaria	lapathifolia	P. lapathifoilium	Polygonaceae	Native	Herbaceous	Dry	5	Summer	PH	PH00549127	1915	7/22/1915	7	1915	1915	1915-7	6	1915-6	1915-6	1915-5	1915-4	During	Not	Beside LVRR tracks ab 7/8 mile e. by s.e. of Center Square Allentown	Lehigh	Railroad		203	157.1936684
Persicaria	lapathifolia	P. lapathifoilium	Polygonaceae	Native	Herbaceous	Dry	5	Summer	PH	PH00549064	1944	7/14/1944	7	1944	1944	1944-7	6	1944-6	1944-6	1944-5	1944-4	During	Not	Cinder ballast of railroad siding near Reading Ry station Ivyland	Bucks	Cinders		196	150.1936684
Persicaria	lapathifolia	P. lapathifoilium	Polygonaceae	Native	Herbaceous	Dry	5	Summer	PH	PH00549101	1946	7/20/1946	7	1946	1946	1946-7	6	1946-6	1946-6	1946-5	1946-4	During	Not	Bank of canal .5 mile s. of Northampton	Northampton	Canal Bank		201	155.1936684
Persicaria	lapathifolia	P. lapathifoilium	Polygonaceae	Native	Herbaceous	Dry	5	Summer	PH	PH00549105	1946	7/29/1946	7	1946	1946	1946-7	6	1946-6	1946-6	1946-5	1946-4	During	Not	Canal .5 to .75 mile s.e. of Coffeetown	Northampton	Canal		210	164.1936684
Persicaria	lapathifolia	P. lapathifoilium	Polygonaceae	Native	Herbaceous	Dry	5	Summer	PH	PH00549106	1946	7/31/1946	7	1946	1946	1946-7	6	1946-6	1946-6	1946-5	1946-4	During	Not	Bank of canal 2 miles s.e. of Center Square Allentown	Northampton	Canal Bank		212	166.1936684
Persicaria	lapathifolia	P. lapathifoilium	Polygonaceae	Native	Herbaceous	Dry	5	Summer	MCA	13687	1957	7/26/1957	7	1957	1957	1957-7	6	1957-6	1957-6	1957-5	1957-4	During	Not	2 miles s.e. of Treichlers	Northampton	Alluvium		207	161.1936684
Persicaria	lapathifolia	P. lapathifoilium	Polygonaceae	Native	Herbaceous	Dry	5	Summer	MCA	13722	1958	7/17/1958	7	1958	1958	1958-7	6	1958-6	1958-6	1958-5	1958-4	During	Not	Reading Co. Tracks Ivyland	Bucks	Cinders	? Species Name	198	152.1936684
Persicaria	lapathifolia	P. lapathifoilium	Polygonaceae	Native	Herbaceous	Dry	5	Summer	MCA	13717	1958	7/20/1958	7	1958	1958	1958-7	6	1958-6	1958-6	1958-5	1958-4	Post	Not	Reading Co. Tracks Ivyland	Bucks	Cinders		201	155.1936684
Persicaria	lapathifolia	P. lapathifoilium	Polygonaceae	Native	Herbaceous	Dry	5	Summer	MCA	13707	1964	7/3/1964	7	1964	1964	1964-7	5	1964-5	1964-6	1964-5	1964-4	During	Not	West Bethlehem	Lehigh	Fallow Area		185	139.1936684
Persicaria	lapathifolia	P. lapathifoilium	Polygonaceae	Native	Herbaceous	Dry	5	Summer	MCA	13696	1982	7/30/1982	7	1982	1982	1982-7	6	1982-6	1982-6	1982-5	1982-4	During	Not	3 miles n.e. of Sherersville	Lehigh	Bottomland		211	165.1936684
Persicaria	lapathifolia	P. lapathifoilium	Polygonaceae	Native	Herbaceous	Dry	5	Summer	PH	PH00549048	1894	8/2/1894	8	1894	1894	1894-8	6	1894-6	1894-7	1894-6	1894-5	During	Not	Smith's Corner	Bucks	Not Listed	Missing Habitat	214	168.1936684
Persicaria	lapathifolia	P. lapathifoilium	Polygonaceae	Native	Herbaceous	Dry	5	Summer	PH	PH00549099	1899	8/15/1899	8	1899	1899	1899-8	7	1899-7	1899-7	1899-6	1899-5	Post	Not	On the Delaware Easton Pa	Northampton	Shore		227	181.1936684
Persicaria	lapathifolia	P. lapathifoilium	Polygonaceae	Native	Herbaceous	Dry	5	Summer	PH	PH00549129	1912	8/15/1912	8	1912	1912	1912-8	7	1912-7	1912-7	1912-6	1912-5	Post	Not	Between CRR branch and Little Lehigh River ab opposite the foot of Jordan Street Allentown	Lehigh	Railroad		228	182.1936684
Persicaria	lapathifolia	P. lapathifoilium	Polygonaceae	Native	Herbaceous	Dry	5	Summer	PH	PH00549053	1915	8/9/1915	8	1915	1915	1915-8	7	1915-7	1915-7	1915-6	1915-5	Post	Not	Alley in Quakertown	Bucks	Alley		221	175.1936684
Persicaria	lapathifolia	P. lapathifoilium	Polygonaceae	Native	Herbaceous	Dry	5	Summer	MCA	13701	1915	8/22/1915	8	1915	1915	1915-8	7	1915-7	1915-7	1915-6	1915-5	During	Not	Ab 2 miles n.w. by w. of Slatington LVRR Station	Lehigh	Mountain Road		234	188.1936684
Persicaria	lapathifolia	P. lapathifoilium	Polygonaceae	Native	Herbaceous	Dry	5	Summer	PH	PH00549119	1915	8/22/1915	8	1915	1915	1915-8	7	1915-7	1915-7	1915-6	1915-5	During	Not	Along Mountain Road ab 2 miles n.w. by w. of Slatington LVRR station	Lehigh	Roadside		234	188.1936684
Persicaria	lapathifolia	P. lapathifoilium	Polygonaceae	Native	Herbaceous	Dry	5	Summer	MCA	13716	1919	8/31/1919	8	1919	1919	1919-8	7	1919-7	1919-7	1919-6	1919-5	Post	Not	Delaware River not far above point opposite home of B.F. Fackenthal Riegelsville	Bucks	Canal Bank		243	197.1936684
Persicaria	lapathifolia	P. lapathifoilium	Polygonaceae	Native	Herbaceous	Dry	5	Summer	PH	PH00549063	1919	8/31/1919	8	1919	1919	1919-8	7	1919-7	1919-7	1919-6	1919-5	Post	Not	Open banks of canal along Delaware River not far above a point opposite home of B.F. Fackenthal Riegelsville	Bucks	Canal Bank		243	197.1936684
Persicaria	lapathifolia	P. lapathifoilium	Polygonaceae	Native	Herbaceous	Dry	5	Summer	PH	PH00549062	1923	8/14/1923	8	1923	1923	1923-8	7	1923-7	1923-7	1923-6	1923-5	During	Not	Moist sandy alluvial shore of Delaware River Point Pleasant	Bucks	Alluvial Shore		226	180.1936684
Persicaria	lapathifolia	P. lapathifoilium	Polygonaceae	Native	Herbaceous	Dry	5	Summer	PH	PH00549051	1923	8/28/1923	8	1923	1923	1923-8	7	1923-7	1923-7	1923-6	1923-5	Post	Not	Moist sand and mud e.s.e. alluvial shore of Delawarea River Brownsburg	Bucks	Alluvial Shore		240	194.1936684
Persicaria	lapathifolia	P. lapathifoilium	Polygonaceae	Native	Herbaceous	Dry	5	Summer	PH	PH00549103	1935	8/1/1935	8	1935	1935	1935-8	6	1935-6	1935-7	1935-6	1935-5	During	Not	Roadside s. of Wassexgas	Northampton	Roadside		213	167.1936684
Persicaria	lapathifolia	P. lapathifoilium	Polygonaceae	Native	Herbaceous	Dry	5	Summer	PH	PH00549112	1942	8/3/1942	8	1942	1942	1942-8	6	1942-6	1942-7	1942-6	1942-5	Post	Not	Meadow along Saucon Creek just s. of Shimersville	Northampton	Meadow		215	169.1936684
Persicaria	lapathifolia	P. lapathifoilium	Polygonaceae	Native	Herbaceous	Dry	5	Summer	PH	PH00549104	1946	8/5/1946	8	1946	1946	1946-8	7	1946-7	1946-7	1946-6	1946-5	Post	Not	2 miles e. of Freemansburg	Northampton	Alluvium		217	171.1936684
Persicaria	lapathifolia	P. lapathifoilium	Polygonaceae	Native	Herbaceous	Dry	5	Summer	PH	PH00549107	1946	8/10/1946	8	1946	1946	1946-8	7	1946-7	1946-7	1946-6	1946-5	Post	Not	1 to 2 miles n.w. of Riverton	Northampton	Shore		222	176.1936684
Persicaria	lapathifolia	P. lapathifoilium	Polygonaceae	Native	Herbaceous	Dry	5	Summer	PH	PH00549110	1946	8/21/1946	8	1946	1946	1946-8	7	1946-7	1946-7	1946-6	1946-5	During	Not	1 mile n.e. of Glendon	Northampton	Meadow		233	187.1936684
Persicaria	lapathifolia	P. lapathifoilium	Polygonaceae	Native	Herbaceous	Dry	5	Summer	PH	PH00549102	1946	8/24/1946	8	1946	1946	1946-8	7	1946-7	1946-7	1946-6	1946-5	Post	Not	1 mile s.e. of Northampton	Northampton	Meadow		236	190.1936684
Persicaria	lapathifolia	P. lapathifoilium	Polygonaceae	Native	Herbaceous	Dry	5	Summer	PH	PH00549122	1948	8/19/1948	8	1948	1948	1948-8	7	1948-7	1948-7	1948-6	1948-5	During	Not	1 mile w. of Guthsville	Lehigh	Not Listed	Missing Habitat	232	186.1936684
Persicaria	lapathifolia	P. lapathifoilium	Polygonaceae	Native	Herbaceous	Dry	5	Summer	PH	PH00549121	1948	8/23/1948	8	1948	1948	1948-8	7	1948-7	1948-7	1948-6	1948-5	During	Not	1 mile n.e. of Slatington	Lehigh	Alluvium		236	190.1936684
Persicaria	lapathifolia	P. lapathifoilium	Polygonaceae	Native	Herbaceous	Dry	5	Summer	PH	PH00549125	1950	8/21/1950	8	1950	1950	1950-8	7	1950-7	1950-7	1950-6	1950-5	Post	Not	.5 mile s.e. of Cemeton	Lehigh	Alluvium		233	187.1936684
Persicaria	lapathifolia	P. lapathifoilium	Polygonaceae	Native	Herbaceous	Dry	5	Summer	PH	PH00549123	1956	8/14/1956	8	1956	1956	1956-8	7	1956-7	1956-7	1956-6	1956-5	During	Not	Laurys	Lehigh	Alluvium		227	181.1936684
Persicaria	lapathifolia	P. lapathifoilium	Polygonaceae	Native	Herbaceous	Dry	5	Summer	PH	PH00549124	1956	8/15/1956	8	1956	1956	1956-8	7	1956-7	1956-7	1956-6	1956-5	Post	Not	Laurys	Lehigh	Alluvium		228	182.1936684
Persicaria	lapathifolia	P. lapathifoilium	Polygonaceae	Native	Herbaceous	Dry	5	Summer	MCA	13689	1956	8/2/1956	8	1956	1956	1956-8	6	1956-6	1956-7	1956-6	1956-5	During	Not	1.5 miles s.e. of Treichlers	Northampton	Alluvium		215	169.1936684
Persicaria	lapathifolia	P. lapathifoilium	Polygonaceae	Native	Herbaceous	Dry	5	Summer	MCA	13692	1956	8/10/1956	8	1956	1956	1956-8	7	1956-7	1956-7	1956-6	1956-5	During	Not	.5 mile s. of Raubsville	Northampton	Alluvium		223	177.1936684
Persicaria	lapathifolia	P. lapathifoilium	Polygonaceae	Native	Herbaceous	Dry	5	Summer	MCA	13713	1957	8/21/1957	8	1957	1957	1957-8	7	1957-7	1957-7	1957-6	1957-5	During	Not	Just e. of Laurys	Lehigh	Alluvium		233	187.1936684
Persicaria	lapathifolia	P. lapathifoilium	Polygonaceae	Native	Herbaceous	Dry	5	Summer	PH	PH00549131	1957	8/23/1957	8	1957	1957	1957-8	7	1957-7	1957-7	1957-6	1957-5	During	Not	1 mile n.w. of Fountain Hill	Lehigh	Alluvium		235	189.1936684
Persicaria	lapathifolia	P. lapathifoilium	Polygonaceae	Native	Herbaceous	Dry	5	Summer	MCA	13715	1957	8/28/1957	8	1957	1957	1957-8	7	1957-7	1957-7	1957-6	1957-5	During	Not	1.25 miles s.e. of Center Square Allentown	Lehigh	Alluvium		240	194.1936684
Persicaria	lapathifolia	P. lapathifoilium	Polygonaceae	Native	Herbaceous	Dry	5	Summer	MCA	13693	1957	8/21/1957	8	1957	1957	1957-8	7	1957-7	1957-7	1957-6	1957-5	During	Not	1.5 miles s.e. of Easton	Northampton	Alluvium		233	187.1936684
Persicaria	lapathifolia	P. lapathifoilium	Polygonaceae	Native	Herbaceous	Dry	5	Summer	PH	PH00549070	1958	8/10/1958	8	1958	1958	1958-8	7	1958-7	1958-7	1958-6	1958-5	During	Not	Cinders Reading RR yard	Bucks	Cinders		222	176.1936684
Persicaria	lapathifolia	P. lapathifoilium	Polygonaceae	Native	Herbaceous	Dry	5	Summer	PH	PH00549066	1958	8/12/1958	8	1958	1958	1958-8	7	1958-7	1958-7	1958-6	1958-5	Post	Not	Cobble shore Delaware River ca. 1.5 miles s.e. of Upper Black Eddy	Bucks	Shore		224	178.1936684
Persicaria	lapathifolia	P. lapathifoilium	Polygonaceae	Native	Herbaceous	Dry	5	Summer	PH	PH00549067	1958	8/12/1958	8	1958	1958	1958-8	7	1958-7	1958-7	1958-6	1958-5	During	Not	Cobblestones Delaware River ca. 1.5 miles s.e. of Upper Black Eddy	Bucks	Shore		224	178.1936684
Persicaria	lapathifolia	P. lapathifoilium	Polygonaceae	Native	Herbaceous	Dry	5	Summer	MCA	13691	1958	8/6/1958	8	1958	1958	1958-8	7	1958-7	1958-7	1958-6	1958-5	During	Not	Glendon	Northampton	Alluvium		218	172.1936684
Persicaria	lapathifolia	P. lapathifoilium	Polygonaceae	Native	Herbaceous	Dry	5	Summer	MCA	13711	1962	8/12/1962	8	1962	1962	1962-8	7	1962-7	1962-7	1962-6	1962-5	During	Not	.25 mile s.e. of Cemeton	Lehigh	Shore		224	178.1936684
Persicaria	lapathifolia	P. lapathifoilium	Polygonaceae	Native	Herbaceous	Dry	5	Summer	MCA	13714	1963	8/7/1963	8	1963	1963	1963-8	7	1963-7	1963-7	1963-6	1963-5	During	Not	.5 mile n.e. of Mickleys	Lehigh	Bottomland		219	173.1936684
Persicaria	lapathifolia	P. lapathifoilium	Polygonaceae	Native	Herbaceous	Dry	5	Summer	MCA	13685	1963	8/2/1963	8	1963	1963	1963-8	6	1963-6	1963-7	1963-6	1963-5	During	Not	Along Lehigh River Bethlehem	Northampton	Shore		214	168.1936684
Persicaria	lapathifolia	P. lapathifoilium	Polygonaceae	Native	Herbaceous	Dry	5	Summer	MCA	13705	1964	8/17/1964	8	1964	1964	1964-8	7	1964-7	1964-7	1964-6	1964-5	During	Not	Fountain Hill	Lehigh	Island		230	184.1936684
Persicaria	lapathifolia	P. lapathifoilium	Polygonaceae	Native	Herbaceous	Dry	5	Summer	PH	PH00549056	1965	8/12/1965	8	1965	1965	1965-8	7	1965-7	1965-7	1965-6	1965-5	Post	Not	Rocky shore of Neshaminy Creek .6 mile n.e. of (former) St Leonard sta.	Bucks	Rocky Shore		224	178.1936684
Persicaria	lapathifolia	P. lapathifoilium	Polygonaceae	Native	Herbaceous	Dry	5	Summer	MCA	13710	1965	8/9/1965	8	1965	1965	1965-8	7	1965-7	1965-7	1965-6	1965-5	During	Not	3 miles e. of Center Square Allentown	Lehigh	Alluvium		221	175.1936684
Persicaria	lapathifolia	P. lapathifoilium	Polygonaceae	Native	Herbaceous	Dry	5	Summer	MCA	13684	1967	8/8/1967	8	1967	1967	1967-8	7	1967-7	1967-7	1967-6	1967-5	During	Not	1 mile s. of Stoke Park	Northampton	Shore		220	174.1936684
Persicaria	lapathifolia	P. lapathifoilium	Polygonaceae	Native	Herbaceous	Dry	5	Summer	MCA	13704	1972	8/23/1972	8	1972	1972	1972-8	7	1972-7	1972-7	1972-6	1972-5	During	Not	1.5 miles n.w. of Cetronia	Lehigh	Bottomland		236	190.1936684
Persicaria	lapathifolia	P. lapathifoilium	Polygonaceae	Native	Herbaceous	Dry	5	Summer	MCA	13697	1981	8/24/1981	8	1981	1981	1981-8	7	1981-7	1981-7	1981-6	1981-5	Post	Not	1.5 miles w. of West Bethlehem	Lehigh	Dry Canal Bed		236	190.1936684
Persicaria	lapathifolia	P. lapathifoilium	Polygonaceae	Native	Herbaceous	Dry	5	Summer	MCA	13694	1981	8/25/1981	8	1981	1981	1981-8	7	1981-7	1981-7	1981-6	1981-5	Post	Not	2 miles s.e. of Dorneyville	Lehigh	Creek Bank		237	191.1936684
Persicaria	lapathifolia	P. lapathifoilium	Polygonaceae	Native	Herbaceous	Dry	5	Summer	MCA	13695	1982	8/31/1982	8	1982	1982	1982-8	7	1982-7	1982-7	1982-6	1982-5	Post	Not	3 miles s.w. of Center Square Allentown	Lehigh	Low Land		243	197.1936684
Persicaria	lapathifolia	P. lapathifoilium	Polygonaceae	Native	Herbaceous	Dry	5	Summer	MCA	13700	1912	9/7/1912	9	1912	1912	1912-9	8	1912-8	1912-8	1912-7	1912-6	During	Not	Between Lawrence St. and Little Lehigh River at foot of 10th St. Allentown	Lehigh	Waste Ground		251	205.1936684
Persicaria	lapathifolia	P. lapathifoilium	Polygonaceae	Native	Herbaceous	Dry	5	Summer	PH	PH00549117	1912	9/7/1912	9	1912	1912	1912-9	8	1912-8	1912-8	1912-7	1912-6	Post	Not	Waste place Allentown	Lehigh	Waste Place		251	205.1936684
Persicaria	lapathifolia	P. lapathifoilium	Polygonaceae	Native	Herbaceous	Dry	5	Summer	PH	PH00549128	1912	9/7/1912	9	1912	1912	1912-9	8	1912-8	1912-8	1912-7	1912-6	During	Not	Waste ground Illegible	Lehigh	Waste Ground		251	205.1936684
Persicaria	lapathifolia	P. lapathifoilium	Polygonaceae	Native	Herbaceous	Dry	5	Summer	PH	PH00549069	1932	9/1/1932	9	1932	1932	1932-9	7	1932-7	1932-8	1932-7	1932-6	During	Not	Wet sand and gravel s. alluvial shore of Delaware River	Bucks	Shore		245	199.1936684
Persicaria	lapathifolia	P. lapathifoilium	Polygonaceae	Native	Herbaceous	Dry	5	Summer	PH	PH00549134	1943	9/5/1943	9	1943	1943	1943-9	8	1943-8	1943-8	1943-7	1943-6	Post	Not	Stream bank .75 mile w.n.w. of Sinking Spring	Berks	Stream Bank		248	202.1936684
Persicaria	lapathifolia	P. lapathifoilium	Polygonaceae	Native	Herbaceous	Dry	5	Summer	PH	PH00549052	1944	9/17/1944	9	1944	1944	1944-9	8	1944-8	1944-8	1944-7	1944-6	Post	Not	Cinder ballast along railroad by Reading By station Holland	Bucks	Cinders		261	215.1936684
Persicaria	lapathifolia	P. lapathifoilium	Polygonaceae	Native	Herbaceous	Dry	5	Summer	PH	PH00549132	1948	9/11/1948	9	1948	1948	1948-9	8	1948-8	1948-8	1948-7	1948-6	Post	Not	1 mile e. of East Allentown	Lehigh	Alluvium		255	209.1936684
Persicaria	lapathifolia	P. lapathifoilium	Polygonaceae	Native	Herbaceous	Dry	5	Summer	PH	PH00549055	1956	9/6/1956	9	1956	1956	1956-9	8	1956-8	1956-8	1956-7	1956-6	Post	Not	Open alluvial woods Riverside Ave Neshaminy Cr Newportville	Bucks	Alluvial Woods		250	204.1936684
Persicaria	lapathifolia	P. lapathifoilium	Polygonaceae	Native	Herbaceous	Dry	5	Summer	PH	PH00549057	1956	9/6/1956	9	1956	1956	1956-9	8	1956-8	1956-8	1956-7	1956-6	Post	Not	Muddy bank of Nashaminy Creek ca. 2 miles n.n.e. of Bridgewater	Bucks	Creek Bank		250	204.1936684
Persicaria	lapathifolia	P. lapathifoilium	Polygonaceae	Native	Herbaceous	Dry	5	Summer	MCA	13719	1957	9/5/1957	9	1957	1957	1957-9	8	1957-8	1957-8	1957-7	1957-6	Post	Not	Gravely shore of Delaware River 1 mile s. of Erwinna	Bucks	Shore		248	202.1936684
Persicaria	lapathifolia	P. lapathifoilium	Polygonaceae	Native	Herbaceous	Dry	5	Summer	MCA	13721	1957	9/19/1957	9	1957	1957	1957-9	8	1957-8	1957-8	1957-7	1957-6	Post	Not	Delaware River within 1 mile above Uhlertown	Bucks	Moist Sand		262	216.1936684
Persicaria	lapathifolia	P. lapathifoilium	Polygonaceae	Native	Herbaceous	Dry	5	Summer	MCA	13688	1957	9/5/1957	9	1957	1957	1957-9	8	1957-8	1957-8	1957-7	1957-6	During	Not	.5 mile w. of Lockport	Northampton	Alluvium		248	202.1936684
Persicaria	lapathifolia	P. lapathifoilium	Polygonaceae	Native	Herbaceous	Dry	5	Summer	MCA	13709	1976	9/3/1976	9	1976	1976	1976-9	8	1976-8	1976-8	1976-7	1976-6	During	Not	W. of Catasauqua	Lehigh	Swampy Canal Bed	Genus but not species listed	247	201.1936684
Phlox	paniculata		Polemoniaceae	Native	Herbaceous	Dry	4	Summer	PH	PH00377818	1910	7/30/1910	7	1910	1910	1910-7	6	1910-6	1910-6	1910-5	1910-4	During	Not	Between CRR and canal ab .5 mile w. of Lockport	Northampton	Railroad		211	171.684937
Phlox	paniculata		Polemoniaceae	Native	Herbaceous	Dry	4	Summer	PH	PH00377890	1917	7/23/1917	7	1917	1917	1917-7	6	1917-6	1917-6	1917-5	1917-4	Pre	Not	Moist open thickets about side of old house slope of Buckingham Mountain Buckingham	Bucks	Open Thickets		204	164.684937
Phlox	paniculata		Polemoniaceae	Native	Herbaceous	Dry	4	Summer	PH	PH00377844	1939	7/2/1939	7	1939	1939	1939-7	5	1939-5	1939-6	1939-5	1939-4	During	Not	1 mile e. of Ruppsville	Lehigh	Fallow Field		183	143.684937
Phlox	paniculata		Polemoniaceae	Native	Herbaceous	Dry	4	Summer	PH	PH00377828	1940	7/29/1940	7	1940	1940	1940-7	6	1940-6	1940-6	1940-5	1940-4	Post	Not	Ca. .25 mile n. of the village	Northampton	Swamp		211	171.684937
Phlox	paniculata		Polemoniaceae	Native	Herbaceous	Dry	4	Summer	PH	PH00377823	1941	7/16/1941	7	1941	1941	1941-7	6	1941-6	1941-6	1941-5	1941-4	During	Not	South Mountain University Heights	Northampton	Woods		197	157.684937
Phlox	paniculata		Polemoniaceae	Native	Herbaceous	Dry	4	Summer	PH	PH00377830	1941	7/21/1941	7	1941	1941	1941-7	6	1941-6	1941-6	1941-5	1941-4	During	Not	.75 mile n.e. of Wassergass	Northampton	Meadow		202	162.684937
Phlox	paniculata		Polemoniaceae	Native	Herbaceous	Dry	4	Summer	PH	PH00377826	1941	7/24/1941	7	1941	1941	1941-7	6	1941-6	1941-6	1941-5	1941-4	Post	Not	.25 mile s.e. of Mount Bethel along Delaware River	Northampton	Open Woods		205	165.684937
Phlox	paniculata		Polemoniaceae	Native	Herbaceous	Dry	4	Summer	PH	PH00377820	1941	7/26/1941	7	1941	1941	1941-7	6	1941-6	1941-6	1941-5	1941-4	Pre	Not	.5 to 1.5 miles n.w. of Belfast	Northampton	Swale		207	167.684937
Phlox	paniculata		Polemoniaceae	Native	Herbaceous	Dry	4	Summer	PH	PH00377813	1942	7/19/1942	7	1942	1942	1942-7	6	1942-6	1942-6	1942-5	1942-4	Pre	Not	2.5 miles n.w. of Freemansburg	Northampton	Fallow Field		200	160.684937
Phlox	paniculata		Polemoniaceae	Native	Herbaceous	Dry	4	Summer	PH	PH00377898	1944	7/29/1944	7	1944	1944	1944-7	6	1944-6	1944-6	1944-5	1944-4	During	Not	Rubbish dump in woods near Street Road ca. .5 mile s.e. of Trevose	Bucks	Rubbish Dump		211	171.684937
Phlox	paniculata		Polemoniaceae	Native	Herbaceous	Dry	4	Summer	PH	PH00377875	1946	7/20/1946	7	1946	1946	1946-7	6	1946-6	1946-6	1946-5	1946-4	During	Not	1.3 miles s.w. of Hopewell in vicinity of Pine Swamp moist soil by a highway	Berks	Roadside		201	161.684937
Phlox	paniculata		Polemoniaceae	Native	Herbaceous	Dry	4	Summer	PH	PH00377893	1946	7/20/1946	7	1946	1946	1946-7	6	1946-6	1946-6	1946-5	1946-4	Pre	Not	Edge of thicket along Delaware River ca. 1 mile e. of Eddington	Bucks	Thicket		201	161.684937
Phlox	paniculata		Polemoniaceae	Native	Herbaceous	Dry	4	Summer	PH	PH00377850	1947	7/26/1947	7	1947	1947	1947-7	6	1947-6	1947-6	1947-5	1947-4	Pre	Not	Guffs Hill	Lehigh	Fallow Field		207	167.684937
Phlox	paniculata		Polemoniaceae	Native	Herbaceous	Dry	4	Summer	PH	PH00377852	1948	7/31/1948	7	1948	1948	1948-7	6	1948-6	1948-6	1948-5	1948-4	During	Not	1.5 miles w. of Fullerton	Lehigh	Alluvium		213	173.684937
Phlox	paniculata		Polemoniaceae	Native	Herbaceous	Dry	4	Summer	PH	PH00377895	1951	7/8/1951	7	1951	1951	1951-7	6	1951-6	1951-6	1951-5	1951-4	Pre	Not	Open thickets by old gravel pit along Bristol Pike within 1 mile s. of Morrisville	Bucks	Open Thickets		189	149.684937
Phlox	paniculata		Polemoniaceae	Native	Herbaceous	Dry	4	Summer	MCA	20573	1952	7/21/1952	7	1952	1952	1952-7	6	1952-6	1952-6	1952-5	1952-4	Pre	Not	.5 mile n. of Lenhartsville	Berks	Alluvium		203	163.684937
Phlox	paniculata		Polemoniaceae	Native	Herbaceous	Dry	4	Summer	MCA	20576	1953	7/23/1953	7	1953	1953	1953-7	6	1953-6	1953-6	1953-5	1953-4	Pre	Not	Low open thickets alongLincoln Highway ca. .5 mile w.s.w. of Lincoln Point	Berks	Highway Thickets		204	164.684937
Phlox	paniculata		Polemoniaceae	Native	Herbaceous	Dry	4	Summer	MCA	20544	1953	7/28/1953	7	1953	1953	1953-7	6	1953-6	1953-6	1953-5	1953-4	Post	Not	.5 mile s. of Mosserville	Lehigh	Open Woods		209	169.684937
Phlox	paniculata		Polemoniaceae	Native	Herbaceous	Dry	4	Summer	PH	PH00377876	1954	7/8/1954	7	1954	1954	1954-7	6	1954-6	1954-6	1954-5	1954-4	Pre	Not	Thicket by rubbish dump just s.e. of Halmville	Bucks	Thicket		189	149.684937
Phlox	paniculata		Polemoniaceae	Native	Herbaceous	Dry	4	Summer	PH	PH00377877	1954	7/25/1954	7	1954	1954	1954-7	6	1954-6	1954-6	1954-5	1954-4	During	Not	Roadside thicket ca. 1 mile n. of Durham	Bucks	Roadside		206	166.684937
Phlox	paniculata		Polemoniaceae	Native	Herbaceous	Dry	4	Summer	PH	PH00377867	1955	7/19/1955	7	1955	1955	1955-7	6	1955-6	1955-6	1955-5	1955-4	Pre	Not	Wooded roadside .75 mile e.s.e. of Landis Store	Berks	Roadside		200	160.684937
Phlox	paniculata		Polemoniaceae	Native	Herbaceous	Dry	4	Summer	MCA	20559	1955	7/18/1955	7	1955	1955	1955-7	6	1955-6	1955-6	1955-5	1955-4	Pre	Not	1 to 2 miles s.w. of Laurys	Lehigh	Alluvium		199	159.684937
Phlox	paniculata		Polemoniaceae	Native	Herbaceous	Dry	4	Summer	PH	PH00377887	1958	7/27/1958	7	1958	1958	1958-7	6	1958-6	1958-6	1958-5	1958-4	During	Not	Rich woods just s. of Wycombe	Bucks	Woods		208	168.684937
Phlox	paniculata		Polemoniaceae	Native	Herbaceous	Dry	4	Summer	PH	PH00377865	1959	7/17/1959	7	1959	1959	1959-7	6	1959-6	1959-6	1959-5	1959-4	During	Not	1/8 mile s.w. of Bernville	Berks	Roadside		198	158.684937
Phlox	paniculata		Polemoniaceae	Native	Herbaceous	Dry	4	Summer	PH	PH00377834	1959	7/22/1959	7	1959	1959	1959-7	6	1959-6	1959-6	1959-5	1959-4	During	Not	.5 mile s.e. of Slatedale	Lehigh	Alluvial Woods		203	163.684937
Phlox	paniculata		Polemoniaceae	Native	Herbaceous	Dry	4	Summer	MCA	20578	1960	7/24/1960	7	1960	1960	1960-7	6	1960-6	1960-6	1960-5	1960-4	During	Not	Just w.s.w. of Bridgetown	Berks	Roadside Bank		206	166.684937
Phlox	paniculata		Polemoniaceae	Native	Herbaceous	Dry	4	Summer	PH	PH00377880	1961	7/30/1961	7	1961	1961	1961-7	6	1961-6	1961-6	1961-5	1961-4	Pre	Not	Ditch along Reading RR just s.w. of Southampton	Bucks	Railroad		211	171.684937
Phlox	paniculata		Polemoniaceae	Native	Herbaceous	Dry	4	Summer	MCA	20545	1961	7/31/1961	7	1961	1961	1961-7	6	1961-6	1961-6	1961-5	1961-4	During	Not	2 miles s.e. of Center Square Allentown	Lehigh	Alluvium		212	172.684937
Phlox	paniculata		Polemoniaceae	Native	Herbaceous	Dry	4	Summer	MCA	20548	1964	7/17/1964	7	1964	1964	1964-7	6	1964-6	1964-6	1964-5	1964-4	During	Not	1 mile s.e. of Slatington	Lehigh	Not Listed		199	159.684937
Phlox	paniculata		Polemoniaceae	Native	Herbaceous	Dry	4	Summer	MCA	20529	1964	7/27/1964	7	1964	1964	1964-7	6	1964-6	1964-6	1964-5	1964-4	During	Not	Just w. of the county line Bethlehem	Lehigh	Fallow Slope		209	169.684937
Phlox	paniculata		Polemoniaceae	Native	Herbaceous	Dry	4	Summer	MCA	20549	1966	7/21/1966	7	1966	1966	1966-7	6	1966-6	1966-6	1966-5	1966-4	Pre	Not	1 mile w. of Schnecksville	Lehigh	Bottomland		202	162.684937
Phlox	paniculata		Polemoniaceae	Native	Herbaceous	Dry	4	Summer	MCA	20527	1967	7/20/1967	7	1967	1967	1967-7	6	1967-6	1967-6	1967-5	1967-4	During	Not	Open woods naturalized Sayre Park Bethlehem	Northampton	Open Woods		201	161.684937
Phlox	paniculata		Polemoniaceae	Native	Herbaceous	Dry	4	Summer	MCA	20552	1973	7/26/1973	7	1973	1973	1973-7	6	1973-6	1973-6	1973-5	1973-4	During	Not	1.5 miles s.e. of Claussville	Lehigh	Old Field		207	167.684937
Phlox	paniculata		Polemoniaceae	Native	Herbaceous	Dry	4	Summer	MCA	20536	1978	7/20/1978	7	1978	1978	1978-7	6	1978-6	1978-6	1978-5	1978-4	During	Not	1.5 miles s.w. of Catasauqua	Lehigh	Fill		201	161.684937
Phlox	paniculata		Polemoniaceae	Native	Herbaceous	Dry	4	Summer	MCA	20567	1979	7/13/1979	7	1979	1979	1979-7	6	1979-6	1979-6	1979-5	1979-4	During	Not	3 miles s.w. of Dorneyville	Lehigh	Woodland		194	154.684937
Phlox	paniculata		Polemoniaceae	Native	Herbaceous	Dry	4	Summer	MCA	20553	1980	7/8/1980	7	1980	1980	1980-7	6	1980-6	1980-6	1980-5	1980-4	During	Not	2.5 miles s.w. of Center Square Allentown	Lehigh	Bushy Area		190	150.684937
Phlox	paniculata		Polemoniaceae	Native	Herbaceous	Dry	4	Summer	MCA	20554	1980	7/30/1980	7	1980	1980	1980-7	6	1980-6	1980-6	1980-5	1980-4	Pre	Not	S. of Laurys	Lehigh	Wooded Shore		212	172.684937
Phlox	paniculata		Polemoniaceae	Native	Herbaceous	Dry	4	Summer	MCA	20539	1982	7/2/1982	7	1982	1982	1982-7	5	1982-5	1982-6	1982-5	1982-4	Pre	Not	1 mile n.e. of Sherersville	Lehigh	Open Woods		183	143.684937
Phlox	paniculata		Polemoniaceae	Native	Herbaceous	Dry	4	Summer	MCA	20533	1982	7/27/1982	7	1982	1982	1982-7	6	1982-6	1982-6	1982-5	1982-4	Pre	Not	1 mile n.e. of Sherersville	Lehigh	Bottomland		208	168.684937
Phlox	paniculata		Polemoniaceae	Native	Herbaceous	Dry	4	Summer	MCA	20532	1982	7/30/1982	7	1982	1982	1982-7	6	1982-6	1982-6	1982-5	1982-4	Pre	Not	1.5 miles n.e. of Sherersville	Lehigh	Open Woods		211	171.684937
Phlox	paniculata		Polemoniaceae	Native	Herbaceous	Dry	4	Summer	PH	PH00377807	1868	8/1/1868	8	1868	1868	1868-8	6	1868-6	1868-7	1868-6	1868-5	During	Not	Illegible	Northampton	Roadside		214	174.684937
Phlox	paniculata		Polemoniaceae	Native	Herbaceous	Dry	4	Summer	MCA	20530	1908	8/8/1908	8	1908	1908	1908-8	7	1908-7	1908-7	1908-6	1908-5	During	Not	Vicinity ruin near water-filled ore pits ab 5/8 mile s.w. by s. of Mountainville, P.O.	Lehigh	Ruins		221	181.684937
Phlox	paniculata		Polemoniaceae	Native	Herbaceous	Dry	4	Summer	PH	PH00377855	1908	8/8/1908	8	1908	1908	1908-8	7	1908-7	1908-7	1908-6	1908-5	During	Not	Vicinity ore working ab .75 mile s.w. by s. of Mountainville, P.O.	Lehigh	Ore Workings		221	181.684937
Phlox	paniculata		Polemoniaceae	Native	Herbaceous	Dry	4	Summer	PH	PH00377842	1939	8/17/1939	8	1939	1939	1939-8	7	1939-7	1939-7	1939-6	1939-5	Pre	Not	2 miles w. of Fogelsville	Lehigh	Open Woods		229	189.684937
Phlox	paniculata		Polemoniaceae	Native	Herbaceous	Dry	4	Summer	PH	PH00377822	1939	8/11/1939	8	1939	1939	1939-8	7	1939-7	1939-7	1939-6	1939-5	During	Not	1 mile n. of Cherryville	Northampton	Open Woods		223	183.684937
Phlox	paniculata		Polemoniaceae	Native	Herbaceous	Dry	4	Summer	PH	PH00377824	1940	8/7/1940	8	1940	1940	1940-8	7	1940-7	1940-7	1940-6	1940-5	During	Not	.25 mile n. of Walnutport	Northampton	Swale		220	180.684937
Phlox	paniculata		Polemoniaceae	Native	Herbaceous	Dry	4	Summer	PH	PH00377816	1940	8/12/1940	8	1940	1940	1940-8	7	1940-7	1940-7	1940-6	1940-5	Post	Not	1.5 miles n.e. of Kreidersville	Northampton	Roadside		225	185.684937
Phlox	paniculata		Polemoniaceae	Native	Herbaceous	Dry	4	Summer	PH	PH00377815	1940	8/21/1940	8	1940	1940	1940-8	7	1940-7	1940-7	1940-6	1940-5	During	Not	.25 mile w. of Howersville	Northampton	Fallow Field		234	194.684937
Phlox	paniculata		Polemoniaceae	Native	Herbaceous	Dry	4	Summer	PH	PH00377814	1941	8/31/1941	8	1941	1941	1941-8	7	1941-7	1941-7	1941-6	1941-5	Post	Not	along Saucon Creek, W of Hellertown	Northampton	Swamp		243	203.684937
Phlox	paniculata		Polemoniaceae	Native	Herbaceous	Dry	4	Summer	PH	PH00377804	1942	8/26/1942	8	1942	1942	1942-8	7	1942-7	1942-7	1942-6	1942-5	Post	Not	1.5 miles s.w. of Bushkill Cinder	Northampton	Ruins		238	198.684937
Phlox	paniculata		Polemoniaceae	Native	Herbaceous	Dry	4	Summer	PH	PH00377803	1946	8/22/1946	8	1946	1946	1946-8	7	1946-7	1946-7	1946-6	1946-5	Post	Not	.25 mile n. of Bangor	Northampton	Naturalized Area		234	194.684937
Phlox	paniculata		Polemoniaceae	Native	Herbaceous	Dry	4	Summer	PH	PH00377827	1946	8/24/1946	8	1946	1946	1946-8	7	1946-7	1946-7	1946-6	1946-5	During	Not	.25 mile s.e. of Northampton	Northampton	Alluvium		236	196.684937
Phlox	paniculata		Polemoniaceae	Native	Herbaceous	Dry	4	Summer	PH	PH00377831	1946	8/24/1946	8	1946	1946	1946-8	7	1946-7	1946-7	1946-6	1946-5	Post	Not	.5 mile s.e. of Northampton	Northampton	Alluvium		236	196.684937
Phlox	paniculata		Polemoniaceae	Native	Herbaceous	Dry	4	Summer	PH	PH00377809	1946	8/28/1946	8	1946	1946	1946-8	7	1946-7	1946-7	1946-6	1946-5	Post	Not	2 miles s.w. of Center Square Easton	Northampton	Field		240	200.684937
Phlox	paniculata		Polemoniaceae	Native	Herbaceous	Dry	4	Summer	PH	PH00377866	1948	8/14/1948	8	1948	1948	1948-8	7	1948-7	1948-7	1948-6	1948-5	During	Not	Possibly escaped but well established remote from any cultivated land damp thicket at base of railroad embankment .5 mile n.w. of Hamburg	Berks	Moist Thicket		227	187.684937
Phlox	paniculata		Polemoniaceae	Native	Herbaceous	Dry	4	Summer	PH	PH00377854	1948	8/14/1948	8	1948	1948	1948-8	7	1948-7	1948-7	1948-6	1948-5	Pre	Not	1.25 miles n.e. of Center Square Allentown	Lehigh	Alluvium		227	187.684937
Phlox	paniculata		Polemoniaceae	Native	Herbaceous	Dry	4	Summer	PH	PH00377836	1948	8/27/1948	8	1948	1948	1948-8	7	1948-7	1948-7	1948-6	1948-5	During	Not	1.75 miles n.w. of Mosserville	Lehigh	Fallow Field		240	200.684937
Phlox	paniculata		Polemoniaceae	Native	Herbaceous	Dry	4	Summer	PH	PH00377891	1949	8/4/1949	8	1949	1949	1949-8	7	1949-7	1949-7	1949-6	1949-5	During	Not	Rubbish dump along Doyle Street western edge of boro Doylestown	Bucks	Rubbish Dump		216	176.684937
Phlox	paniculata		Polemoniaceae	Native	Herbaceous	Dry	4	Summer	PH	PH00377894	1949	8/14/1949	8	1949	1949	1949-8	7	1949-7	1949-7	1949-6	1949-5	During	Not	Rubbish dump along Newtown Road ca. 1 mile s.s.e. of Emilie	Bucks	Rubbish Dump		226	186.684937
Phlox	paniculata		Polemoniaceae	Native	Herbaceous	Dry	4	Summer	MCA	20562	1949	8/22/1949	8	1949	1949	1949-8	7	1949-7	1949-7	1949-6	1949-5	Post	Not	1 mile n.e. of Cetronia	Lehigh	Field		234	194.684937
Phlox	paniculata		Polemoniaceae	Native	Herbaceous	Dry	4	Summer	PH	PH00377819	1949	8/23/1949	8	1949	1949	1949-8	7	1949-7	1949-7	1949-6	1949-5	During	Not	1-1/8 miles e. of Martins Creek	Northampton	Open Woods		235	195.684937
Phlox	paniculata		Polemoniaceae	Native	Herbaceous	Dry	4	Summer	PH	PH00377846	1950	8/22/1950	8	1950	1950	1950-8	7	1950-7	1950-7	1950-6	1950-5	Post	Not	.25 mile s.e. of Cemeton	Lehigh	Alluvium		234	194.684937
Phlox	paniculata		Polemoniaceae	Native	Herbaceous	Dry	4	Summer	PH	PH00377843	1950	8/28/1950	8	1950	1950	1950-8	7	1950-7	1950-7	1950-6	1950-5	Pre	Not	1 mile n.w. of Leather Corner Post	Lehigh	Fallow Field		240	200.684937
Phlox	paniculata		Polemoniaceae	Native	Herbaceous	Dry	4	Summer	PH	PH00377871	1951	8/5/1951	8	1951	1951	1951-8	7	1951-7	1951-7	1951-6	1951-5	During	Not	.4 mile n.e of Lorah in Heidelberg Township	Berks	Woods		217	177.684937
Phlox	paniculata		Polemoniaceae	Native	Herbaceous	Dry	4	Summer	PH	PH00377837	1951	8/10/1951	8	1951	1951	1951-8	7	1951-7	1951-7	1951-6	1951-5	During	Not	1 mile s.e. of Werleys Corner	Lehigh	Woods		222	182.684937
Phlox	paniculata		Polemoniaceae	Native	Herbaceous	Dry	4	Summer	PH	PH00377845	1951	8/15/1951	8	1951	1951	1951-8	7	1951-7	1951-7	1951-6	1951-5	During	Not	.5 mile e. of Walbert	Lehigh	Field		227	187.684937
Phlox	paniculata		Polemoniaceae	Native	Herbaceous	Dry	4	Summer	PH	PH00377849	1951	8/20/1951	8	1951	1951	1951-8	7	1951-7	1951-7	1951-6	1951-5	Post	Not	1.25 miles n.e. of Germansville	Lehigh	Meadow		232	192.684937
Phlox	paniculata		Polemoniaceae	Native	Herbaceous	Dry	4	Summer	PH	PH00377857	1951	8/31/1951	8	1951	1951	1951-8	7	1951-7	1951-7	1951-6	1951-5	Post	Not	1 mile s.e. of Vera Cruz	Lehigh	Meadow		243	203.684937
Phlox	paniculata		Polemoniaceae	Native	Herbaceous	Dry	4	Summer	PH	PH00377860	1952	8/1/1952	8	1952	1952	1952-8	6	1952-6	1952-7	1952-6	1952-5	During	Not	1.5 miles s.w. of Krumsville	Berks	Open Woods		214	174.684937
Phlox	paniculata		Polemoniaceae	Native	Herbaceous	Dry	4	Summer	MCA	20574	1952	8/15/1952	8	1952	1952	1952-8	7	1952-7	1952-7	1952-6	1952-5	During	Not	1 mile s.e. of Albany	Berks	Woods		228	188.684937
Phlox	paniculata		Polemoniaceae	Native	Herbaceous	Dry	4	Summer	PH	PH00377868	1952	8/24/1952	8	1952	1952	1952-8	7	1952-7	1952-7	1952-6	1952-5	During	Not	.6 mile w.s.w. of Sinking Spring	Berks	Thicket		237	197.684937
Phlox	paniculata		Polemoniaceae	Native	Herbaceous	Dry	4	Summer	PH	PH00377838	1953	8/12/1953	8	1953	1953	1953-8	7	1953-7	1953-7	1953-6	1953-5	During	Not	.5 mile n. of Rextown	Lehigh	Open Woods		224	184.684937
Phlox	paniculata		Polemoniaceae	Native	Herbaceous	Dry	4	Summer	MCA	20572	1954	8/5/1954	8	1954	1954	1954-8	7	1954-7	1954-7	1954-6	1954-5	During	Not	.5 mile s.e. of Albany	Berks	Woods		217	177.684937
Phlox	paniculata		Polemoniaceae	Native	Herbaceous	Dry	4	Summer	PH	PH00377879	1954	8/26/1954	8	1954	1954	1954-8	7	1954-7	1954-7	1954-6	1954-5	During	Not	Roadside along righ dry woods ca. 1 mile n.w. of Weisel	Bucks	Roadside		238	198.684937
Phlox	paniculata		Polemoniaceae	Native	Herbaceous	Dry	4	Summer	PH	PH00377882	1954	8/26/1954	8	1954	1954	1954-8	7	1954-7	1954-7	1954-6	1954-5	During	Not	Roadside along rich dry woods ca. 1 mile n.w. of Weisel	Bucks	Roadside		238	198.684937
Phlox	paniculata		Polemoniaceae	Native	Herbaceous	Dry	4	Summer	MCA	20558	1954	8/16/1954	8	1954	1954	1954-8	7	1954-7	1954-7	1954-6	1954-5	Pre	Not	1 mile e. of Crackersport	Lehigh	Roadside		228	188.684937
Phlox	paniculata		Polemoniaceae	Native	Herbaceous	Dry	4	Summer	MCA	20575	1956	8/16/1956	8	1956	1956	1956-8	7	1956-7	1956-7	1956-6	1956-5	During	Not	West Reading	Berks	Nursery		229	189.684937
Phlox	paniculata		Polemoniaceae	Native	Herbaceous	Dry	4	Summer	PH	PH00377881	1958	8/5/1958	8	1958	1958	1958-8	7	1958-7	1958-7	1958-6	1958-5	Post	Not	Open alluvial woods Neshaminy ca. Newportsville	Bucks	Alluvial Woods		217	177.684937
Phlox	paniculata		Polemoniaceae	Native	Herbaceous	Dry	4	Summer	PH	PH00377883	1958	8/5/1958	8	1958	1958	1958-8	7	1958-7	1958-7	1958-6	1958-5	During	Not	Open weedy thicket near Delaware River and State Road Cornwell Ht.	Bucks	Open Thickets		217	177.684937
Phlox	paniculata		Polemoniaceae	Native	Herbaceous	Dry	4	Summer	PH	PH00377885	1958	8/12/1958	8	1958	1958	1958-8	7	1958-7	1958-7	1958-6	1958-5	During	Not	Bushy bank of Delaware River, River Road ca. 1.5 mile s.e. of Upper Black Eddy	Bucks	River Bank		224	184.684937
Phlox	paniculata		Polemoniaceae	Native	Herbaceous	Dry	4	Summer	MCA	20543	1959	8/1/1959	8	1959	1959	1959-8	6	1959-6	1959-7	1959-6	1959-5	Post	Not	.75 mile n.e. of Guths Station	Lehigh	Fallow Field		213	173.684937
Phlox	paniculata		Polemoniaceae	Native	Herbaceous	Dry	4	Summer	MCA	20577	1960	8/4/1960	8	1960	1960	1960-8	7	1960-7	1960-7	1960-6	1960-5	Pre	Not	Open roadside ca. 1 mile s.e. of Warrington	Berks	Roadside		217	177.684937
Phlox	paniculata		Polemoniaceae	Native	Herbaceous	Dry	4	Summer	PH	PH00377884	1960	8/14/1960	8	1960	1960	1960-8	7	1960-7	1960-7	1960-6	1960-5	Post	Not	Meadow field by brook ca. 1.5 mile n.n.w. of New Hope	Bucks	Meadow		227	187.684937
Phlox	paniculata		Polemoniaceae	Native	Herbaceous	Dry	4	Summer	MCA	20528	1960	8/1/1960	8	1960	1960	1960-8	6	1960-6	1960-7	1960-6	1960-5	Post	Not	.5 mile s. of Trexlertown	Lehigh	Cinders		214	174.684937
Phlox	paniculata		Polemoniaceae	Native	Herbaceous	Dry	4	Summer	MCA	20542	1960	8/2/1960	8	1960	1960	1960-8	6	1960-6	1960-7	1960-6	1960-5	During	Not	2 miles s.e. of Center Square Allentown	Lehigh	Alluvium		215	175.684937
Phlox	paniculata		Polemoniaceae	Native	Herbaceous	Dry	4	Summer	PH	PH00377851	1960	8/9/1960	8	1960	1960	1960-8	7	1960-7	1960-7	1960-6	1960-5	During	Not	2 miles n.e. of Lynnport	Lehigh	Woods		222	182.684937
Phlox	paniculata		Polemoniaceae	Native	Herbaceous	Dry	4	Summer	MCA	20526	1960	8/26/1960	8	1960	1960	1960-8	7	1960-7	1960-7	1960-6	1960-5	Post	Not	.75 mile n. of Lockport	Northampton	Meadow	? Flowering stage	239	199.684937
Phlox	paniculata		Polemoniaceae	Native	Herbaceous	Dry	4	Summer	MCA	20547	1961	8/23/1961	8	1961	1961	1961-8	7	1961-7	1961-7	1961-6	1961-5	During	Not	2 miles s.e. of Hosensack	Lehigh	Meadow		235	195.684937
Phlox	paniculata		Polemoniaceae	Native	Herbaceous	Dry	4	Summer	MCA	20540	1961	8/31/1961	8	1961	1961	1961-8	7	1961-7	1961-7	1961-6	1961-5	During	Not	.5 to 1 mile n.w. of Ringers	Lehigh	Alluvium		243	203.684937
Phlox	paniculata		Polemoniaceae	Native	Herbaceous	Dry	4	Summer	MCA	20532	1962	8/15/1962	8	1962	1962	1962-8	7	1962-7	1962-7	1962-6	1962-5	Post	Not	.25 mile n. of Little Gap	Lehigh	Old Field		227	187.684937
Phlox	paniculata		Polemoniaceae	Native	Herbaceous	Dry	4	Summer	PH	PH00377878	1964	8/24/1964	8	1964	1964	1964-8	7	1964-7	1964-7	1964-6	1964-5	During	Not	Rich wooded slope near Delaware River ca. 1 mile s of Erusinna	Bucks	Wooded Slope		237	197.684937
Phlox	paniculata		Polemoniaceae	Native	Herbaceous	Dry	4	Summer	MCA	20551	1965	8/17/1965	8	1965	1965	1965-8	7	1965-7	1965-7	1965-6	1965-5	Post	Not	1 mile s.e. of Fullerton	Lehigh	Power Line		229	189.684937
Phlox	paniculata		Polemoniaceae	Native	Herbaceous	Dry	4	Summer	MCA	20550	1965	8/24/1965	8	1965	1965	1965-8	7	1965-7	1965-7	1965-6	1965-5	During	Not	1 mile s. of Shoenersville	Lehigh	Alluvium		236	196.684937
Phlox	paniculata		Polemoniaceae	Native	Herbaceous	Dry	4	Summer	MCA	20538	1971	8/26/1971	8	1971	1971	1971-8	7	1971-7	1971-7	1971-6	1971-5	During	Not	.5 mile s. of Center Square Allentown	Lehigh	Grassy Area		238	198.684937
Phlox	paniculata		Polemoniaceae	Native	Herbaceous	Dry	4	Summer	MCA	20555	1972	8/21/1972	8	1972	1972	1972-8	7	1972-7	1972-7	1972-6	1972-5	During	Not	1.5 miles s.w. of Deibertsville	Lehigh	Field		234	194.684937
Phlox	paniculata		Polemoniaceae	Native	Herbaceous	Dry	4	Summer	MCA	20557	1972	8/23/1972	8	1972	1972	1972-8	7	1972-7	1972-7	1972-6	1972-5	Pre	Not	1.5 miles n.w. of Cemeton	Lehigh	Alluvium		236	196.684937
Phlox	paniculata		Polemoniaceae	Native	Herbaceous	Dry	4	Summer	MCA	20560	1972	8/24/1972	8	1972	1972	1972-8	7	1972-7	1972-7	1972-6	1972-5	During	Not	2 miles s.e. of Center Square Allentown	Lehigh	Old Field		237	197.684937
Phlox	paniculata		Polemoniaceae	Native	Herbaceous	Dry	4	Summer	MCA	20537	1973	8/9/1973	8	1973	1973	1973-8	7	1973-7	1973-7	1973-6	1973-5	During	Not	Just n. of Fountain Hill	Lehigh	Open Woods		221	181.684937
Phlox	paniculata		Polemoniaceae	Native	Herbaceous	Dry	4	Summer	MCA	20535	1973	8/21/1973	8	1973	1973	1973-8	7	1973-7	1973-7	1973-6	1973-5	Post	Not	.25 mile s. of Fullerton	Lehigh	Alluvium		233	193.684937
Phlox	paniculata		Polemoniaceae	Native	Herbaceous	Dry	4	Summer	MCA	20534	1975	8/18/1975	8	1975	1975	1975-8	7	1975-7	1975-7	1975-6	1975-5	Post	Not	1 mile s. of Laurys	Lehigh	Shore	? Flowering stage	230	190.684937
Phlox	paniculata		Polemoniaceae	Native	Herbaceous	Dry	4	Summer	MCA	20564	1978	8/3/1978	8	1978	1978	1978-8	6	1978-6	1978-7	1978-6	1978-5	During	Not	1 mile n.w. of Center Square Allentown	Lehigh	Field		215	175.684937
Phlox	paniculata		Polemoniaceae	Native	Herbaceous	Dry	4	Summer	MCA	20569	1978	8/18/1978	8	1978	1978	1978-8	7	1978-7	1978-7	1978-6	1978-5	Pre	Not	1.5 miles s. of Center Square Allentown	Lehigh	Fallow Field		230	190.684937
Phlox	paniculata		Polemoniaceae	Native	Herbaceous	Dry	4	Summer	MCA	20568	1979	8/2/1979	8	1979	1979	1979-8	6	1979-6	1979-7	1979-6	1979-5	Pre	Not	3 miles s.w. of Center Square Allentown	Lehigh	Bottomland		214	174.684937
Phlox	paniculata		Polemoniaceae	Native	Herbaceous	Dry	4	Summer	MCA	20563	1979	8/17/1979	8	1979	1979	1979-8	7	1979-7	1979-7	1979-6	1979-5	Pre	Not	2 miles s.w. of Center Square Allentown	Lehigh	Open Woods		229	189.684937
Phlox	paniculata		Polemoniaceae	Native	Herbaceous	Dry	4	Summer	MCA	20570	1981	8/6/1981	8	1981	1981	1981-8	7	1981-7	1981-7	1981-6	1981-5	During	Not	.5 mile s. of Laurys	Lehigh	Shore		218	178.684937
Phlox	paniculata		Polemoniaceae	Native	Herbaceous	Dry	4	Summer	MCA	20531	1982	8/11/1982	8	1982	1982	1982-8	7	1982-7	1982-7	1982-6	1982-5	Post	Not	W. of Fountain Hill	Lehigh	Bottomland		223	183.684937
Phlox	paniculata		Polemoniaceae	Native	Herbaceous	Dry	4	Summer	PH	PH00377863	1937	9/6/1937	9	1937	1937	1937-9	8	1937-8	1937-8	1937-7	1937-6	During	Not	Topton Pa	Berks	Woods		249	209.684937
Phlox	paniculata		Polemoniaceae	Native	Herbaceous	Dry	4	Summer	PH	PH00377862	1937	9/19/1937	9	1937	1937	1937-9	8	1937-8	1937-8	1937-7	1937-6	Post	Not	Wet ground aloing Sacony Creek southeast of town Vicinity of Kutztown	Berks	Creek		262	222.684937
Phlox	paniculata		Polemoniaceae	Native	Herbaceous	Dry	4	Summer	PH	PH00377829	1940	9/6/1940	9	1940	1940	1940-9	8	1940-8	1940-8	1940-7	1940-6	Post	Not	Dry woodland of South Mountain University Heights	Northampton	Woodland		250	210.684937
Phlox	paniculata		Polemoniaceae	Native	Herbaceous	Dry	4	Summer	PH	PH00377817	1940	9/13/1940	9	1940	1940	1940-9	8	1940-8	1940-8	1940-7	1940-6	During	Not	.5 mile w. of Lockport along Lehigh River	Northampton	Swamp		257	217.684937
Phlox	paniculata		Polemoniaceae	Native	Herbaceous	Dry	4	Summer	PH	PH00377892	1946	9/1/1946	9	1946	1946	1946-9	7	1946-7	1946-8	1946-7	1946-6	During	Not	Rubbish dump along Doyle Street western edge of boro Doylestown	Bucks	Rubbish Dump		244	204.684937
Phlox	paniculata		Polemoniaceae	Native	Herbaceous	Dry	4	Summer	PH	PH00377864	1951	9/3/1951	9	1951	1951	1951-9	7	1951-7	1951-8	1951-7	1951-6	Post	Not	2 miles e.s.e. of Leesport near Maiden Creek dry soil by a roadside	Berks	Roadside		246	206.684937
Phlox	paniculata		Polemoniaceae	Native	Herbaceous	Dry	4	Summer	PH	PH00377896	1951	9/2/1951	9	1951	1951	1951-9	7	1951-7	1951-8	1951-7	1951-6	Post	Not	Thickets ab old clearing near Neshaminy Creek just s. of Janney	Bucks	Thickets		245	205.684937
Phlox	paniculata		Polemoniaceae	Native	Herbaceous	Dry	4	Summer	PH	PH00377870	1952	9/6/1952	9	1952	1952	1952-9	8	1952-8	1952-8	1952-7	1952-6	During	Not	.5 mile w.s.w. of Gibraltar	Berks	Thicket		250	210.684937
Phlox	paniculata		Polemoniaceae	Native	Herbaceous	Dry	4	Summer	PH	PH00377889	1952	9/4/1952	9	1952	1952	1952-9	8	1952-8	1952-8	1952-7	1952-6	During	Not	Rubbish heaps at edge of old gravel pit along Bristol Pike within 1 mile s. of Morrisville	Bucks	Rubbish Heap		248	208.684937
Phlox	paniculata		Polemoniaceae	Native	Herbaceous	Dry	4	Summer	PH	PH00377835	1952	9/9/1952	9	1952	1952	1952-9	8	1952-8	1952-8	1952-7	1952-6	During	Not	1 mile w. of Schnecksville	Lehigh	Fallow Field		253	213.684937
Phlox	paniculata		Polemoniaceae	Native	Herbaceous	Dry	4	Summer	MCA	20561	1954	9/9/1954	9	1954	1954	1954-9	8	1954-8	1954-8	1954-7	1954-6	Post	Not	1 mile n.w. of Rockdale	Lehigh	Alluvium		252	212.684937
Phlox	paniculata		Polemoniaceae	Native	Herbaceous	Dry	4	Summer	MCA	20525	1959	9/9/1959	9	1959	1959	1959-9	8	1959-8	1959-8	1959-7	1959-6	During	Not	Just w. of Hellertown	Northampton	Meadow		252	212.684937
Polygonatum	biflorum	P. canaliculatum and P. biflorum var commutatum	Asparagaceae	Native	Herbaceous	Fleshy	3	Spring	MCA	2863	1921	4/17/1921	4	1921	1921	1921-4	4	1921-4	1921-3	1921-2	1921-1	NA	Card	in woods in fields about 1 mile W by slightly NW of Wescoesville crossroads	Lehigh	Woods		107	114.1706228
Polygonatum	biflorum	P. canaliculatum and P. biflorum var commutatum	Asparagaceae	Native	Herbaceous	Fleshy	3	Spring	MCA	2885	1921	4/24/1921	4	1921	1921	1921-4	5	1921-5	1921-3	1921-2	1921-1	NA	Card	In woods about 1/4 mile W by slightly SW of Crackersport crossroads	Lehigh	Woods		114	121.1706228
Polygonatum	biflorum	P. canaliculatum and P. biflorum var commutatum	Asparagaceae	Native	Herbaceous	Fleshy	3	Spring	MCA	1	1908	5/23/1908	5	1908	1908	1908-5	6	1908-6	1908-4	1908-3	1908-2	NA	Card	Along roadside ab 1-1/8 mile s.e. of Mountainville, P.O.	Lehigh	Roadside		144	151.1706228
Polygonatum	biflorum	P. canaliculatum and P. biflorum var commutatum	Asparagaceae	Native	Herbaceous	Fleshy	3	Spring	MCA	2852	1910	5/14/1910	5	1910	1910	1910-5	5	1910-5	1910-4	1910-3	1910-2	During	Card	Waldheim, near Allentown	Lehigh	Not Listed	Missing Habitat	134	141.1706228
Polygonatum	biflorum	P. canaliculatum and P. biflorum var commutatum	Asparagaceae	Native	Herbaceous	Fleshy	3	Spring	MCA	2	1912	5/11/1912	5	1912	1912	1912-5	5	1912-5	1912-4	1912-3	1912-2	NA	Card	Vicinity P.R.R. just above or N.E. of Hosensack station.	Lehigh	Railroad		132	139.1706228
Polygonatum	biflorum	P. canaliculatum and P. biflorum var commutatum	Asparagaceae	Native	Herbaceous	Fleshy	3	Spring	MCA	2854	1913	5/11/1913	5	1913	1913	1913-5	5	1913-5	1913-4	1913-3	1913-2	During	Card	roadside copse 1/2 mile N of Powder Valley	Lehigh	Roadside		131	138.1706228
Polygonatum	biflorum	P. canaliculatum and P. biflorum var commutatum	Asparagaceae	Native	Herbaceous	Fleshy	3	Spring	MCA	2865	1913	5/11/1913	5	1913	1913	1913-5	5	1913-5	1913-4	1913-3	1913-2	NA	Card	in woods near church 3/4 mile SW of Old Zionsville	Lehigh	Woods		131	138.1706228
Polygonatum	biflorum	P. canaliculatum and P. biflorum var commutatum	Asparagaceae	Native	Herbaceous	Fleshy	3	Spring	MCA	2866	1913	5/11/1913	5	1913	1913	1913-5	5	1913-5	1913-4	1913-3	1913-2	During	Card	picnic grounds in woods along road 1/2 mile SW of Old Zionsville	Lehigh	Woods		131	138.1706228
Polygonatum	biflorum	P. canaliculatum and P. biflorum var commutatum	Asparagaceae	Native	Herbaceous	Fleshy	3	Spring	PH	PH00580278	1914	5/16/1914	5	1914	1914	1914-5	5	1914-5	1914-4	1914-3	1914-2	Pre	Not	Wooded slope along Little Lehigh River, n.w. of Salsburg Church	Lehigh	Wooded Slope		136	143.1706228
Polygonatum	biflorum	P. canaliculatum and P. biflorum var commutatum	Asparagaceae	Native	Herbaceous	Fleshy	3	Spring	MCA	2884	1914	5/21/1914	5	1914	1914	1914-5	5	1914-5	1914-4	1914-3	1914-2	During	Card	roadside near streamlet about 1 mile N by NW of Lehigh Furnace	Lehigh	Roadside		141	148.1706228
Polygonatum	biflorum	P. canaliculatum and P. biflorum var commutatum	Asparagaceae	Native	Herbaceous	Fleshy	3	Spring	MCA	2856	1914	5/23/1914	5	1914	1914	1914-5	6	1914-6	1914-4	1914-3	1914-2	During	Card	swampy woods S of trolley tracks at Trexlertown	Lehigh	Swampy Woods		143	150.1706228
Polygonatum	biflorum	P. canaliculatum and P. biflorum var commutatum	Asparagaceae	Native	Herbaceous	Fleshy	3	Spring	MCA	10	1914	5/24/1914	5	1914	1914	1914-5	6	1914-6	1914-4	1914-3	1914-2	NA	Card	Along lane to Bear Rocks on crest of mountain about 3/4 mile SW of Bake-oven Knob. Possibly Carbon County.	Lehigh	Mountain Crest		144	151.1706228
Polygonatum	biflorum	P. canaliculatum and P. biflorum var commutatum	Asparagaceae	Native	Herbaceous	Fleshy	3	Spring	MCA	2914	1914	5/24/1914	5	1914	1914	1914-5	6	1914-6	1914-4	1914-3	1914-2	During	Card	in woods just E of forks in road and about 1/2 mile SE of Lehigh Furnace	Lehigh	Woods		144	151.1706228
Polygonatum	biflorum	P. canaliculatum and P. biflorum var commutatum	Asparagaceae	Native	Herbaceous	Fleshy	3	Spring	MCA	14	1915	5/31/1915	5	1915	1915	1915-5	6	1915-6	1915-4	1915-3	1915-2	NA	Card	Pature-like place beside road about 1/2 mile E of Treichersville	Berks	Pature Like Place		151	158.1706228
Polygonatum	biflorum	P. canaliculatum and P. biflorum var commutatum	Asparagaceae	Native	Herbaceous	Fleshy	3	Spring	PH	PH00580408	1915	5/31/1915	5	1915	1915	1915-5	6	1915-6	1915-4	1915-3	1915-2	During	Not	Pasture like place beside road ab .5 mile e. of Treichlersville (Hereford Township, now known as Hereford)	Berks	Roadside		151	158.1706228
Polygonatum	biflorum	P. canaliculatum and P. biflorum var commutatum	Asparagaceae	Native	Herbaceous	Fleshy	3	Spring	MCA	2869	1917	5/27/1917	5	1917	1917	1917-5	6	1917-6	1917-4	1917-3	1917-2	NA	Card	wooded slope along N side of East Swamp Creek about 3/8 mile SE by slightly S of the crossroads at Milford Square	Bucks	Wooded Slope		147	154.1706228
Polygonatum	biflorum	P. canaliculatum and P. biflorum var commutatum	Asparagaceae	Native	Herbaceous	Fleshy	3	Spring	MCA	2913	1918	5/12/1918	5	1918	1918	1918-5	5	1918-5	1918-4	1918-3	1918-2	During	Card	open roadside grassy bank about 1 mile N by slightly NE of Weidasville, P.O.	Lehigh	Roadside		132	139.1706228
Polygonatum	biflorum	P. canaliculatum and P. biflorum var commutatum	Asparagaceae	Native	Herbaceous	Fleshy	3	Spring	MCA	2894	1918	5/25/1918	5	1918	1918	1918-5	6	1918-6	1918-4	1918-3	1918-2	NA	Card	wooded slope along S side of stream about 7/8 mile SW by S of Centre Square, Allentown	Lehigh	Wooded Slope		145	152.1706228
Polygonatum	biflorum	P. canaliculatum and P. biflorum var commutatum	Asparagaceae	Native	Herbaceous	Fleshy	3	Spring	MCA	2904	1921	5/8/1921	5	1921	1921	1921-5	5	1921-5	1921-4	1921-3	1921-2	During	Card	In woods in the fields about 1-1/8 miles W by SW of Wescoesville crossroads.	Lehigh	Woods		128	135.1706228
Polygonatum	biflorum	P. canaliculatum and P. biflorum var commutatum	Asparagaceae	Native	Herbaceous	Fleshy	3	Spring	MCA	8	1922	5/14/1922	5	1922	1922	1922-5	5	1922-5	1922-4	1922-3	1922-2	NA	Card	Rocky place at crest of lightly wooded slope along P&RRR about 1/2 mile W by SW of Spring Valley crossroads.	Lehigh	Wooded Slope		134	141.1706228
Polygonatum	biflorum	P. canaliculatum and P. biflorum var commutatum	Asparagaceae	Native	Herbaceous	Fleshy	3	Spring	PH	PH00583120	1944	5/7/1944	5	1944	1944	1944-5	5	1944-5	1944-4	1944-3	1944-2	Pre	Not	Dry open woods South Mountain .5 to 1 mile n.e. of Seidersville	Northampton	Open Woods		128	135.1706228
Polygonatum	biflorum	P. canaliculatum and P. biflorum var commutatum	Asparagaceae	Native	Herbaceous	Fleshy	3	Spring	PH	PH00580423	1950	5/28/1950	5	1950	1950	1950-5	6	1950-6	1950-4	1950-3	1950-2	Pre	Not	Damp woods on alluvial flat along west bank of Pidcock Creek n. side of wild flower preserve Bowmans Hill	Bucks	Alluvial Woods		148	155.1706228
Polygonatum	biflorum	P. canaliculatum and P. biflorum var commutatum	Asparagaceae	Native	Herbaceous	Fleshy	3	Spring	MCA	13	1952	5/22/1952	5	1952	1952	1952-5	6	1952-6	1952-4	1952-3	1952-2	NA	Card	woods 1 mile NE of Virginville	Berks	Woods		143	150.1706228
Polygonatum	biflorum	P. canaliculatum and P. biflorum var commutatum	Asparagaceae	Native	Herbaceous	Fleshy	3	Spring	PH	PH00580425	1956	5/31/1956	5	1956	1956	1956-5	6	1956-6	1956-4	1956-3	1956-2	Pre	Not	Open thicket Ford Road ca. .5 mile s.e. of Newportville	Bucks	Open Thickets		152	159.1706228
Polygonatum	biflorum	P. canaliculatum and P. biflorum var commutatum	Asparagaceae	Native	Herbaceous	Fleshy	3	Spring	MCA	2870	1958	5/29/1958	5	1958	1958	1958-5	6	1958-6	1958-4	1958-3	1958-2	NA	Card	rich dry woods near Byberry Road, ca. 1 mile E of Bensalem	Bucks	Dry Woods		149	156.1706228
Polygonatum	biflorum	P. canaliculatum and P. biflorum var commutatum	Asparagaceae	Native	Herbaceous	Fleshy	3	Spring	PH	PH00580426	1961	5/20/1961	5	1961	1961	1961-5	5	1961-5	1961-4	1961-3	1961-2	Pre	Not	Rare in damp thicket between road and canal 2 miles s.s.e. of Taylorsville	Bucks	Thicket		140	147.1706228
Polygonatum	biflorum	P. canaliculatum and P. biflorum var commutatum	Asparagaceae	Native	Herbaceous	Fleshy	3	Spring	MCA	2837	1961	5/27/1961	5	1961	1961	1961-5	6	1961-6	1961-4	1961-3	1961-2	During	Card	woods, 1 mile NW of Slatington	Lehigh	Woods		147	154.1706228
Polygonatum	biflorum	P. canaliculatum and P. biflorum var commutatum	Asparagaceae	Native	Herbaceous	Fleshy	3	Spring	MCA	2827	1961	5/20/1961	5	1961	1961	1961-5	5	1961-5	1961-4	1961-3	1961-2	During	Card	woods, 1 mile S of Raubsville	Northampton	Woods		140	147.1706228
Polygonatum	biflorum	P. canaliculatum and P. biflorum var commutatum	Asparagaceae	Native	Herbaceous	Fleshy	3	Spring	MCA	2901	1977	5/25/1977	5	1977	1977	1977-5	6	1977-6	1977-4	1977-3	1977-2	NA	Card	alluvial woods, W of Freemansburg	Northampton	Alluvial Woods		145	152.1706228
Polygonatum	biflorum	P. canaliculatum and P. biflorum var commutatum	Asparagaceae	Native	Herbaceous	Fleshy	3	Spring	MCA	2902	1978	5/27/1978	5	1978	1978	1978-5	6	1978-6	1978-4	1978-3	1978-2	NA	Card	alluvium, 1 mile NW of Coplay	Lehigh	Alluvium		147	154.1706228
Polygonatum	biflorum	P. canaliculatum and P. biflorum var commutatum	Asparagaceae	Native	Herbaceous	Fleshy	3	Spring	MCA	2891	1979	5/30/1979	5	1979	1979	1979-5	6	1979-6	1979-4	1979-3	1979-2	NA	Card	bottomland, 2-1/2 miles SE of Catasauqua	Lehigh	Bottomland		150	157.1706228
Polygonatum	biflorum	P. canaliculatum and P. biflorum var commutatum	Asparagaceae	Native	Herbaceous	Fleshy	3	Spring	PH	PH00580419	1882	6/27/1882	6	1882	1882	1882-6	7	1882-7	1882-5	1882-4	1882-3	Post	Not	Rockhill Township	Bucks	Not Listed	Missing Habitat	178	185.1706228
Polygonatum	biflorum	P. canaliculatum and P. biflorum var commutatum	Asparagaceae	Native	Herbaceous	Fleshy	3	Spring	PH	PH00580417	1883	6/13/1883	6	1883	1883	1883-6	6	1883-6	1883-5	1883-4	1883-3	During	Not	Illegible	Bucks	Not Listed	Missing Habitat	164	171.1706228
Polygonatum	biflorum	P. canaliculatum and P. biflorum var commutatum	Asparagaceae	Native	Herbaceous	Fleshy	3	Spring	PH	PH00580414	1886	6/7/1886	6	1886	1886	1886-6	6	1886-6	1886-5	1886-4	1886-3	Post	Not	Along Delaware River near Monroe Buck County	Bucks	River Bank		158	165.1706228
Polygonatum	biflorum	P. canaliculatum and P. biflorum var commutatum	Asparagaceae	Native	Herbaceous	Fleshy	3	Spring	PH	PH00583110	1889	6/3/1889	6	1889	1889	1889-6	6	1889-6	1889-5	1889-4	1889-3	During	Not	Illegible	Northampton	Not Listed	Missing Habitat	154	161.1706228
Polygonatum	biflorum	P. canaliculatum and P. biflorum var commutatum	Asparagaceae	Native	Herbaceous	Fleshy	3	Spring	PH	PH00583111	1898	6/3/1898	6	1898	1898	1898-6	6	1898-6	1898-5	1898-4	1898-3	During	Not	Illegible	Northampton	Not Listed	Missing Habitat	154	161.1706228
Polygonatum	biflorum	P. canaliculatum and P. biflorum var commutatum	Asparagaceae	Native	Herbaceous	Fleshy	3	Spring	MCA	3	1907	6/8/1907	6	1907	1907	1907-6	6	1907-6	1907-5	1907-4	1907-3	Post	Card	Vicinity woods along N. bank of stream about 2 miles SW by S of Cetre Square, Allentown.	Lehigh	Woods		159	166.1706228
Polygonatum	biflorum	P. canaliculatum and P. biflorum var commutatum	Asparagaceae	Native	Herbaceous	Fleshy	3	Spring	MCA	12	1908	6/19/1908	6	1908	1908	1908-6	6	1908-6	1908-5	1908-4	1908-3	NA	Card	alluvium 2 miles NE of Center Square, Allentown	Lehigh	Alluvium		171	178.1706228
Polygonatum	biflorum	P. canaliculatum and P. biflorum var commutatum	Asparagaceae	Native	Herbaceous	Fleshy	3	Spring	MCA	2897	1909	6/16/1909	6	1909	1909	1909-6	6	1909-6	1909-5	1909-4	1909-3	NA	Card	river shore close to LVRR about 2-3/8 miles E (slightly SE) of Hoffman, P.O. (Friedens Church)	Lehigh	Shore		167	174.1706228
Polygonatum	biflorum	P. canaliculatum and P. biflorum var commutatum	Asparagaceae	Native	Herbaceous	Fleshy	3	Spring	PH	PH00580292	1909	6/16/1909	6	1909	1909	1909-6	6	1909-6	1909-5	1909-4	1909-3	During	Not	Sandy shore along LVRR ab 1-3/8 miles n.w. by n. of Rockdale	Lehigh	Shore		167	174.1706228
Polygonatum	biflorum	P. canaliculatum and P. biflorum var commutatum	Asparagaceae	Native	Herbaceous	Fleshy	3	Spring	MCA	2860	1913	6/22/1913	6	1913	1913	1913-6	7	1913-7	1913-5	1913-4	1913-3	Post	Card	base of woods 3/4 mile S of Jordan, P.O.	Lehigh	Woods		173	180.1706228
Polygonatum	biflorum	P. canaliculatum and P. biflorum var commutatum	Asparagaceae	Native	Herbaceous	Fleshy	3	Spring	MCA	2888	1914	6/7/1914	6	1914	1914	1914-6	6	1914-6	1914-5	1914-4	1914-3	NA	Card	Vicinity of marshy area N of PRR about 3.4 mile SW by S of Emaus, PO	Lehigh	Marshy Area		158	165.1706228
Polygonatum	biflorum	P. canaliculatum and P. biflorum var commutatum	Asparagaceae	Native	Herbaceous	Fleshy	3	Spring	PH	PH00580277	1914	6/7/1914	6	1914	1914	1914-6	6	1914-6	1914-5	1914-4	1914-3	During	Not	Vicinity marshy area n. of PRR ab .75 mile s.w. by s. of Emmaus, P.O.	Lehigh	Marshy Place		158	165.1706228
Polygonatum	biflorum	P. canaliculatum and P. biflorum var commutatum	Asparagaceae	Native	Herbaceous	Fleshy	3	Spring	PH	PH00580290	1914	6/14/1914	6	1914	1914	1914-6	6	1914-6	1914-5	1914-4	1914-3	During	Not	Woods along road about 2-1/8 miles S of Limeport.	Lehigh	Woods		165	172.1706228
Polygonatum	biflorum	P. canaliculatum and P. biflorum var commutatum	Asparagaceae	Native	Herbaceous	Fleshy	3	Spring	MCA	2912	1915	6/13/1915	6	1915	1915	1915-6	6	1915-6	1915-5	1915-4	1915-3	NA	Card	in the woods between the road and Trout creek about 3/4 mile SW by slightly W of Slatedale, P.O.	Lehigh	Woods		164	171.1706228
Polygonatum	biflorum	P. canaliculatum and P. biflorum var commutatum	Asparagaceae	Native	Herbaceous	Fleshy	3	Spring	MCA	2875	1916	6/4/1916	6	1916	1916	1916-6	6	1916-6	1916-5	1916-4	1916-3	NA	Card	close to trolley tracks on Bougher Hill along Delaware River about 1-1/2 miles S by SW of Raubsville	Northampton	Trolley Tracks		156	163.1706228
Polygonatum	biflorum	P. canaliculatum and P. biflorum var commutatum	Asparagaceae	Native	Herbaceous	Fleshy	3	Spring	MCA	2903	1917	6/16/1917	6	1917	1917	1917-6	6	1917-6	1917-5	1917-4	1917-3	NA	Card	wooded slope between S & LRR and streamlet about 1/2 mile NE of New Tripoli, P.O.	Lehigh	Wooded Slope		167	174.1706228
Polygonatum	biflorum	P. canaliculatum and P. biflorum var commutatum	Asparagaceae	Native	Herbaceous	Fleshy	3	Spring	MCA	2910	1917	6/24/1917	6	1917	1917	1917-6	7	1917-7	1917-5	1917-4	1917-3	During	Card	on wooded shale slope along LVRR about 3/8 to 1/2 mile S of Treichler station	Lehigh	Wooded Slope		175	182.1706228
Polygonatum	biflorum	P. canaliculatum and P. biflorum var commutatum	Asparagaceae	Native	Herbaceous	Fleshy	3	Spring	MCA	2862	1918	6/9/1918	6	1918	1918	1918-6	6	1918-6	1918-5	1918-4	1918-3	NA	Card	wooded slope about 2-3/4 miles SW by S of Locust Valley, P.O.	Lehigh	Wooded Slope		160	167.1706228
Polygonatum	biflorum	P. canaliculatum and P. biflorum var commutatum	Asparagaceae	Native	Herbaceous	Fleshy	3	Spring	PH	PH00580272	1919	6/12/1919	6	1919	1919	1919-6	6	1919-6	1919-5	1919-4	1919-3	Post	Not	About the open scrubby crest overlooking Lehigh River at crest of wooded slope adjacent to 14th. Ward and about 2 miles E by NE of CenteSquare, Allentown.	Lehigh	Scrubby Crest		163	170.1706228
Polygonatum	biflorum	P. canaliculatum and P. biflorum var commutatum	Asparagaceae	Native	Herbaceous	Fleshy	3	Spring	PH	PH00580415	1921	6/12/1921	6	1921	1921	1921-6	6	1921-6	1921-5	1921-4	1921-3	Post	Not	Near New Britain Bucks County	Bucks	Not Listed	Missing Habitat	163	170.1706228
Polygonatum	biflorum	P. canaliculatum and P. biflorum var commutatum	Asparagaceae	Native	Herbaceous	Fleshy	3	Spring	PH	PH00580411	1924	6/7/1924	6	1924	1924	1924-6	6	1924-6	1924-5	1924-4	1924-3	During	Not	Thicket on knoll at edge of and along swamp back of RR station Bustol Bucks County	Bucks	Thicket		159	166.1706228
Polygonatum	biflorum	P. canaliculatum and P. biflorum var commutatum	Asparagaceae	Native	Herbaceous	Fleshy	3	Spring	PH	PH00583114	1940	6/17/1940	6	1940	1940	1940-6	6	1940-6	1940-5	1940-4	1940-3	Post	Not	Dry woods along Sucon Creek .5 mile w. of Hellertown	Northampton	Woods		169	176.1706228
Polygonatum	biflorum	P. canaliculatum and P. biflorum var commutatum	Asparagaceae	Native	Herbaceous	Fleshy	3	Spring	PH	PH00583115	1942	6/11/1942	6	1942	1942	1942-6	6	1942-6	1942-5	1942-4	1942-3	Pre	Not	1 mile w. of Lower Saucon	Northampton	Meadow		162	169.1706228
Polygonatum	biflorum	P. canaliculatum and P. biflorum var commutatum	Asparagaceae	Native	Herbaceous	Fleshy	3	Spring	MCA	2822	1946	6/26/1946	6	1946	1946	1946-6	7	1946-7	1946-5	1946-4	1946-3	NA	Card	meadow, 1 mile N of Hellertown	Northampton	Meadow		177	184.1706228
Polygonatum	biflorum	P. canaliculatum and P. biflorum var commutatum	Asparagaceae	Native	Herbaceous	Fleshy	3	Spring	PH	PH00583125	1947	6/16/1947	6	1947	1947	1947-6	6	1947-6	1947-5	1947-4	1947-3	During	Not	E. of Coffeetown	Northampton	Alluvium		167	174.1706228
Polygonatum	biflorum	P. canaliculatum and P. biflorum var commutatum	Asparagaceae	Native	Herbaceous	Fleshy	3	Spring	PH	PH00583121	1947	6/25/1947	6	1947	1947	1947-6	7	1947-7	1947-5	1947-4	1947-3	Post	Not	Just e. of Slateford	Northampton	Alluvium		176	183.1706228
Polygonatum	biflorum	P. canaliculatum and P. biflorum var commutatum	Asparagaceae	Native	Herbaceous	Fleshy	3	Spring	MCA	2896	1948	6/20/1948	6	1948	1948	1948-6	7	1948-7	1948-5	1948-4	1948-3	During	Card	not the largest of a group of a dozen or more plants in open-grassy-scrubby place on NE side of road along SW side of stream about 1/4 mile NW of Ringer's P.O.	Lehigh	Grassy Place		172	179.1706228
Polygonatum	biflorum	P. canaliculatum and P. biflorum var commutatum	Asparagaceae	Native	Herbaceous	Fleshy	3	Spring	PH	PH00580275	1950	6/22/1950	6	1950	1950	1950-6	7	1950-7	1950-5	1950-4	1950-3	Post	Not	.5 mile s.e. of Cemeton	Lehigh	Alluvium		173	180.1706228
Polygonatum	biflorum	P. canaliculatum and P. biflorum var commutatum	Asparagaceae	Native	Herbaceous	Fleshy	3	Spring	MCA	2844	1950	6/30/1950	6	1950	1950	1950-6	7	1950-7	1950-5	1950-4	1950-3	Post	Card	woods, 1 mile S of New Tripoli	Lehigh	Woods		181	188.1706228
Polygonatum	biflorum	P. canaliculatum and P. biflorum var commutatum	Asparagaceae	Native	Herbaceous	Fleshy	3	Spring	MCA	2847	1951	6/25/1951	6	1951	1951	1951-6	7	1951-7	1951-5	1951-4	1951-3	NA	Card	woods, 1/2 mile NE of Lowhill	Lehigh	Woods		176	183.1706228
Polygonatum	biflorum	P. canaliculatum and P. biflorum var commutatum	Asparagaceae	Native	Herbaceous	Fleshy	3	Spring	MCA	2825	1954	6/22/1954	6	1954	1954	1954-6	7	1954-7	1954-5	1954-4	1954-3	Post	Card	woods, 1/4 mile N of Ackermansville	Northampton	Woods		173	180.1706228
Polygonatum	biflorum	P. canaliculatum and P. biflorum var commutatum	Asparagaceae	Native	Herbaceous	Fleshy	3	Spring	MCA	2850	1956	6/19/1956	6	1956	1956	1956-6	6	1956-6	1956-5	1956-4	1956-3	NA	Card	woods, 1/2 mile E of Ruppsville	Lehigh	Woods		171	178.1706228
Polygonatum	biflorum	P. canaliculatum and P. biflorum var commutatum	Asparagaceae	Native	Herbaceous	Fleshy	3	Spring	MCA	2831	1956	6/26/1956	6	1956	1956	1956-6	7	1956-7	1956-5	1956-4	1956-3	Post	Card	woods, 2-1/2 miles SE of Center Square, Allentown	Lehigh	Woods		178	185.1706228
Polygonatum	biflorum	P. canaliculatum and P. biflorum var commutatum	Asparagaceae	Native	Herbaceous	Fleshy	3	Spring	MCA	2819	1957	6/14/1957	6	1957	1957	1957-6	6	1957-6	1957-5	1957-4	1957-3	NA	Card	woods, just E of Werkheiser	Northampton	Woods		165	172.1706228
Polygonatum	biflorum	P. canaliculatum and P. biflorum var commutatum	Asparagaceae	Native	Herbaceous	Fleshy	3	Spring	MCA	2846	1958	6/26/1958	6	1958	1958	1958-6	7	1958-7	1958-5	1958-4	1958-3	NA	Card	alluvial woods, 1 mile SE of Guthsville	Lehigh	Aluvial Woods		177	184.1706228
Polygonatum	biflorum	P. canaliculatum and P. biflorum var commutatum	Asparagaceae	Native	Herbaceous	Fleshy	3	Spring	MCA	2830	1958	6/13/1958	6	1958	1958	1958-6	6	1958-6	1958-5	1958-4	1958-3	NA	Card	alluvium, 1-1/2 miles NE of North Bangor	Northampton	Alluvium		164	171.1706228
Polygonatum	biflorum	P. canaliculatum and P. biflorum var commutatum	Asparagaceae	Native	Herbaceous	Fleshy	3	Spring	MCA	2876	1958	6/13/1958	6	1958	1958	1958-6	6	1958-6	1958-5	1958-4	1958-3	During	Card	alluvium, 1/2 mile E of Nazareth	Northampton	Alluvium		164	171.1706228
Polygonatum	biflorum	P. canaliculatum and P. biflorum var commutatum	Asparagaceae	Native	Herbaceous	Fleshy	3	Spring	PH	PH00583118	1958	6/13/1958	6	1958	1958	1958-6	6	1958-6	1958-5	1958-4	1958-3	During	Not	.5 mile e. of Nazareth	Northampton	Alluvium		164	171.1706228
Polygonatum	biflorum	P. canaliculatum and P. biflorum var commutatum	Asparagaceae	Native	Herbaceous	Fleshy	3	Spring	MCA	2832	1961	6/5/1961	6	1961	1961	1961-6	6	1961-6	1961-5	1961-4	1961-3	NA	Card	alluvium, 2 miles NE of Center Valley	Lehigh	Alluvium		156	163.1706228
Polygonatum	biflorum	P. canaliculatum and P. biflorum var commutatum	Asparagaceae	Native	Herbaceous	Fleshy	3	Spring	PH	PH00580295	1961	6/5/1961	6	1961	1961	1961-6	6	1961-6	1961-5	1961-4	1961-3	Pre	Not	2 miles n.e. of Center Valley	Lehigh	Alluvium		156	163.1706228
Polygonatum	biflorum	P. canaliculatum and P. biflorum var commutatum	Asparagaceae	Native	Herbaceous	Fleshy	3	Spring	MCA	2824	1964	6/11/1964	6	1964	1964	1964-6	6	1964-6	1964-5	1964-4	1964-3	NA	Card	alluvium, just S of Freemansburg	Northampton	Alluvium		163	170.1706228
Polygonatum	biflorum	P. canaliculatum and P. biflorum var commutatum	Asparagaceae	Native	Herbaceous	Fleshy	3	Spring	MCA	2838	1965	6/9/1965	6	1965	1965	1965-6	6	1965-6	1965-5	1965-4	1965-3	During	Card	woods, 1 mile W of Summit Lawn	Lehigh	Woods		160	167.1706228
Polygonatum	biflorum	P. canaliculatum and P. biflorum var commutatum	Asparagaceae	Native	Herbaceous	Fleshy	3	Spring	MCA	2878	1980	6/27/1980	6	1980	1980	1980-6	7	1980-7	1980-5	1980-4	1980-3	NA	Card	bottomland, 3/4 mile S of Center Square, Allentown	Lehigh	Bottomland		179	186.1706228
Polygonatum	biflorum	P. canaliculatum and P. biflorum var commutatum	Asparagaceae	Native	Herbaceous	Fleshy	3	Spring	MCA	2880	1982	6/30/1982	6	1982	1982	1982-6	7	1982-7	1982-5	1982-4	1982-3	NA	Card	wooded slope, 1 mile NE of Sherersville	Lehigh	Wooded Slope		181	188.1706228
Polygonatum	biflorum	P. canaliculatum and P. biflorum var commutatum	Asparagaceae	Native	Herbaceous	Fleshy	3	Spring	MCA	2893	1907	7/7/1907	7	1907	1907	1907-7	7	1907-7	1907-6	1907-5	1907-4	NA	Card	vicinity of woods along streamlet about 1/4 mile S of Saegersville, P.O.	Lehigh	Streamlet		188	195.1706228
Polygonatum	biflorum	P. canaliculatum and P. biflorum var commutatum	Asparagaceae	Native	Herbaceous	Fleshy	3	Spring	MCA	2855	1913	7/4/1913	7	1913	1913	1913-7	7	1913-7	1913-6	1913-5	1913-4	NA	Card	low wooded place near sream 1-1/8 miles SW of Locust Valley	Lehigh	Low Woods		185	192.1706228
Polygonatum	biflorum	P. canaliculatum and P. biflorum var commutatum	Asparagaceae	Native	Herbaceous	Fleshy	3	Spring	MCA	4	1913	7/20/1913	7	1913	1913	1913-7	7	1913-7	1913-6	1913-5	1913-4	Post	Card	In woods about 2 miles NW of Jordan Valley, PO	Lehigh	Woods		201	208.1706228
Polygonatum	biflorum	P. canaliculatum and P. biflorum var commutatum	Asparagaceae	Native	Herbaceous	Fleshy	3	Spring	MCA	9	1915	7/18/1915	7	1915	1915	1915-7	7	1915-7	1915-6	1915-5	1915-4	Post	Card	Vicinity of meadows on N side of streamlet on Triassic hilll about 1-1/8 miles E by SE of CentreValley, PO	Lehigh	Meadow		199	206.1706228
Polygonatum	biflorum	P. canaliculatum and P. biflorum var commutatum	Asparagaceae	Native	Herbaceous	Fleshy	3	Spring	MCA	2858	1915	7/18/1915	7	1915	1915	1915-7	7	1915-7	1915-6	1915-5	1915-4	Post	Card	In the woods along a streamlet on Triassic hill about 1-1/4 miles E by slightly SE of Centre Valley, P.O.	Lehigh	Woods		199	206.1706228
Polygonatum	biflorum	P. canaliculatum and P. biflorum var commutatum	Asparagaceae	Native	Herbaceous	Fleshy	3	Spring	MCA	2857	1917	7/8/1917	7	1917	1917	1917-7	7	1917-7	1917-6	1917-5	1917-4	Post	Card	in woods along W side trolley tracks about 1 mile W by slightly SW of Newhard's P.O.	Lehigh	Woods		189	196.1706228
Polygonatum	biflorum	P. canaliculatum and P. biflorum var commutatum	Asparagaceae	Native	Herbaceous	Fleshy	3	Spring	MCA	2864	1917	7/15/1917	7	1917	1917	1917-7	7	1917-7	1917-6	1917-5	1917-4	NA	Card	beneath small tree growth on open shale outcrops between LVRR and river about 1-5/8 miles E by slightly SE of Hoffman, P.O.	Lehigh	Shale Outcrop		196	203.1706228
Polygonatum	biflorum	P. canaliculatum and P. biflorum var commutatum	Asparagaceae	Native	Herbaceous	Fleshy	3	Spring	MCA	2861	1917	7/22/1917	7	1917	1917	1917-7	8	1917-8	1917-6	1917-5	1917-4	NA	Card	wooded slope along streamlet between LVRR and road about 1-3/4 miles E by slightly SE of Hoffman, P.O.	Lehigh	Wooded Slope		203	210.1706228
Polygonatum	biflorum	P. canaliculatum and P. biflorum var commutatum	Asparagaceae	Native	Herbaceous	Fleshy	3	Spring	PH	PH00580286	1950	7/17/1950	7	1950	1950	1950-7	7	1950-7	1950-6	1950-5	1950-4	During	Not	Just s. of Laurys	Lehigh	Alluvium		198	205.1706228
Polygonatum	biflorum	P. canaliculatum and P. biflorum var commutatum	Asparagaceae	Native	Herbaceous	Fleshy	3	Spring	MCA	2829	1953	7/21/1953	7	1953	1953	1953-7	7	1953-7	1953-6	1953-5	1953-4	NA	Card	woods, 1/2 mile SW of Centerville	Northampton	Woods		202	209.1706228
Polygonatum	biflorum	P. canaliculatum and P. biflorum var commutatum	Asparagaceae	Native	Herbaceous	Fleshy	3	Spring	MCA	2845	1955	7/26/1955	7	1955	1955	1955-7	8	1955-8	1955-6	1955-5	1955-4	Post	Card	woods, 2 miles NW of Newside	Lehigh	Woods		207	214.1706228
Polygonatum	biflorum	P. canaliculatum and P. biflorum var commutatum	Asparagaceae	Native	Herbaceous	Fleshy	3	Spring	MCA	2883	1956	7/7/1956	7	1956	1956	1956-7	7	1956-7	1956-6	1956-5	1956-4	NA	Card	alluvium, 2-1/2 miles SW of Center Square, Allentown	Lehigh	Alluvium		189	196.1706228
Polygonatum	biflorum	P. canaliculatum and P. biflorum var commutatum	Asparagaceae	Native	Herbaceous	Fleshy	3	Spring	MCA	2820	1956	7/8/1956	7	1956	1956	1956-7	7	1956-7	1956-6	1956-5	1956-4	Post	Card	alluvial woods, 2 miles NW of Newtown	Northampton	Alluvial Woods		190	197.1706228
Polygonatum	biflorum	P. canaliculatum and P. biflorum var commutatum	Asparagaceae	Native	Herbaceous	Fleshy	3	Spring	MCA	2874	1956	7/24/1956	7	1956	1956	1956-7	8	1956-8	1956-6	1956-5	1956-4	Post	Card	woods, 1/2 mile SW of Berlinsville	Northampton	Woods		206	213.1706228
Polygonatum	biflorum	P. canaliculatum and P. biflorum var commutatum	Asparagaceae	Native	Herbaceous	Fleshy	3	Spring	MCA	2823	1959	7/3/1959	7	1959	1959	1959-7	7	1959-7	1959-6	1959-5	1959-4	NA	Card	alluvium, 1/4 mile S of Tatamy	Northampton	Alluvium		184	191.1706228
Polygonatum	biflorum	P. canaliculatum and P. biflorum var commutatum	Asparagaceae	Native	Herbaceous	Fleshy	3	Spring	MCA	2836	1961	7/3/1961	7	1961	1961	1961-7	7	1961-7	1961-6	1961-5	1961-4	NA	Card	alluvial woods, 1 mile NE of Mickleys	Lehigh	Alluvial Woods		184	191.1706228
Polygonatum	biflorum	P. canaliculatum and P. biflorum var commutatum	Asparagaceae	Native	Herbaceous	Fleshy	3	Spring	MCA	2848	1964	7/2/1964	7	1964	1964	1964-7	7	1964-7	1964-6	1964-5	1964-4	NA	Card	alluvium, 3 miles N of East Allentown	Lehigh	Alluvium		184	191.1706228
Polygonatum	biflorum	P. canaliculatum and P. biflorum var commutatum	Asparagaceae	Native	Herbaceous	Fleshy	3	Spring	MCA	2842	1965	7/8/1965	7	1965	1965	1965-7	7	1965-7	1965-6	1965-5	1965-4	NA	Card	alluvial woods, 1 mile SE of Fullerton	Lehigh	Alluvial Woods		189	196.1706228
Polygonatum	biflorum	P. canaliculatum and P. biflorum var commutatum	Asparagaceae	Native	Herbaceous	Fleshy	3	Spring	MCA	2892	1975	7/3/1975	7	1975	1975	1975-7	7	1975-7	1975-6	1975-5	1975-4	NA	Card	alluvium, Fountain Hill	Lehigh	Alluvium		184	191.1706228
Polygonatum	biflorum	P. canaliculatum and P. biflorum var commutatum	Asparagaceae	Native	Herbaceous	Fleshy	3	Spring	MCA	2899	1976	7/21/1976	7	1976	1976	1976-7	8	1976-8	1976-6	1976-5	1976-4	NA	Card	alluvial woods, West Bethlehem	Lehigh	Alluvial Woods		203	210.1706228
Polygonatum	biflorum	P. canaliculatum and P. biflorum var commutatum	Asparagaceae	Native	Herbaceous	Fleshy	3	Spring	MCA	2898	1981	7/8/1981	7	1981	1981	1981-7	7	1981-7	1981-6	1981-5	1981-4	NA	Card	alluvial woods, 1-1/4 miles S of Cetronia	Lehigh	Alluvial Woods		189	196.1706228
Polygonatum	biflorum	P. canaliculatum and P. biflorum var commutatum	Asparagaceae	Native	Herbaceous	Fleshy	3	Spring	MCA	2881	1981	7/28/1981	7	1981	1981	1981-7	8	1981-8	1981-6	1981-5	1981-4	NA	Card	alluvium, 2 miles E of Center Square, Allentown	Lehigh	Alluvium		209	216.1706228
Polygonatum	biflorum	P. canaliculatum and P. biflorum var commutatum	Asparagaceae	Native	Herbaceous	Fleshy	3	Spring	MCA	2879	1982	7/15/1982	7	1982	1982	1982-7	7	1982-7	1982-6	1982-5	1982-4	NA	Card	bottomland, 1-1/2 miles SE of Center Square, Allentown	Lehigh	Bottomland		196	203.1706228
Polygonatum	biflorum	P. canaliculatum and P. biflorum var commutatum	Asparagaceae	Native	Herbaceous	Fleshy	3	Spring	MCA	2907	1913	8/3/1913	8	1913	1913	1913-8	8	1913-8	1913-7	1913-6	1913-5	NA	Card	1-1/4 miles W of Coopersburg in woods beside shallow valley in Triassic ridge	Lehigh	Woods		215	222.1706228
Polygonatum	biflorum	P. canaliculatum and P. biflorum var commutatum	Asparagaceae	Native	Herbaceous	Fleshy	3	Spring	MCA	2911	1913	8/3/1913	8	1913	1913	1913-8	8	1913-8	1913-7	1913-6	1913-5	NA	Card	close to streamlet near cleared woods 2-1/8 miles due E of Limeport on Triassic Ridge	Lehigh	Streamlet		215	222.1706228
Polygonatum	biflorum	P. canaliculatum and P. biflorum var commutatum	Asparagaceae	Native	Herbaceous	Fleshy	3	Spring	MCA	2887	1915	8/22/1915	8	1915	1915	1915-8	9	1915-9	1915-7	1915-6	1915-5	Post	Card	roadside about 7/8 mile E by slightly NE of Slatedale, P.O.	Lehigh	Roadside		234	241.1706228
Polygonatum	biflorum	P. canaliculatum and P. biflorum var commutatum	Asparagaceae	Native	Herbaceous	Fleshy	3	Spring	PH	PH00580422	1933	8/13/1933	8	1933	1933	1933-8	8	1933-8	1933-7	1933-6	1933-5	Post	Not	Woods 2.5 miles w. of Durham in Springfield Loop	Bucks	Woods		225	232.1706228
Polygonatum	biflorum	P. canaliculatum and P. biflorum var commutatum	Asparagaceae	Native	Herbaceous	Fleshy	3	Spring	MCA	2849	1951	8/9/1951	8	1951	1951	1951-8	8	1951-8	1951-7	1951-6	1951-5	Post	Card	woods, 1/2 mile NW of New Smithville	Lehigh	Woods		221	228.1706228
Polygonatum	biflorum	P. canaliculatum and P. biflorum var commutatum	Asparagaceae	Native	Herbaceous	Fleshy	3	Spring	MCA	2868	1952	8/25/1952	8	1952	1952	1952-8	9	1952-9	1952-7	1952-6	1952-5	Post	Card	meadow, 1/2 mile SW of Greenawald	Berks	Meadow		238	245.1706228
Polygonatum	biflorum	P. canaliculatum and P. biflorum var commutatum	Asparagaceae	Native	Herbaceous	Fleshy	3	Spring	MCA	2851	1954	8/4/1954	8	1954	1954	1954-8	8	1954-8	1954-7	1954-6	1954-5	Post	Card	woods, 1/2 mile NE of Lehigh Furnace	Lehigh	Woods		216	223.1706228
Polygonatum	biflorum	P. canaliculatum and P. biflorum var commutatum	Asparagaceae	Native	Herbaceous	Fleshy	3	Spring	MCA	2867	1954	8/4/1954	8	1954	1954	1954-8	8	1954-8	1954-7	1954-6	1954-5	Post	Card	woods, 1 mile NE of Lehigh Furnace	Lehigh	Woods		216	223.1706228
Polygonatum	biflorum	P. canaliculatum and P. biflorum var commutatum	Asparagaceae	Native	Herbaceous	Fleshy	3	Spring	MCA	2853	1955	8/10/1955	8	1955	1955	1955-8	8	1955-8	1955-7	1955-6	1955-5	NA	Card	alluvium, 1/4 mile S of Kernsville	Lehigh	Alluvium		222	229.1706228
Polygonatum	biflorum	P. canaliculatum and P. biflorum var commutatum	Asparagaceae	Native	Herbaceous	Fleshy	3	Spring	MCA	2835	1955	8/24/1955	8	1955	1955	1955-8	9	1955-9	1955-7	1955-6	1955-5	Post	Card	woods, 1 mile N of Lehigh Furnace	Lehigh	Woods		236	243.1706228
Polygonatum	biflorum	P. canaliculatum and P. biflorum var commutatum	Asparagaceae	Native	Herbaceous	Fleshy	3	Spring	MCA	15	1957	8/29/1957	8	1957	1957	1957-8	9	1957-9	1957-7	1957-6	1957-5	NA	Card	open thicket near Delaware River by the settlement, Smithtown	Bucks	Open Thickets		241	248.1706228
Polygonatum	biflorum	P. canaliculatum and P. biflorum var commutatum	Asparagaceae	Native	Herbaceous	Fleshy	3	Spring	MCA	2821	1957	8/26/1957	8	1957	1957	1957-8	9	1957-9	1957-7	1957-6	1957-5	NA	Card	woods, 1 mile NW of Newburg	Northampton	Woods		238	245.1706228
Polygonatum	biflorum	P. canaliculatum and P. biflorum var commutatum	Asparagaceae	Native	Herbaceous	Fleshy	3	Spring	MCA	2877	1958	8/1/1958	8	1958	1958	1958-8	8	1958-8	1958-7	1958-6	1958-5	NA	Card	alluvial woods, 1/4 mile E of Steel City	Northampton	Alluvial Woods		213	220.1706228
Polygonatum	biflorum	P. canaliculatum and P. biflorum var commutatum	Asparagaceae	Native	Herbaceous	Fleshy	3	Spring	MCA	2834	1961	8/31/1961	8	1961	1961	1961-8	9	1961-9	1961-7	1961-6	1961-5	NA	Card	alluvium, 1/2 to 1 mile NW of Ringers	Lehigh	Alluvium		243	250.1706228
Polygonatum	biflorum	P. canaliculatum and P. biflorum var commutatum	Asparagaceae	Native	Herbaceous	Fleshy	3	Spring	MCA	2828	1964	8/1/1964	8	1964	1964	1964-8	8	1964-8	1964-7	1964-6	1964-5	Post	Card	shore, 3/4 mile S of Siegfried	Northampton	Shore		214	221.1706228
Polygonatum	biflorum	P. canaliculatum and P. biflorum var commutatum	Asparagaceae	Native	Herbaceous	Fleshy	3	Spring	MCA	2841	1965	8/3/1965	8	1965	1965	1965-8	8	1965-8	1965-7	1965-6	1965-5	Post	Card	alluvium, 1 mile W of Shoenersville	Lehigh	Alluvium		215	222.1706228
Polygonatum	biflorum	P. canaliculatum and P. biflorum var commutatum	Asparagaceae	Native	Herbaceous	Fleshy	3	Spring	MCA	2859	1973	8/21/1973	8	1973	1973	1973-8	8	1973-8	1973-7	1973-6	1973-5	Post	Card	alluvium, 1/4 mile S of Fullerton	Lehigh	Alluvium		233	240.1706228
Polygonatum	biflorum	P. canaliculatum and P. biflorum var commutatum	Asparagaceae	Native	Herbaceous	Fleshy	3	Spring	MCA	2900	1977	8/1/1977	8	1977	1977	1977-8	8	1977-8	1977-7	1977-6	1977-5	Post	Card	alluvium, Catasauqua	Lehigh	Alluvium		213	220.1706228
Polygonatum	biflorum	P. canaliculatum and P. biflorum var commutatum	Asparagaceae	Native	Herbaceous	Fleshy	3	Spring	MCA	2895	1978	8/22/1978	8	1978	1978	1978-8	9	1978-9	1978-7	1978-6	1978-5	Post	Card	alluvium, 1 mile E of Fullerton	Lehigh	Alluvium		234	241.1706228
Polygonatum	biflorum	P. canaliculatum and P. biflorum var commutatum	Asparagaceae	Native	Herbaceous	Fleshy	3	Spring	MCA	2839	1981	8/17/1981	8	1981	1981	1981-8	8	1981-8	1981-7	1981-6	1981-5	Post	Card	dry woods, 1 mile SW of Summit Lawn	Lehigh	Dry Woods		229	236.1706228
Polygonatum	biflorum	P. canaliculatum and P. biflorum var commutatum	Asparagaceae	Native	Herbaceous	Fleshy	3	Spring	MCA	2840	1982	8/19/1982	8	1982	1982	1982-8	8	1982-8	1982-7	1982-6	1982-5	NA	Card	woodland, 1-1/2 miles NE of Sherersville	Lehigh	Woodland		231	238.1706228
Rhododendron	periclymenoides	R. nudiflorum	Ericaceae	Native	Woody	Dry	1	Spring	MCA	MCA0034818	1955	4/7/1955	4	1955	1955	1955-4	5	1955-5	1955-3	1955-2	1955-1	Pre	Not	1 1/2 miles NW of Lehigh Furnace 40.757964 -75.700198 +-3504m	Lehigh	Woods		97	141.2401679
Rhododendron	periclymenoides	R. nudiflorum	Ericaceae	Native	Woody	Dry	1	Spring	PH	PH00399042	1959	4/30/1959	4	1959	1959	1959-4	6	1959-6	1959-3	1959-2	1959-1	Pre	Not	crest of Buckingham Mountain, Buckingham; 40.317427 -75.041932	Bucks	Dry Woods		120	164.2401679
Rhododendron	periclymenoides	R. nudiflorum	Ericaceae	Native	Woody	Dry	1	Spring	PH	PH00399043	1959	4/30/1959	4	1959	1959	1959-4	6	1959-6	1959-3	1959-2	1959-1	Pre	Not	crest of Buckingham Mt., Buckingham	Bucks	Dry Woods		120	164.2401679
Rhododendron	periclymenoides	R. nudiflorum	Ericaceae	Native	Woody	Dry	1	Spring	PH	PH00398995	1869	5/17/1869	5	1869	1869	1869-5	7	1869-7	1869-4	1869-3	1869-2	Pre	Not	College Hill, Easton	Northampton	Not Listed	Missing Habitat	137	181.2401679
Rhododendron	periclymenoides	R. nudiflorum	Ericaceae	Native	Woody	Dry	1	Spring	PH	PH00399013	1899	5/13/1899	5	1899	1899	1899-5	7	1899-7	1899-4	1899-3	1899-2	During	Not	near Fountain Hill	Lehigh	Woods		133	177.2401679
Rhododendron	periclymenoides	R. nudiflorum	Ericaceae	Native	Woody	Dry	1	Spring	PH	PH00398372	1900	5/17/1900	5	1900	1900	1900-5	7	1900-7	1900-4	1900-3	1900-2	During	Not	Rockhill 40.343187 -75.312814 +-701m	Bucks	Woods		138	182.2401679
Rhododendron	periclymenoides	R. nudiflorum	Ericaceae	Native	Woody	Dry	1	Spring	PH	PH00399014	1907	5/18/1907	5	1907	1907	1907-5	7	1907-7	1907-4	1907-3	1907-2	During	Not	along trail near top of the slope on a spur of the South Mountains along Lehigh River; about 2 miles ESE of Center Square, Allentown 40.591144 -75.436405 +-2069m	Lehigh	Riverside		138	182.2401679
Rhododendron	periclymenoides	R. nudiflorum	Ericaceae	Native	Woody	Dry	1	Spring	MCA	MCA0034805	1907	5/18/1907	5	1907	1907	1907-5	7	1907-7	1907-4	1907-3	1907-2	During	Not	along lane in woods well up slope on a spur of the South Mountains along Lehigh River; about 2 miles ESE of Center Square, Allentown 40.591144 -75.436405 +-2069m	Lehigh	Wooded Lane		138	182.2401679
Rhododendron	periclymenoides	R. nudiflorum	Ericaceae	Native	Woody	Dry	1	Spring	PH	PH00399012	1910	5/9/1910	5	1910	1910	1910-5	6	1910-6	1910-4	1910-3	1910-2	During	Not	0.5 mile S of Lehigh Gap	Lehigh	Thickets		129	173.2401679
Rhododendron	periclymenoides	R. nudiflorum	Ericaceae	Native	Woody	Dry	1	Spring	PH	PH00399018	1910	5/1/1910	5	1910	1910	1910-5	6	1910-6	1910-4	1910-3	1910-2	During	Not	S of W branch of Mill Creek about 0.75 mile NW of Weisenberg, P.O.	Lehigh	Woods		121	165.2401679
Rhododendron	periclymenoides	R. nudiflorum	Ericaceae	Native	Woody	Dry	1	Spring	MCA	MCA0034803	1910	5/6/1910	5	1910	1910	1910-5	6	1910-6	1910-4	1910-3	1910-2	Pre	Not	Big Rock near Allentown 40.5666667 -75.441667 +-2000m	Lehigh	Not Listed	Missing Habitat	126	170.2401679
Rhododendron	periclymenoides	R. nudiflorum	Ericaceae	Native	Woody	Dry	1	Spring	MCA	MCA0034806	1910	5/1/1910	5	1910	1910	1910-5	6	1910-6	1910-4	1910-3	1910-2	Pre	Not	S side of creek of W Branch of Mill Creek perhaps 3/4 mile WNW of Weisenberg 40.589253 -75.739525 +-3084m	Lehigh	Wooded Slope		121	165.2401679
Rhododendron	periclymenoides	R. nudiflorum	Ericaceae	Native	Woody	Dry	1	Spring	PH	PH00398360	1912	5/25/1912	5	1912	1912	1912-5	7	1912-7	1912-4	1912-3	1912-2	During	Not	Kittatinny Mt., 1.5 miles E of Mauch Chunk Road, 3 miles N of Slatedale	Lehigh	Mountain Top		146	190.2401679
Rhododendron	periclymenoides	R. nudiflorum	Ericaceae	Native	Woody	Dry	1	Spring	PH	PH00399020	1914	5/23/1914	5	1914	1914	1914-5	7	1914-7	1914-4	1914-3	1914-2	Pre	Not	S of trolley tracks, just SW of Trexlertown 40.548364 -75.608275 +-910m	Lehigh	Meadow		143	187.2401679
Rhododendron	periclymenoides	R. nudiflorum	Ericaceae	Native	Woody	Dry	1	Spring	MCA	MCA0034808	1914	5/23/1914	5	1914	1914	1914-5	7	1914-7	1914-4	1914-3	1914-2	During	Not	S of trolley tracks just SW of Trexlertown 40.548152 -75.605743 +-3036m	Lehigh	Meadow		143	187.2401679
Rhododendron	periclymenoides	R. nudiflorum	Ericaceae	Native	Woody	Dry	1	Spring	MCA	MCA0034811	1917	5/20/1917	5	1917	1917	1917-5	7	1917-7	1917-4	1917-3	1917-2	During	Not	near crest of wooded slope along streamlet about 1 1/4 miles NE of Hosensack, post office 40.466519 -75.480014 +-3296m	Lehigh	Wooded Slope		140	184.2401679
Rhododendron	periclymenoides	R. nudiflorum	Ericaceae	Native	Woody	Dry	1	Spring	MCA	MCA0034830	1922	5/7/1922	5	1922	1922	1922-5	6	1922-6	1922-4	1922-3	1922-2	During	Not	about lightly wooded crest of mountain slope bout 3/4 mile NNW of Corning (Perkioment Railroad) station 40.461529 -75.535928 +-3084m	Lehigh	Wooded Crest		127	171.2401679
Rhododendron	periclymenoides	R. nudiflorum	Ericaceae	Native	Woody	Dry	1	Spring	PH	PH00399054	1923	5/30/1923	5	1923	1923	1923-5	7	1923-7	1923-4	1923-3	1923-2	During	Not	ca. 2 miles N of Dublin	Bucks	Dry Woodland		150	194.2401679
Rhododendron	periclymenoides	R. nudiflorum	Ericaceae	Native	Woody	Dry	1	Spring	PH	PH00398375	1924	5/30/1924	5	1924	1924	1924-5	7	1924-7	1924-4	1924-3	1924-2	During	Not	dry, open woods along streamlet SSE of Yardley	Bucks	Open Woods		151	195.2401679
Rhododendron	periclymenoides	R. nudiflorum	Ericaceae	Native	Woody	Dry	1	Spring	PH	PH00399050	1928	5/21/1928	5	1928	1928	1928-5	7	1928-7	1928-4	1928-3	1928-2	During	Not	2.5 miles NW of Neshaminy	Bucks	Moist Woods		142	186.2401679
Rhododendron	periclymenoides	R. nudiflorum	Ericaceae	Native	Woody	Dry	1	Spring	PH	PH00399035	1931	5/8/1931	5	1931	1931	1931-5	6	1931-6	1931-4	1931-3	1931-2	During	Not	mountain slope western slope of Mt. Neversink, Reading	Berks	Mountain Slope		128	172.2401679
Rhododendron	periclymenoides	R. nudiflorum	Ericaceae	Native	Woody	Dry	1	Spring	PH	PH00399037	1932	5/22/1932	5	1932	1932	1932-5	7	1932-7	1932-4	1932-3	1932-2	During	Not	Blue mts., 1.5 miles N of Schubert	Berks	Woods		143	187.2401679
Rhododendron	periclymenoides	R. nudiflorum	Ericaceae	Native	Woody	Dry	1	Spring	PH	PH00399029	1934	5/23/1934	5	1934	1934	1934-5	7	1934-7	1934-4	1934-3	1934-2	During	Not	Oley Furnace, N slope of Furnace Hill	Berks	Woods		143	187.2401679
Rhododendron	periclymenoides	R. nudiflorum	Ericaceae	Native	Woody	Dry	1	Spring	PH	PH00399034	1934	5/19/1934	5	1934	1934	1934-5	7	1934-7	1934-4	1934-3	1934-2	During	Not	Wood on rocky N slope Oley Furnace, N slope of Furnace Hill	Berks	Woods		139	183.2401679
Rhododendron	periclymenoides	R. nudiflorum	Ericaceae	Native	Woody	Dry	1	Spring	PH	PH00399057	1935	5/29/1935	5	1935	1935	1935-5	7	1935-7	1935-4	1935-3	1935-2	During	Not	rich woods-margin at top of hill along Pidcock Creek, just N of Bowmans Hill	Bucks	Rich Woods		149	193.2401679
Rhododendron	periclymenoides	R. nudiflorum	Ericaceae	Native	Woody	Dry	1	Spring	PH	PH00398359	1937	5/23/1937	5	1937	1937	1937-5	7	1937-7	1937-4	1937-3	1937-2	During	Not	Dry rocky woods Little Gap, Blue Mountain, N of Danielsville	Northampton	Rocky Woods		143	187.2401679
Rhododendron	periclymenoides	R. nudiflorum	Ericaceae	Native	Woody	Dry	1	Spring	PH	PH00398997	1937	5/15/1937	5	1937	1937	1937-5	7	1937-7	1937-4	1937-3	1937-2	Post	Not	dry, rocky wooded slope Blue Mountains, Fox Gap, 3 miles NW of Johnsonville 40.923089 -75.200253	Northampton	Wooded Slope		135	179.2401679
Rhododendron	periclymenoides	R. nudiflorum	Ericaceae	Native	Woody	Dry	1	Spring	PH	PH00399026	1939	5/11/1939	5	1939	1939	1939-5	6	1939-6	1939-4	1939-3	1939-2	During	Not	0.37 miles SW of McKnights Gap 40.32461 -75.897155	Berks	Wooded Road		131	175.2401679
Rhododendron	periclymenoides	R. nudiflorum	Ericaceae	Native	Woody	Dry	1	Spring	PH	PH00398361	1941	5/6/1941	5	1941	1941	1941-5	6	1941-6	1941-4	1941-3	1941-2	During	Not	0.25 miles N of McKnights Gap	Berks	Rocky Woods		126	170.2401679
Rhododendron	periclymenoides	R. nudiflorum	Ericaceae	Native	Woody	Dry	1	Spring	PH	PH00398369	1941	5/7/1941	5	1941	1941	1941-5	6	1941-6	1941-4	1941-3	1941-2	During	Not	0.375 mile NNE of McKnights Gap	Berks	Rocky Woods		127	171.2401679
Rhododendron	periclymenoides	R. nudiflorum	Ericaceae	Native	Woody	Dry	1	Spring	PH	PH00399023	1941	5/4/1941	5	1941	1941	1941-5	6	1941-6	1941-4	1941-3	1941-2	During	Not	Horseshoe Trail, 2 miles NW of Plowville	Berks	Woods		124	168.2401679
Rhododendron	periclymenoides	R. nudiflorum	Ericaceae	Native	Woody	Dry	1	Spring	PH	PH00399027	1941	5/7/1941	5	1941	1941	1941-5	6	1941-6	1941-4	1941-3	1941-2	During	Not	0.75 mile SW of McKnights Gap	Berks	Woodland Border		127	171.2401679
Rhododendron	periclymenoides	R. nudiflorum	Ericaceae	Native	Woody	Dry	1	Spring	PH	PH00398362	1942	5/29/1942	5	1942	1942	1942-5	7	1942-7	1942-4	1942-3	1942-2	Post	Not	0.5 mile W of Ackermansville	Northampton	Woods		149	193.2401679
Rhododendron	periclymenoides	R. nudiflorum	Ericaceae	Native	Woody	Dry	1	Spring	PH	PH00399008	1942	5/10/1942	5	1942	1942	1942-5	6	1942-6	1942-4	1942-3	1942-2	During	Not	Kirchberg, 1.25 miles E of Hellertown 40.589822 -75.314901 +-1125m	Northampton	Woods		130	174.2401679
Rhododendron	periclymenoides	R. nudiflorum	Ericaceae	Native	Woody	Dry	1	Spring	PH	PH00399009	1942	5/3/1942	5	1942	1942	1942-5	6	1942-6	1942-4	1942-3	1942-2	Pre	Not	1.5 miles SW of Wassergass, Swoveberg 40.575685 -75.304783 +-1100m	Northampton	Dry Woods		123	167.2401679
Rhododendron	periclymenoides	R. nudiflorum	Ericaceae	Native	Woody	Dry	1	Spring	PH	PH00399046	1943	5/23/1943	5	1943	1943	1943-5	7	1943-7	1943-4	1943-3	1943-2	During	Not	within 0.5 mile SW of Woodboure, along Mill Creek	Bucks	Low Woods		143	187.2401679
Rhododendron	periclymenoides	R. nudiflorum	Ericaceae	Native	Woody	Dry	1	Spring	PH	PH00399030	1944	5/14/1944	5	1944	1944	1944-5	7	1944-7	1944-4	1944-3	1944-2	During	Not	0.5 miles NW of White Bear	Berks	Wooded Slope		135	179.2401679
Rhododendron	periclymenoides	R. nudiflorum	Ericaceae	Native	Woody	Dry	1	Spring	PH	PH00399036	1945	5/20/1945	5	1945	1945	1945-5	7	1945-7	1945-4	1945-3	1945-2	During	Not	damp soil in low woods 0.4 mile S of Scarlets Mill, P.O.	Berks	Damp Soil		140	184.2401679
Rhododendron	periclymenoides	R. nudiflorum	Ericaceae	Native	Woody	Dry	1	Spring	PH	PH00399055	1948	5/9/1948	5	1948	1948	1948-5	6	1948-6	1948-4	1948-3	1948-2	During	Not	Margin of dry woods ca. 1 mile SW of Churchville, along Gravel Hill Road	Bucks	Dry Woods		130	174.2401679
Rhododendron	periclymenoides	R. nudiflorum	Ericaceae	Native	Woody	Dry	1	Spring	PH	PH00399032	1949	5/4/1949	5	1949	1949	1949-5	6	1949-6	1949-4	1949-3	1949-2	During	Not	4.625 miles WNW of Bethel	Berks	Open Woods		124	168.2401679
Rhododendron	periclymenoides	R. nudiflorum	Ericaceae	Native	Woody	Dry	1	Spring	PH	PH00398374	1955	5/29/1955	5	1955	1955	1955-5	7	1955-7	1955-4	1955-3	1955-2	Pre	Not	acid gravelly base of mica-gneiss cliff 0.5 mile SE of Parkland	Bucks	Cliff Base		149	193.2401679
Rhododendron	periclymenoides	R. nudiflorum	Ericaceae	Native	Woody	Dry	1	Spring	PH	PH00399025	1955	5/10/1955	5	1955	1955	1955-5	6	1955-6	1955-4	1955-3	1955-2	During	Not	1.375 miles SW of Eshbach	Berks	Wooded Slope		130	174.2401679
Rhododendron	periclymenoides	R. nudiflorum	Ericaceae	Native	Woody	Dry	1	Spring	PH	PH00399033	1955	5/3/1955	5	1955	1955	1955-5	6	1955-6	1955-4	1955-3	1955-2	During	Not	0.375 NW of Eshbach	Berks	Rocky Woods		123	167.2401679
Rhododendron	periclymenoides	R. nudiflorum	Ericaceae	Native	Woody	Dry	1	Spring	PH	PH00399038	1944	5/14/1955	5	1955	1955	1955-5	7	1955-7	1955-4	1955-3	1955-2	During	Not	0.5 mile NW of White Bear	Berks	Wooded Slope		134	178.2401679
Rhododendron	periclymenoides	R. nudiflorum	Ericaceae	Native	Woody	Dry	1	Spring	PH	PH00399024	1959	5/12/1959	5	1959	1959	1959-5	7	1959-7	1959-4	1959-3	1959-2	During	Not	2.5 miles N of Bernville	Berks	Wooded Slope		132	176.2401679
Rhododendron	periclymenoides	R. nudiflorum	Ericaceae	Native	Woody	Dry	1	Spring	PH	PH00399040	1959	5/24/1959	5	1959	1959	1959-5	7	1959-7	1959-4	1959-3	1959-2	During	Not	along Delaware River, ca. 2 miles NNW of Lambertville rich wooded slope	Bucks	Wooded Slope		144	188.2401679
Rhododendron	periclymenoides	R. nudiflorum	Ericaceae	Native	Woody	Dry	1	Spring	MCA	MCA0034814	1961	5/13/1961	5	1961	1961	1961-5	7	1961-7	1961-4	1961-3	1961-2	Pre	Not	1 mile N of Dillinger Station 40.509035 -75.488517 +-5241m	Lehigh	Woods		133	177.2401679
Rhododendron	periclymenoides	R. nudiflorum	Ericaceae	Native	Woody	Dry	1	Spring	MCA	MCA0034816	1961	5/27/1961	5	1961	1961	1961-5	7	1961-7	1961-4	1961-3	1961-2	During	Not	1 mile NW of Slatington 40.758675 -75.625379 +-4085m	Lehigh	Woods		147	191.2401679
Rhododendron	periclymenoides	R. nudiflorum	Ericaceae	Native	Woody	Dry	1	Spring	PH	PH00399039	1967	5/23/1967	5	1967	1967	1967-5	7	1967-7	1967-4	1967-3	1967-2	During	Not	Reading, N slope of Mt. Neversink above 16 St.	Berks	Mountain Slope		143	187.2401679
Rhododendron	periclymenoides	R. nudiflorum	Ericaceae	Native	Woody	Dry	1	Spring	MCA	MCA0034793	1978	5/30/1978	5	1978	1978	1978-5	7	1978-7	1978-4	1978-3	1978-2	During	Not	1 mile N of Danielsville 40.809031 -75.527129 +-5241m	Northampton	Mountain Slope		150	194.2401679
Rhododendron	periclymenoides	R. nudiflorum	Ericaceae	Native	Woody	Dry	1	Spring	MCA	MCA0034807	1978	5/31/1978	5	1978	1978	1978-5	7	1978-7	1978-4	1978-3	1978-2	During	Not	1/4 mile S of Laurys 40.719528 -75.530184 +-3182m	Lehigh	Rocky Shore		151	195.2401679
Rhododendron	periclymenoides	R. nudiflorum	Ericaceae	Native	Woody	Dry	1	Spring	PH	PH00398367	1922	6/4/1922	6	1922	1922	1922-6	7	1922-7	1922-5	1922-4	1922-3	Post	Not	rocky, lightly wooded slope N slope, about 0.625 miles WSW of Spring Valley crossroads	Lehigh	Wooded Slope		155	199.2401679
Rhododendron	periclymenoides	R. nudiflorum	Ericaceae	Native	Woody	Dry	1	Spring	PH	PH00399047	1924	6/1/1924	6	1924	1924	1924-6	7	1924-7	1924-5	1924-4	1924-3	During	Not	1 mile SE of Roelofs	Bucks	Dry Woods		153	197.2401679
Rhododendron	periclymenoides	R. nudiflorum	Ericaceae	Native	Woody	Dry	1	Spring	PH	PH00398364	1940	6/13/1940	6	1940	1940	1940-6	8	1940-8	1940-5	1940-4	1940-3	Post	Not	1 mile SE of Lower Saucon	Northampton	Dry Woods		165	209.2401679
Rhododendron	periclymenoides	R. nudiflorum	Ericaceae	Native	Woody	Dry	1	Spring	PH	PH00399004	1947	6/30/1947	6	1947	1947	1947-6	8	1947-8	1947-5	1947-4	1947-3	Post	Not	2 miles N of Walnutport 40.783311 -75.599827 +-706m	Northampton	Alluvium		181	225.2401679
Rhododendron	periclymenoides	R. nudiflorum	Ericaceae	Native	Woody	Dry	1	Spring	PH	PH00398363	1948	6/13/1948	6	1948	1948	1948-6	8	1948-8	1948-5	1948-4	1948-3	Post	Not	0.75 miles SE of Lower Saucon	Northampton	Woods		165	209.2401679
Rhododendron	periclymenoides	R. nudiflorum	Ericaceae	Native	Woody	Dry	1	Spring	MCA	MCA0034802	1960	6/6/1960	6	1960	1960	1960-6	7	1960-7	1960-5	1960-4	1960-3	Post	Not	1 mile E of Powder Valley 40.466208 -75.505301 +-5241m	Lehigh	Woods		158	202.2401679
Rhododendron	periclymenoides	R. nudiflorum	Ericaceae	Native	Woody	Dry	1	Spring	MCA	MCA0034815	1961	6/5/1961	6	1961	1961	1961-6	7	1961-7	1961-5	1961-4	1961-3	During	Not	2 miles NE of Center Valley 40.549758 -75.366271 +-5042m	Lehigh	Open Woods		156	200.2401679
Solidago	juncea		Asteraceae	Native	Herbaceous	Dry	4	Summer	PH	263732	1835	7/14/1835	7	1835	1835	1835-7	6	1835-6	1835-6	1835-5	1835-4	During	Not	Nockamixon Rocks	Bucks	Not Listed	Missing Habitat	195	157.4924168
Solidago	juncea		Asteraceae	Native	Herbaceous	Dry	4	Summer	PH	263585	1849	7/31/1849	7	1849	1849	1849-7	6	1849-6	1849-6	1849-5	1849-4	During	Not	Hellertown	Northampton	Not Listed	Missing Habitat	212	174.4924168
Solidago	juncea		Asteraceae	Native	Herbaceous	Dry	4	Summer	PH	263583	1893	7/21/1893	7	1893	1893	1893-7	6	1893-6	1893-6	1893-5	1893-4	Post	Not	Easton, Chestnut Hill	Northampton	Not Listed	Missing Habitat	202	164.4924168
Solidago	juncea		Asteraceae	Native	Herbaceous	Dry	4	Summer	PH	263582	1895	7/23/1895	7	1895	1895	1895-7	6	1895-6	1895-6	1895-5	1895-4	Post	Not	Chestnut Hill	Northampton	Not Listed	Missing Habitat	204	166.4924168
Solidago	juncea		Asteraceae	Native	Herbaceous	Dry	4	Summer	PH	263614	1908	7/31/1908	7	1908	1908	1908-7	6	1908-6	1908-6	1908-5	1908-4	Post	Not	Bangor, Greenwold	Northampton	Not Listed	Missing Habitat	213	175.4924168
Solidago	juncea		Asteraceae	Native	Herbaceous	Dry	4	Summer	PH	263737	1912	7/23/1912	7	1912	1912	1912-7	6	1912-6	1912-6	1912-5	1912-4	During	Not	The Narrows, Delaware River	Bucks	Canal Bank		205	167.4924168
Solidago	juncea		Asteraceae	Native	Herbaceous	Dry	4	Summer	PH	263581	1920	7/28/1920	7	1920	1920	1920-7	6	1920-6	1920-6	1920-5	1920-4	During	Not	Chestnut Hill, Easton	Northampton	Not Listed	Missing Habitat	210	172.4924168
Solidago	juncea		Asteraceae	Native	Herbaceous	Dry	4	Summer	PH	263658	1921	7/10/1921	7	1921	1921	1921-7	6	1921-6	1921-6	1921-5	1921-4	During	Not	0.375 mil S.W. by S. of Walbert's (R.R.) Station	Lehigh	Marshy Meadow		191	153.4924168
Solidago	juncea		Asteraceae	Native	Herbaceous	Dry	4	Summer	PH	263721	1923	7/31/1923	7	1923	1923	1923-7	6	1923-6	1923-6	1923-5	1923-4	During	Not	�bordering Delaware River Point Pleasant	Bucks	Open Thickets		212	174.4924168
Solidago	juncea		Asteraceae	Native	Herbaceous	Dry	4	Summer	PH	263743	1932	7/16/1932	7	1932	1932	1932-7	6	1932-6	1932-6	1932-5	1932-4	During	Not	3/4 miles SW of Fallsington	Bucks	Woods		198	160.4924168
Solidago	juncea		Asteraceae	Native	Herbaceous	Dry	4	Summer	PH	263657	1939	7/6/1939	7	1939	1939	1939-7	6	1939-6	1939-6	1939-5	1939-4	Pre	Not	1 mile W of Fogelsville	Lehigh	Ore Pit		187	149.4924168
Solidago	juncea		Asteraceae	Native	Herbaceous	Dry	4	Summer	PH	263648	1939	7/23/1939	7	1939	1939	1939-7	6	1939-6	1939-6	1939-5	1939-4	During	Not	Weidasville	Lehigh	Meadow		204	166.4924168
Solidago	juncea		Asteraceae	Native	Herbaceous	Dry	4	Summer	PH	263666	1939	7/31/1939	7	1939	1939	1939-7	6	1939-6	1939-6	1939-5	1939-4	Pre	Not	1 mi. S. E. of Lynnville	Lehigh	Meadow		212	174.4924168
Solidago	juncea		Asteraceae	Native	Herbaceous	Dry	4	Summer	PH	263596	1941	7/23/1941	7	1941	1941	1941-7	6	1941-6	1941-6	1941-5	1941-4	Post	Not	along Delaware River 1/4-1 1/2 miles NW of Riverton	Northampton	Shore		204	166.4924168
Solidago	juncea		Asteraceae	Native	Herbaceous	Dry	4	Summer	PH	263595	1941	7/24/1941	7	1941	1941	1941-7	6	1941-6	1941-6	1941-5	1941-4	During	Not	Shore of Delaware River 2.5 mi SE of Mount Bethel	Northampton	Shore		205	167.4924168
Solidago	juncea		Asteraceae	Native	Herbaceous	Dry	4	Summer	PH	263590	1942	7/26/1942	7	1942	1942	1942-7	6	1942-6	1942-6	1942-5	1942-4	During	Not	1/4 mi. N. of Ackermansville	Northampton	Roadside		207	169.4924168
Solidago	juncea		Asteraceae	Native	Herbaceous	Dry	4	Summer	PH	263591	1944	7/9/1944	7	1944	1944	1944-7	6	1944-6	1944-6	1944-5	1944-4	During	Not	1/4 mi W of Bingen	Northampton	Bottomland		191	153.4924168
Solidago	juncea		Asteraceae	Native	Herbaceous	Dry	4	Summer	PH	263667	1951	7/13/1951	7	1951	1951	1951-7	6	1951-6	1951-6	1951-5	1951-4	During	Not	2 miles SW of Newside	Lehigh	Field		194	156.4924168
Solidago	juncea		Asteraceae	Native	Herbaceous	Dry	4	Summer	MCA	31750	1951	7/25/1951	7	1951	1951	1951-7	6	1951-6	1951-6	1951-5	1951-4	During	Not	1 mile n.w. of Seiberlingsville	Lehigh	Old Field		206	168.4924168
Solidago	juncea		Asteraceae	Native	Herbaceous	Dry	4	Summer	MCA	31751	1952	7/30/1952	7	1952	1952	1952-7	6	1952-6	1952-6	1952-5	1952-4	During	Not	1.5 miles s. of Lenhartsville	Berks	Field		212	174.4924168
Solidago	juncea		Asteraceae	Native	Herbaceous	Dry	4	Summer	PH	263681	1952	7/30/1952	7	1952	1952	1952-7	6	1952-6	1952-6	1952-5	1952-4	During	Not	1 mile N of Moselem	Berks	Open Woods		212	174.4924168
Solidago	juncea		Asteraceae	Native	Herbaceous	Dry	4	Summer	PH	263682	1952	7/30/1952	7	1952	1952	1952-7	6	1952-6	1952-6	1952-5	1952-4	Pre	Not	Field, 1.5 miles s. of Lenhartsville	Berks	Field		212	174.4924168
Solidago	juncea		Asteraceae	Native	Herbaceous	Dry	4	Summer	PH	263720	1952	7/23/1952	7	1952	1952	1952-7	6	1952-6	1952-6	1952-5	1952-4	During	Not	1.5 mi NE of Smith's corner	Bucks	Open Thickets		205	167.4924168
Solidago	juncea		Asteraceae	Native	Herbaceous	Dry	4	Summer	PH	263731	1953	7/12/1953	7	1953	1953	1953-7	6	1953-6	1953-6	1953-5	1953-4	During	Not	along River Road, ca. 1 mi. SE. of Lumberville	Bucks	Roadside		193	155.4924168
Solidago	juncea		Asteraceae	Native	Herbaceous	Dry	4	Summer	PH	263750	1953	7/19/1953	7	1953	1953	1953-7	6	1953-6	1953-6	1953-5	1953-4	During	Not	3/4 mile SW of Steinsburg	Bucks	Thickets		200	162.4924168
Solidago	juncea		Asteraceae	Native	Herbaceous	Dry	4	Summer	PH	263730	1954	7/25/1954	7	1954	1954	1954-7	6	1954-6	1954-6	1954-5	1954-4	During	Not	1 mi. N Durham	Bucks	Roadside		206	168.4924168
Solidago	juncea		Asteraceae	Native	Herbaceous	Dry	4	Summer	MCA	31733	1954	7/16/1954	7	1954	1954	1954-7	6	1954-6	1954-6	1954-5	1954-4	During	Not	2 miles n.w. of Riverton	Northampton	Field		197	159.4924168
Solidago	juncea		Asteraceae	Native	Herbaceous	Dry	4	Summer	PH	263683	1955	7/17/1955	7	1955	1955	1955-7	6	1955-6	1955-6	1955-5	1955-4	Pre	Not	NE of Kenneys	Berks	Grassy Slope		198	160.4924168
Solidago	juncea		Asteraceae	Native	Herbaceous	Dry	4	Summer	PH	263745	1955	7/27/1955	7	1955	1955	1955-7	6	1955-6	1955-6	1955-5	1955-4	During	Not	1-1/4 mi WSW of Brownsburg	Bucks	Field		208	170.4924168
Solidago	juncea		Asteraceae	Native	Herbaceous	Dry	4	Summer	MCA	31737	1955	7/21/1955	7	1955	1955	1955-7	6	1955-6	1955-6	1955-5	1955-4	During	Not	1 mile n.w. of Riverton	Northampton	Fallow Area		202	164.4924168
Solidago	juncea		Asteraceae	Native	Herbaceous	Dry	4	Summer	MCA	31735	1955	7/25/1955	7	1955	1955	1955-7	6	1955-6	1955-6	1955-5	1955-4	During	Not	1 .5 miles n. of Youngville	Northampton	Alluvium		206	168.4924168
Solidago	juncea		Asteraceae	Native	Herbaceous	Dry	4	Summer	PH	263736	1956	7/19/1956	7	1956	1956	1956-7	6	1956-6	1956-6	1956-5	1956-4	During	Not	just E of Cornwells Hts	Bucks	Railroad		201	163.4924168
Solidago	juncea		Asteraceae	Native	Herbaceous	Dry	4	Summer	MCA	31757	1960	7/31/1960	7	1960	1960	1960-7	6	1960-6	1960-6	1960-5	1960-4	During	Not	.5 mile n. of Oxford Valley	Bucks	Open Thickets		213	175.4924168
Solidago	juncea		Asteraceae	Native	Herbaceous	Dry	4	Summer	MCA	31748	1961	7/28/1961	7	1961	1961	1961-7	6	1961-6	1961-6	1961-5	1961-4	During	Not	.75 to 1 mile e. of Lanark	Lehigh	Bottomland		209	171.4924168
Solidago	juncea		Asteraceae	Native	Herbaceous	Dry	4	Summer	PH	263744	1964	7/16/1964	7	1964	1964	1964-7	6	1964-6	1964-6	1964-5	1964-4	During	Not	1 mi. E of Churchville	Bucks	Field		198	160.4924168
Solidago	juncea		Asteraceae	Native	Herbaceous	Dry	4	Summer	MCA	31746	1964	7/26/1964	7	1964	1964	1964-7	6	1964-6	1964-6	1964-5	1964-4	During	Not	1 mile n. of Pleasant Corners	Lehigh	Roadside		208	170.4924168
Solidago	juncea		Asteraceae	Native	Herbaceous	Dry	4	Summer	MCA	31740	1967	7/24/1967	7	1967	1967	1967-7	6	1967-6	1967-6	1967-5	1967-4	During	Not	1 mile s.w. of Deibertsville	Lehigh	Fallow Slope		205	167.4924168
Solidago	juncea		Asteraceae	Native	Herbaceous	Dry	4	Summer	MCA	31736	1967	7/30/1967	7	1967	1967	1967-7	6	1967-6	1967-6	1967-5	1967-4	During	Not	2 miles s.w. of Treichlers	Northampton	Alluvium		211	173.4924168
Solidago	juncea		Asteraceae	Native	Herbaceous	Dry	4	Summer	PH	263651	1907	8/25/1907	8	1907	1907	1907-8	7	1907-7	1907-7	1907-6	1907-5	Post	Not	along roadside leading W, about 1 mile S of Mountainville, P. O.	Lehigh	Not Listed	Missing Habitat	237	199.4924168
Solidago	juncea		Asteraceae	Native	Herbaceous	Dry	4	Summer	MCA	31739	1907	8/31/1907	8	1907	1907	1907-8	7	1907-7	1907-7	1907-6	1907-5	During	Not	Illegible	Lehigh	Illegible		243	205.4924168
Solidago	juncea		Asteraceae	Native	Herbaceous	Dry	4	Summer	PH	263652	1907	8/31/1907	8	1907	1907	1907-8	7	1907-7	1907-7	1907-6	1907-5	During	Not	1 mi ENE of Mountainville	Lehigh	Woods		243	205.4924168
Solidago	juncea		Asteraceae	Native	Herbaceous	Dry	4	Summer	PH	263672	1913	8/17/1913	8	1913	1913	1913-8	7	1913-7	1913-7	1913-6	1913-5	Pre	Not	Boyertown	Berks	Not Listed	Missing Habitat	229	191.4924168
Solidago	juncea		Asteraceae	Native	Herbaceous	Dry	4	Summer	PH	263739	1915	8/12/1915	8	1915	1915	1915-8	7	1915-7	1915-7	1915-6	1915-5	During	Not	Sellersville	Bucks	Hillside		224	186.4924168
Solidago	juncea		Asteraceae	Native	Herbaceous	Dry	4	Summer	PH	263738	1915	8/25/1915	8	1915	1915	1915-8	7	1915-7	1915-7	1915-6	1915-5	Post	Not	Rocky Ridge	Bucks	Not Listed	Missing Habitat	237	199.4924168
Solidago	juncea		Asteraceae	Native	Herbaceous	Dry	4	Summer	PH	263669	1915	8/22/1915	8	1915	1915	1915-8	7	1915-7	1915-7	1915-6	1915-5	Post	Not	1/8 mi SW of Lehigh Gap LVRR station	Lehigh	Roadside		234	196.4924168
Solidago	juncea		Asteraceae	Native	Herbaceous	Dry	4	Summer	PH	263719	1929	8/25/1929	8	1929	1929	1929-8	7	1929-7	1929-7	1929-6	1929-5	During	Not	2 1/2 miles NW of Neshaminy	Bucks	Field		237	199.4924168
Solidago	juncea		Asteraceae	Native	Herbaceous	Dry	4	Summer	PH	263675	1933	8/15/1933	8	1933	1933	1933-8	7	1933-7	1933-7	1933-6	1933-5	Pre	Not	0.6 mi. N of Monocacy Station, on Monocacy Hill	Berks	Woods		227	189.4924168
Solidago	juncea		Asteraceae	Native	Herbaceous	Dry	4	Summer	PH	263598	1937	8/1/1937	8	1937	1937	1937-8	6	1937-6	1937-7	1937-6	1937-5	During	Not	West of Fox Gap, Blue Mountain, N.E. of North Bangor	Northampton	Slope		213	175.4924168
Solidago	juncea		Asteraceae	Native	Herbaceous	Dry	4	Summer	PH	263677	1940	8/11/1940	8	1940	1940	1940-8	7	1940-7	1940-7	1940-6	1940-5	During	Not	1/4 miles E Carsonia Park	Berks	Field		224	186.4924168
Solidago	juncea		Asteraceae	Native	Herbaceous	Dry	4	Summer	PH	263685	1940	8/11/1940	8	1940	1940	1940-8	7	1940-7	1940-7	1940-6	1940-5	During	Not	1/4 mi E of Casonia Park	Berks	Thicket Field		224	186.4924168
Solidago	juncea		Asteraceae	Native	Herbaceous	Dry	4	Summer	PH	263749	1940	8/6/1940	8	1940	1940	1940-8	7	1940-7	1940-7	1940-6	1940-5	During	Not	2 mi E of Springfield, Springfield Twp.	Bucks	Old Field		219	181.4924168
Solidago	juncea		Asteraceae	Native	Herbaceous	Dry	4	Summer	PH	263674	1941	8/17/1941	8	1941	1941	1941-8	7	1941-7	1941-7	1941-6	1941-5	During	Not	1.5 mi SW of Gouglersville	Berks	Pasture		229	191.4924168
Solidago	juncea		Asteraceae	Native	Herbaceous	Dry	4	Summer	PH	263586	1941	8/2/1941	8	1941	1941	1941-8	7	1941-7	1941-7	1941-6	1941-5	During	Not	W. of Hellertown, along Saucon Creek	Northampton	Meadow		214	176.4924168
Solidago	juncea		Asteraceae	Native	Herbaceous	Dry	4	Summer	PH	263588	1941	8/13/1941	8	1941	1941	1941-8	7	1941-7	1941-7	1941-6	1941-5	During	Not	1.25 miles S. of Redington	Northampton	Meadow		225	187.4924168
Solidago	juncea		Asteraceae	Native	Herbaceous	Dry	4	Summer	PH	263597	1941	8/15/1941	8	1941	1941	1941-8	7	1941-7	1941-7	1941-6	1941-5	Post	Not	1/4 mi SW of Slate Valley	Northampton	Woods		227	189.4924168
Solidago	juncea		Asteraceae	Native	Herbaceous	Dry	4	Summer	PH	263584	1941	8/18/1941	8	1941	1941	1941-8	7	1941-7	1941-7	1941-6	1941-5	Post	Not	1/2 mile W. of Farmersville	Northampton	Open Woods		230	192.4924168
Solidago	juncea		Asteraceae	Native	Herbaceous	Dry	4	Summer	PH	263600	1942	8/7/1942	8	1942	1942	1942-8	7	1942-7	1942-7	1942-6	1942-5	Post	Not	Getz Swamp, 1/2 mi SE of Johnsonville	Northampton	Swamp		219	181.4924168
Solidago	juncea		Asteraceae	Native	Herbaceous	Dry	4	Summer	PH	263580	1942	8/12/1942	8	1942	1942	1942-8	7	1942-7	1942-7	1942-6	1942-5	During	Not	1/2 mi. E. of Chapman Quarries	Northampton	Woods		224	186.4924168
Solidago	juncea		Asteraceae	Native	Herbaceous	Dry	4	Summer	PH	263746	1944	8/31/1944	8	1944	1944	1944-8	7	1944-7	1944-7	1944-6	1944-5	During	Not	along Street Road, ca. 1 mile SE of Trevose	Bucks	Field		244	206.4924168
Solidago	juncea		Asteraceae	Native	Herbaceous	Dry	4	Summer	PH	263686	1948	8/14/1948	8	1948	1948	1948-8	7	1948-7	1948-7	1948-6	1948-5	During	Not	1 1/2 miles NW of Hamburg	Berks	Waste Land		227	189.4924168
Solidago	juncea		Asteraceae	Native	Herbaceous	Dry	4	Summer	PH	263680	1948	8/18/1948	8	1948	1948	1948-8	7	1948-7	1948-7	1948-6	1948-5	During	Not	2-5/8 mi. NNW of Bethel	Berks	Roadside		231	193.4924168
Solidago	juncea		Asteraceae	Native	Herbaceous	Dry	4	Summer	PH	263660	1948	8/19/1948	8	1948	1948	1948-8	7	1948-7	1948-7	1948-6	1948-5	Post	Not	1 mile W of Guthsville	Lehigh	Field		232	194.4924168
Solidago	juncea		Asteraceae	Native	Herbaceous	Dry	4	Summer	PH	263662	1948	8/31/1948	8	1948	1948	1948-8	7	1948-7	1948-7	1948-6	1948-5	Post	Not	1.25 miles SE of Catasauqua	Lehigh	Alluvium		244	206.4924168
Solidago	juncea		Asteraceae	Native	Herbaceous	Dry	4	Summer	PH	263718	1949	8/28/1949	8	1949	1949	1949-8	7	1949-7	1949-7	1949-6	1949-5	During	Not	within 1 mi ESE of Bridge Valley	Bucks	Open Thickets		240	202.4924168
Solidago	juncea		Asteraceae	Native	Herbaceous	Dry	4	Summer	PH	263668	1949	8/1/1949	8	1949	1949	1949-8	6	1949-6	1949-7	1949-6	1949-5	Pre	Not	1 mile NW of Jordan Valley	Lehigh	Field		213	175.4924168
Solidago	juncea		Asteraceae	Native	Herbaceous	Dry	4	Summer	PH	263671	1949	8/1/1949	8	1949	1949	1949-8	6	1949-6	1949-7	1949-6	1949-5	During	Not	1 mile S. of Best	Lehigh	Meadow		213	175.4924168
Solidago	juncea		Asteraceae	Native	Herbaceous	Dry	4	Summer	PH	263650	1949	8/15/1949	8	1949	1949	1949-8	7	1949-7	1949-7	1949-6	1949-5	Post	Not	1-1/2 miles s. of Alburtis	Lehigh	Fallow Field		227	189.4924168
Solidago	juncea		Asteraceae	Native	Herbaceous	Dry	4	Summer	MCA	31747	1949	8/16/1949	8	1949	1949	1949-8	7	1949-7	1949-7	1949-6	1949-5	Post	Not	1.5 miles n.w. of Slateville	Lehigh	Field		228	190.4924168
Solidago	juncea		Asteraceae	Native	Herbaceous	Dry	4	Summer	PH	263661	1950	8/17/1950	8	1950	1950	1950-8	7	1950-7	1950-7	1950-6	1950-5	Post	Not	1 mi NW of Lowhill	Lehigh	Field		229	191.4924168
Solidago	juncea		Asteraceae	Native	Herbaceous	Dry	4	Summer	MCA	31738	1950	8/21/1950	8	1950	1950	1950-8	7	1950-7	1950-7	1950-6	1950-5	Post	Not	1 mile n.w. of Cemeton	Lehigh	Old Field		233	195.4924168
Solidago	juncea		Asteraceae	Native	Herbaceous	Dry	4	Summer	MCA	31741	1951	8/9/1951	8	1951	1951	1951-8	7	1951-7	1951-7	1951-6	1951-5	Post	Not	1 mile n.w. of New Smithville	Lehigh	Old Field		221	183.4924168
Solidago	juncea		Asteraceae	Native	Herbaceous	Dry	4	Summer	PH	263663	1951	8/13/1951	8	1951	1951	1951-8	7	1951-7	1951-7	1951-6	1951-5	Post	Not	1 1/2 miles SE of New Smithville	Lehigh	Field		225	187.4924168
Solidago	juncea		Asteraceae	Native	Herbaceous	Dry	4	Summer	PH	263684	1952	8/11/1952	8	1952	1952	1952-8	7	1952-7	1952-7	1952-6	1952-5	During	Not	1 mile E of Greenawald	Berks	Field		224	186.4924168
Solidago	juncea		Asteraceae	Native	Herbaceous	Dry	4	Summer	MCA	31752	1952	8/22/1952	8	1952	1952	1952-8	7	1952-7	1952-7	1952-6	1952-5	During	Not	2 miles s.w. of Greenawald	Berks	Field		235	197.4924168
Solidago	juncea		Asteraceae	Native	Herbaceous	Dry	4	Summer	MCA	31743	1952	8/9/1952	8	1952	1952	1952-8	7	1952-7	1952-7	1952-6	1952-5	During	Not	Open marshy area sloping to or along small rill or streamlet at the base of the mountains n. of road ab 1-3/8 miles n.w. by n. of Wanamaker crossroads	Lehigh	Marshy Area		222	184.4924168
Solidago	juncea		Asteraceae	Native	Herbaceous	Dry	4	Summer	PH	263665	1952	8/9/1952	8	1952	1952	1952-8	7	1952-7	1952-7	1952-6	1952-5	During	Not	about 1.375 mi NNW of Wanamaker crossroads	Lehigh	Marshy Place		222	184.4924168
Solidago	juncea		Asteraceae	Native	Herbaceous	Dry	4	Summer	PH	263735	1954	8/17/1954	8	1954	1954	1954-8	7	1954-7	1954-7	1954-6	1954-5	During	Not	1/2 mi E of Rosedale	Bucks	Swale		229	191.4924168
Solidago	juncea		Asteraceae	Native	Herbaceous	Dry	4	Summer	MCA	31749	1954	8/16/1954	8	1954	1954	1954-8	7	1954-7	1954-7	1954-6	1954-5	Post	Not	1 mile n.w. of Lowhill	Lehigh	Field		228	190.4924168
Solidago	juncea		Asteraceae	Native	Herbaceous	Dry	4	Summer	MCA	31734	1954	8/6/1954	8	1954	1954	1954-8	7	1954-7	1954-7	1954-6	1954-5	During	Not	1 mile w. of Slateford	Northampton	Alluvium		218	180.4924168
Solidago	juncea		Asteraceae	Native	Herbaceous	Dry	4	Summer	MCA	31745	1955	8/16/1955	8	1955	1955	1955-8	7	1955-7	1955-7	1955-6	1955-5	During	Not	.25 mile s. of Claussville	Lehigh	Fallow Field		228	190.4924168
Solidago	juncea		Asteraceae	Native	Herbaceous	Dry	4	Summer	MCA	31744	1955	8/26/1955	8	1955	1955	1955-8	7	1955-7	1955-7	1955-6	1955-5	During	Not	1.5 miles w. of Werleys Corner	Lehigh	Old Field		238	200.4924168
Solidago	juncea		Asteraceae	Native	Herbaceous	Dry	4	Summer	MCA	31753	1956	8/16/1956	8	1956	1956	1956-8	7	1956-7	1956-7	1956-6	1956-5	During	Not	West Reading	Berks	Bushy Field		229	191.4924168
Solidago	juncea		Asteraceae	Native	Herbaceous	Dry	4	Summer	PH	263729	1956	8/12/1956	8	1956	1956	1956-8	7	1956-7	1956-7	1956-6	1956-5	During	Not	ca. 2 mi. N of Bridgewater	Bucks	Grassy Place		225	187.4924168
Solidago	juncea		Asteraceae	Native	Herbaceous	Dry	4	Summer	MCA	31758	1957	8/6/1957	8	1957	1957	1957-8	7	1957-7	1957-7	1957-6	1957-5	During	Not	Along Lincoln Highway e. of Oxford Valley	Bucks	Open Thickets		218	180.4924168
Solidago	juncea		Asteraceae	Native	Herbaceous	Dry	4	Summer	PH	263726	1958	8/28/1958	8	1958	1958	1958-8	7	1958-7	1958-7	1958-6	1958-5	During	Not	by Trenton Cut-off, n. of Langhorne	Bucks	Old Field		240	202.4924168
Solidago	juncea		Asteraceae	Native	Herbaceous	Dry	4	Summer	PH	263655	1907	9/7/1907	9	1907	1907	1907-9	8	1907-8	1907-8	1907-7	1907-6	Post	Not	about 1.75 mi ESE of Centre Square, Allentown	Lehigh	Slope		250	212.4924168
Solidago	juncea		Asteraceae	Native	Herbaceous	Dry	4	Summer	PH	263656	1907	9/8/1907	9	1907	1907	1907-9	8	1907-8	1907-8	1907-7	1907-6	Post	Not	along Stahlnecker's Lane near Stahlnecker's about 2 miles ESE of Center Square, Allentown	Lehigh	Not Listed	Missing Habitat	251	213.4924168
Solidago	juncea		Asteraceae	Native	Herbaceous	Dry	4	Summer	PH	263653	1909	9/17/1909	9	1909	1909	1909-9	8	1909-8	1909-8	1909-7	1909-6	Post	Not	along Lehigh River; along L.V. Railroad about 1 1/2 miles E of Hoffman, post office	Lehigh	Slope		260	222.4924168
Solidago	juncea		Asteraceae	Native	Herbaceous	Dry	4	Summer	PH	263678	1928	9/1/1928	9	1928	1928	1928-9	8	1928-8	1928-8	1928-7	1928-6	During	Not	1/2 mi. S of Stony Creek Mills	Berks	Old Field		245	207.4924168
Solidago	juncea		Asteraceae	Native	Herbaceous	Dry	4	Summer	PH	263593	1936	9/6/1936	9	1936	1936	1936-9	8	1936-8	1936-8	1936-7	1936-6	During	Not	Little Gap, Blue Mountain, N. of Danielsville	Northampton	Woods		250	212.4924168
Solidago	juncea		Asteraceae	Native	Herbaceous	Dry	4	Summer	PH	263676	1940	9/8/1940	9	1940	1940	1940-9	8	1940-8	1940-8	1940-7	1940-6	During	Not	1/2 mi. SE Carsonia Park	Berks	Field		252	214.4924168
Solidago	juncea		Asteraceae	Native	Herbaceous	Dry	4	Summer	PH	263724	1958	9/18/1958	9	1958	1958	1958-9	8	1958-8	1958-8	1958-7	1958-6	Post	Not	Reading R. R. by station, Sellersville	Bucks	Cinders		261	223.4924168
Viburnum	recognitum		Adoxaceae	Native	Woody	Fleshy	2	Spring	PH	PH00268693	1904	5/30/1904	5	1904	1904	1904-5	6	1904-6	1904-4	1904-3	1904-2	Pre	Not	near Langhorne	Bucks	Not Listed	Missing Habitat	151	175.0232139
Viburnum	recognitum		Adoxaceae	Native	Woody	Fleshy	2	Spring	PH	PH00268695	1928	5/29/1928	5	1928	1928	1928-5	6	1928-6	1928-4	1928-3	1928-2	During	Not	2.5 mi NW of Neshaminy	Bucks	Moist Woods		150	174.0232139
Viburnum	recognitum		Adoxaceae	Native	Woody	Fleshy	2	Spring	PH	PH00268690	1930	5/30/1930	5	1930	1930	1930-5	6	1930-6	1930-4	1930-3	1930-2	Pre	Not	open-wooded swamp near Hazelbach Creek ca. 2 mi NNW of Finland	Bucks	Open Wooded Swamp		150	174.0232139
Viburnum	recognitum		Adoxaceae	Native	Woody	Fleshy	2	Spring	PH	PH00268737	1942	5/29/1942	5	1942	1942	1942-5	6	1942-6	1942-4	1942-3	1942-2	Pre	Not	0.5 mi E of Johnsonville	Northampton	Swamp		149	173.0232139
Viburnum	recognitum		Adoxaceae	Native	Woody	Fleshy	2	Spring	PH	PH00268750	1942	5/29/1942	5	1942	1942	1942-5	6	1942-6	1942-4	1942-3	1942-2	Pre	Not	0.75 mi E of Johnsonville	Northampton	Dry Open Woods		149	173.0232139
Viburnum	recognitum		Adoxaceae	Native	Woody	Fleshy	2	Spring	PH	PH00268777	1942	5/31/1942	5	1942	1942	1942-5	6	1942-6	1942-4	1942-3	1942-2	During	Not	wet ground along road in woods 1 mi S of Pricetown	Berks	Roadside		151	175.0232139
Viburnum	recognitum		Adoxaceae	Native	Woody	Fleshy	2	Spring	PH	PH00268694	1956	5/31/1956	5	1956	1956	1956-5	6	1956-6	1956-4	1956-3	1956-2	Pre	Not	Ford Rd, ca 0.5 mi SW of Midway	Bucks	Rodside Thicket		152	176.0232139
Viburnum	recognitum		Adoxaceae	Native	Woody	Fleshy	2	Spring	MCA	MCA0026556	1958	5/22/1958	5	1958	1958	1958-5	6	1958-6	1958-4	1958-3	1958-2	Pre	Not	along Delaware River on Biles Island, ca. 1 1/2 miles SSE of Morrisville 40.18758 -74.759114 +-2505m	Bucks	Wooded Crest		142	166.0232139
Viburnum	recognitum		Adoxaceae	Native	Woody	Fleshy	2	Spring	MOAR	MOAR0001590	2010	5/27/2010	5	2010	2010	2010-5	6	2010-6	2010-4	2010-3	2010-2	During	Not	wet woods along lake Silver Lake Park, 0.36 km SSE of the nature center, along upper end of Silver Lake 40.11261 -74.857942 +-1966m	Bucks	Wet Woods		147	171.0232139
Viburnum	recognitum		Adoxaceae	Native	Woody	Fleshy	2	Spring	MOAR	MOAR0001592	2010	5/21/2010	5	2010	2010	2010-5	6	2010-6	2010-4	2010-3	2010-2	During	Not	low, wet woods along creek Black Ditch Park, between Green Lane and PA Turnpike, along Black Ditch Creek 40.147061 -74.844716 +-1000m	Bucks	Wet Woods		141	165.0232139
Viburnum	recognitum		Adoxaceae	Native	Woody	Fleshy	2	Spring	MOAR	MOAR0001593	2010	5/21/2010	5	2010	2010	2010-5	6	2010-6	2010-4	2010-3	2010-2	During	Not	low, wet woods on lake Black Ditch Park, 0.38 km SW of PA Turnpike bridge over Mill Creek, W side of Magnolia Lake 40.147061 -74.844716 +-1000m	Bucks	Wet Woods		141	165.0232139
Viburnum	recognitum		Adoxaceae	Native	Woody	Fleshy	2	Spring	MOAR	MOAR0001595	2010	5/25/2010	5	2010	2010	2010-5	6	2010-6	2010-4	2010-3	2010-2	Pre	Not	wet area in coastal plain forest between road and river 1.4 km SE of Andalusia, Pen Ryn Mansion site between State Road and Delaware River 40.060645 -74.959637 +-3286m	Bucks	Wet Area		145	169.0232139
Viburnum	recognitum		Adoxaceae	Native	Woody	Fleshy	2	Spring	PH	PH00268729	1882	6/10/1882	6	1882	1882	1882-6	7	1882-7	1882-5	1882-4	1882-3	During	Not	banks of Bushkill Creek Easton	Northampton	Creek Bank		161	185.0232139
Viburnum	recognitum		Adoxaceae	Native	Woody	Fleshy	2	Spring	PH	PH00268700	1886	6/9/1886	6	1886	1886	1886-6	7	1886-7	1886-5	1886-4	1886-3	During	Not	Along Delaware River Monroe	Bucks	Bank		160	184.0232139
Viburnum	recognitum		Adoxaceae	Native	Woody	Fleshy	2	Spring	PH	PH00268730	1892	6/11/1892	6	1892	1892	1892-6	7	1892-7	1892-5	1892-4	1892-3	During	Not	Pot Rock Above Easton	Northampton	Not Listed	Missing Habitat	163	187.0232139
Viburnum	recognitum		Adoxaceae	Native	Woody	Fleshy	2	Spring	PH	PH00268728	1898	6/8/1898	6	1898	1898	1898-6	7	1898-7	1898-5	1898-4	1898-3	During	Not	Pot Rock on the Delaware�above Easton	Northampton	Shore		159	183.0232139
Viburnum	recognitum		Adoxaceae	Native	Woody	Fleshy	2	Spring	MCA	MCA0026540	1907	6/22/1907	6	1907	1907	1907-6	7	1907-7	1907-5	1907-4	1907-3	Post	Not	along Lehigh River; about 1 1/4 miles ESE of Center Square, Allentown 40.595306 -75.449631 +-529m	Lehigh	Not Listed	Missing Habitat	173	197.0232139
Viburnum	recognitum		Adoxaceae	Native	Woody	Fleshy	2	Spring	MCA	MCA0026542	1907	6/22/1907	6	1907	1907	1907-6	7	1907-7	1907-5	1907-4	1907-3	During	Not	along Stahlnecker's Lane about 2 1/8 miles ESE of Center Square, Allentown 40.59045 -75.434201 +-762m	Lehigh	Lane		173	197.0232139
Viburnum	recognitum		Adoxaceae	Native	Woody	Fleshy	2	Spring	MCA	MCA0026543	1907	6/22/1907	6	1907	1907	1907-6	7	1907-7	1907-5	1907-4	1907-3	During	Not	on a spur of the South Mountains along Lehigh River; along L.V. Railroad about 1 5/8 miles ESE of Center Square, Allentown 40.593225 -75.443018 +-620m	Lehigh	Mountain Road		173	197.0232139
Viburnum	recognitum		Adoxaceae	Native	Woody	Fleshy	2	Spring	PH	PH00268734	1908	6/27/1908	6	1908	1908	1908-6	7	1908-7	1908-5	1908-4	1908-3	Post	Not	Johnsonville	Northampton	Not Listed	Missing Habitat	179	203.0232139
Viburnum	recognitum		Adoxaceae	Native	Woody	Fleshy	2	Spring	PH	PH00268738	1908	6/11/1908	6	1908	1908	1908-6	7	1908-7	1908-5	1908-4	1908-3	During	Not	Wind Gap	Northampton	Not Listed	Missing Habitat	163	187.0232139
Viburnum	recognitum		Adoxaceae	Native	Woody	Fleshy	2	Spring	MCA	MCA0026518	1908	6/11/1908	6	1908	1908	1908-6	7	1908-7	1908-5	1908-4	1908-3	During	Not	Wind Gap, west 40.848151 -75.291569 +-1943m	Northampton	Moist Soil		163	187.0232139
Viburnum	recognitum		Adoxaceae	Native	Woody	Fleshy	2	Spring	PH	PH00268758	1911	6/1/1911	6	1911	1911	1911-6	6	1911-6	1911-5	1911-4	1911-3	During	Not	2 mi N of Slatington, near Lehigh Gap School House	Lehigh	Thickets		152	176.0232139
Viburnum	recognitum		Adoxaceae	Native	Woody	Fleshy	2	Spring	PH	PH00268692	1920	6/12/1920	6	1920	1920	1920-6	7	1920-7	1920-5	1920-4	1920-3	During	Not	near the village of Lahaska	Bucks	Moist Woods		164	188.0232139
Viburnum	recognitum		Adoxaceae	Native	Woody	Fleshy	2	Spring	PH	PH00268696	1926	6/20/1926	6	1926	1926	1926-6	7	1926-7	1926-5	1926-4	1926-3	During	Not	Gaddes Run near Wismer, Point Pleasant	Bucks	Meadow Swale		171	195.0232139
Viburnum	recognitum		Adoxaceae	Native	Woody	Fleshy	2	Spring	PH	PH00268774	1938	6/5/1938	6	1938	1938	1938-6	6	1938-6	1938-5	1938-4	1938-3	During	Not	Kutztown, along Sacony Creek, SE of town	Berks	Creek Bank		156	180.0232139
Viburnum	recognitum		Adoxaceae	Native	Woody	Fleshy	2	Spring	PH	PH00268772	1939	6/7/1939	6	1939	1939	1939-6	7	1939-7	1939-5	1939-4	1939-3	Post	Not	just W of Sigmund	Lehigh	Woods		158	182.0232139
Viburnum	recognitum		Adoxaceae	Native	Woody	Fleshy	2	Spring	PH	PH00268757	1940	6/17/1940	6	1940	1940	1940-6	7	1940-7	1940-5	1940-4	1940-3	Post	Not	woods along Saucon Creek�just W of Hellertown 40.579544 -75.345505 +-21m	Northampton	Woods		169	193.0232139
Viburnum	recognitum		Adoxaceae	Native	Woody	Fleshy	2	Spring	PH	PH00268741	1941	6/10/1941	6	1941	1941	1941-6	7	1941-7	1941-5	1941-4	1941-3	During	Not	1 mi NE of Moorestown	Northampton	Swale		161	185.0232139
Viburnum	recognitum		Adoxaceae	Native	Woody	Fleshy	2	Spring	PH	PH00268743	1941	6/10/1941	6	1941	1941	1941-6	7	1941-7	1941-5	1941-4	1941-3	During	Not	0.25 mi W of Aluta; 40.770871 -75.321572	Northampton	Swale		161	185.0232139
Viburnum	recognitum		Adoxaceae	Native	Woody	Fleshy	2	Spring	PH	PH00268756	1941	6/10/1941	6	1941	1941	1941-6	7	1941-7	1941-5	1941-4	1941-3	Post	Not	0.25 mi W of Aluta	Northampton	Dry Open Wodos		161	185.0232139
Viburnum	recognitum		Adoxaceae	Native	Woody	Fleshy	2	Spring	PH	PH00268742	1942	6/9/1942	6	1942	1942	1942-6	7	1942-7	1942-5	1942-4	1942-3	During	Not	1.5 mi N of Newtown	Northampton	Swale		160	184.0232139
Viburnum	recognitum		Adoxaceae	Native	Woody	Fleshy	2	Spring	PH	PH00268691	1948	6/6/1948	6	1948	1948	1948-6	7	1948-7	1948-5	1948-4	1948-3	During	Not	along Bristol Road, ca 1 mi NW of Hartsville	Bucks	Old Field		158	182.0232139
Viburnum	recognitum		Adoxaceae	Native	Woody	Fleshy	2	Spring	PH	PH00268702	1950	6/4/1950	6	1950	1950	1950-6	6	1950-6	1950-5	1950-4	1950-3	Pre	Not	Bucks, 1.25 mi WSW of Tradesville	Bucks	Woods		155	179.0232139
Viburnum	recognitum		Adoxaceae	Native	Woody	Fleshy	2	Spring	PH	PH00268763	1950	6/22/1950	6	1950	1950	1950-6	7	1950-7	1950-5	1950-4	1950-3	During	Not	1 mi S of Laurys Station	Lehigh	Woods		173	197.0232139
Viburnum	recognitum		Adoxaceae	Native	Woody	Fleshy	2	Spring	PH	PH00268767	1952	6/7/1952	6	1952	1952	1952-6	7	1952-7	1952-5	1952-4	1952-3	Pre	Not	marshy opening in open-scrubby-wooded largely low marshy area 2.25 mi ENE of Hosensack crossroads	Lehigh	Marshy Area		159	183.0232139
Viburnum	recognitum		Adoxaceae	Native	Woody	Fleshy	2	Spring	PH	PH00268768	1952	6/14/1952	6	1952	1952	1952-6	7	1952-7	1952-5	1952-4	1952-3	During	Not	in an open-scrubby-wooded marshy area E of road approx. 2 1/4 - 2 3/8 miles SW of Locust Valley, post office crossroads 40.481563 -75.425932 +-3316m	Lehigh	Marshy Area		166	190.0232139
Viburnum	recognitum		Adoxaceae	Native	Woody	Fleshy	2	Spring	PH	PH00268770	1954	6/9/1954	6	1954	1954	1954-6	7	1954-7	1954-5	1954-4	1954-3	During	Not	between L.V. Railroad branch and Cedar Creek not far N of road (extension of Lawrence St.) near Hawk's Mill 40.612704 -75.592369 +-29888m	Lehigh	Roadside		160	184.0232139
Viburnum	recognitum		Adoxaceae	Native	Woody	Fleshy	2	Spring	MCA	MCA0026545	1954	6/14/1954	6	1954	1954	1954-6	7	1954-7	1954-5	1954-4	1954-3	During	Not	E of road approx. 2 1/4 - 2 3/8 miles SW of Locust Valley, post office crossroads 0.481563 -75.425932 +-3316m	Lehigh	Marshy Area		165	189.0232139
Viburnum	recognitum		Adoxaceae	Native	Woody	Fleshy	2	Spring	PH	PH00268781	1955	6/7/1955	6	1955	1955	1955-6	7	1955-7	1955-5	1955-4	1955-3	During	Not	1 mi S of Huffs Church	Berks	Moist Abandoned Field		158	182.0232139
Viburnum	recognitum		Adoxaceae	Native	Woody	Fleshy	2	Spring	PH	PH00268779	1956	6/7/1956	6	1956	1956	1956-6	7	1956-7	1956-5	1956-4	1956-3	Pre	Not	abandoned nursery West Reading	Berks	Abandoned Nursery		159	183.0232139
Viburnum	recognitum		Adoxaceae	Native	Woody	Fleshy	2	Spring	MCA	MCA0026519	1957	6/14/1957	6	1957	1957	1957-6	7	1957-7	1957-5	1957-4	1957-3	During	Not	just W of Wind Gap 40.848151 -75.291569 +-1943m	Northampton	Woods		165	189.0232139
Viburnum	recognitum		Adoxaceae	Native	Woody	Fleshy	2	Spring	MCA	MCA0026557	1958	6/5/1958	6	1958	1958	1958-6	6	1958-6	1958-5	1958-4	1958-3	During	Not	near Ford Rd. ca. 1/2 mile SW of Midway 40.120286 -74.889452 +-3272m	Bucks	Thickets		156	180.0232139
Viburnum	recognitum		Adoxaceae	Native	Woody	Fleshy	2	Spring	MCA	MCA0026548	1960	6/7/1960	6	1960	1960	1960-6	7	1960-7	1960-5	1960-4	1960-3	During	Not	2 miles E of Center Square, Allentown 40.602235 -75.433499 +-3649m	Lehigh	Woods		159	183.0232139
Viburnum	recognitum		Adoxaceae	Native	Woody	Fleshy	2	Spring	PH	PH00268704	1961	6/2/1961	6	1961	1961	1961-6	6	1961-6	1961-5	1961-4	1961-3	Pre	Not	1.375 mi SSW of Churchville	Bucks	Damp Slope		153	177.0232139
Viburnum	recognitum		Adoxaceae	Native	Woody	Fleshy	2	Spring	MCA	MCA0026534	1966	6/13/1966	6	1966	1966	1966-6	7	1966-7	1966-5	1966-4	1966-3	During	Not	1 1/2 miles S of Shoenersville 40.641692 -75.424626 +-4260m	Lehigh	Bushy Field		164	188.0232139
Viburnum	recognitum		Adoxaceae	Native	Woody	Fleshy	2	Spring	MOAR	MOAR0001597	2009	6/2/2009	6	2009	2009	2009-6	6	2009-6	2009-5	2009-4	2009-3	During	Not	Phalaris-dominated marsh in the headwaters of creek 0.65 km NW of Rocky Valley, headwaters of Hickon Creek 40.505903 -75.372564 +-3105m	Bucks	Marsh		153	177.0232139
Viburnum	recognitum		Adoxaceae	Native	Woody	Fleshy	2	Spring	MOAR	MOAR0001596	2015	6/4/2015	6	2015	2015	2015-6	6	2015-6	2015-5	2015-4	2015-3	During	Not	shrub dominated wetland 4.8 km SSE of Kulptown, Hopewell Furnace National Historic Site, W side of Route 345 40.204565 -75.774275 +-3361m	Berks	Wetland		155	179.0232139
Viola	sagittata		Violaceae	Native	Herbaceous	Dry	3	Spring	PH	PH00453331	1884	4/30/1884	4	1884	1884	1884-4	6	1884-6	1884-3	1884-2	1884-1	During	Not	West Chesnut Hill Easton	Northampton	Hill		121	163.2372724
Viola	sagittata		Violaceae	Native	Herbaceous	Dry	3	Spring	PH	PH00453194	1899	4/29/1899	4	1899	1899	1899-4	6	1899-6	1899-3	1899-2	1899-1	During	Not	N. Sellersville	Bucks	Not Listed	Missing Habitat	119	161.2372724
Viola	sagittata		Violaceae	Native	Herbaceous	Dry	3	Spring	PH	PH00453310	1900	4/20/1900	4	1900	1900	1900-4	6	1900-6	1900-3	1900-2	1900-1	During	Not	Dry woods Seemsville	Northampton	Woods		111	153.2372724
Viola	sagittata		Violaceae	Native	Herbaceous	Dry	3	Spring	PH	PH00453309	1900	4/21/1900	4	1900	1900	1900-4	6	1900-6	1900-3	1900-2	1900-1	During	Not	Kreidersville	Northampton	Woods		112	154.2372724
Viola	sagittata		Violaceae	Native	Herbaceous	Dry	3	Spring	MCA	16093	1907	4/28/1907	4	1907	1907	1907-4	6	1907-6	1907-3	1907-2	1907-1	During	Not	Roadside about midway between Siegersville and Kernsville	Lehigh	Roadside		118	160.2372724
Viola	sagittata		Violaceae	Native	Herbaceous	Dry	3	Spring	PH	PH00453364	1908	4/25/1908	4	1908	1908	1908-4	6	1908-6	1908-3	1908-2	1908-1	During	Not	Near Kernsville	Lehigh	Not Listed	Missing Habitat	116	158.2372724
Viola	sagittata		Violaceae	Native	Herbaceous	Dry	3	Spring	PH	PH00453376	1908	4/28/1908	4	1908	1908	1908-4	6	1908-6	1908-3	1908-2	1908-1	During	Not	Along base of mountains ab n. of Slatedale	Lehigh	Mountain Base		119	161.2372724
Viola	sagittata		Violaceae	Native	Herbaceous	Dry	3	Spring	PH	PH00453282	1909	4/26/1909	4	1909	1909	1909-4	6	1909-6	1909-3	1909-2	1909-1	During	Not	Baseball grounds 1 mile n. of Bangor	Northampton	Baseball Grounds		116	158.2372724
Viola	sagittata		Violaceae	Native	Herbaceous	Dry	3	Spring	PH	PH00453198	1910	4/10/1910	4	1910	1910	1910-4	5	1910-5	1910-3	1910-2	1910-1	During	Not	Along road s. to e. of Top Rock Nockamixon Rocks	Bucks	Roadside		100	142.2372724
Viola	sagittata		Violaceae	Native	Herbaceous	Dry	3	Spring	PH	PH00453190	1916	4/24/1916	4	1916	1916	1916-4	6	1916-6	1916-3	1916-2	1916-1	Pre	Not	Upland meadow Bridgeton Pa	Bucks	Meadow		115	157.2372724
Viola	sagittata		Violaceae	Native	Herbaceous	Dry	3	Spring	MCA	16089	1921	4/24/1921	4	1921	1921	1921-4	6	1921-6	1921-3	1921-2	1921-1	During	Not	Open roadside embankment ab 1/8 mile n.e. by e. of Walbert's (RR) station	Lehigh	Roadside		114	156.2372724
Viola	sagittata		Violaceae	Native	Herbaceous	Dry	3	Spring	PH	PH00453155	1939	4/20/1939	4	1939	1939	1939-4	6	1939-6	1939-3	1939-2	1939-1	During	Not	Shale bank 3.5 miles w.n.w. of Bethel	Berks	Shale Bank		110	152.2372724
Viola	sagittata		Violaceae	Native	Herbaceous	Dry	3	Spring	PH	PH00453300	1942	4/25/1942	4	1942	1942	1942-4	6	1942-6	1942-3	1942-2	1942-1	During	Not	Dry woods 1.25 miles e. of Hellertown	Northampton	Woods		115	157.2372724
Viola	sagittata		Violaceae	Native	Herbaceous	Dry	3	Spring	PH	PH00453162	1949	4/21/1949	4	1949	1949	1949-4	6	1949-6	1949-3	1949-2	1949-1	During	Not	Dry woods western slope of Fancy Hill just n. of Earlville	Berks	Woods		111	153.2372724
Viola	sagittata		Violaceae	Native	Herbaceous	Dry	3	Spring	PH	PH00453206	1961	4/22/1961	4	1961	1961	1961-4	6	1961-6	1961-3	1961-2	1961-1	During	Not	Dry sterile sandy clay of s. facing railroad cut 1 mile s.w. of Yardley	Bucks	Clay		112	154.2372724
Viola	sagittata		Violaceae	Native	Herbaceous	Dry	3	Spring	MCA	16095	1961	4/21/1961	4	1961	1961	1961-4	6	1961-6	1961-3	1961-2	1961-1	During	Not	2 miles n.w. of Hosensack	Lehigh	Bank		111	153.2372724
Viola	sagittata		Violaceae	Native	Herbaceous	Dry	3	Spring	PH	PH00453191	1873	5/10/1873	5	1873	1873	1873-5	6	1873-6	1873-4	1873-3	1873-2	During	Not	Doylestown	Bucks	Not Listed	Missing Habitat	130	172.2372724
Viola	sagittata		Violaceae	Native	Herbaceous	Dry	3	Spring	PH	PH00453289	1884	5/16/1884	5	1884	1884	1884-5	7	1884-7	1884-4	1884-3	1884-2	During	Not	Easton Pa	Northampton	Roadside		137	179.2372724
Viola	sagittata		Violaceae	Native	Herbaceous	Dry	3	Spring	PH	PH00453188	1886	5/28/1886	5	1886	1886	1886-5	7	1886-7	1886-4	1886-3	1886-2	During	Not	Buckingham Pa	Bucks	Not Listed	Missing Habitat	148	190.2372724
Viola	sagittata		Violaceae	Native	Herbaceous	Dry	3	Spring	PH	PH00453193	1886	5/5/1886	5	1886	1886	1886-5	6	1886-6	1886-4	1886-3	1886-2	During	Not	Buckingham Pa	Bucks	Not Listed	Missing Habitat	125	167.2372724
Viola	sagittata		Violaceae	Native	Herbaceous	Dry	3	Spring	PH	PH00453180	1894	5/12/1894	5	1894	1894	1894-5	6	1894-6	1894-4	1894-3	1894-2	During	Not	Tullytown	Bucks	Not Listed	Missing Habitat	132	174.2372724
Viola	sagittata		Violaceae	Native	Herbaceous	Dry	3	Spring	PH	PH00452379	1899	5/12/1899	5	1899	1899	1899-5	6	1899-6	1899-4	1899-3	1899-2	During	Not	Blooming Glen	Bucks	Not Listed	Missing Habitat	132	174.2372724
Viola	sagittata		Violaceae	Native	Herbaceous	Dry	3	Spring	PH	PH00453208	1899	5/15/1899	5	1899	1899	1899-5	6	1899-6	1899-4	1899-3	1899-2	During	Not	Near Sellersville	Bucks	Not Listed	Missing Habitat	135	177.2372724
Viola	sagittata		Violaceae	Native	Herbaceous	Dry	3	Spring	PH	PH00453176	1899	5/31/1899	5	1899	1899	1899-5	7	1899-7	1899-4	1899-3	1899-2	Pre	Not	Tullytown	Bucks	Not Listed	Missing Habitat	151	193.2372724
Viola	sagittata		Violaceae	Native	Herbaceous	Dry	3	Spring	PH	PH00453175	1899	5/5/1899	5	1899	1899	1899-5	6	1899-6	1899-4	1899-3	1899-2	During	Not	Damp bank cemetary Sellersville Bucks County	Bucks	Bank		125	167.2372724
Viola	sagittata		Violaceae	Native	Herbaceous	Dry	3	Spring	PH	PH00453201	1899	5/7/1899	5	1899	1899	1899-5	6	1899-6	1899-4	1899-3	1899-2	During	Not	Railroad bank Sellersville cemetary	Bucks	Railroad		127	169.2372724
Viola	sagittata		Violaceae	Native	Herbaceous	Dry	3	Spring	PH	PH00453211	1899	5/7/1899	5	1899	1899	1899-5	6	1899-6	1899-4	1899-3	1899-2	Post	Not	Rockhill Township	Bucks	Not Listed	Missing Habitat	127	169.2372724
Viola	sagittata		Violaceae	Native	Herbaceous	Dry	3	Spring	PH	PH00453177	1900	5/12/1900	5	1900	1900	1900-5	6	1900-6	1900-4	1900-3	1900-2	During	Not	Tullytown	Bucks	Not Listed	Missing Habitat	133	175.2372724
Viola	sagittata		Violaceae	Native	Herbaceous	Dry	3	Spring	PH	PH00453363	1901	5/4/1901	5	1901	1901	1901-5	6	1901-6	1901-4	1901-3	1901-2	During	Not	Near Mountainville	Lehigh	Not Listed	Missing Habitat	124	166.2372724
Viola	sagittata		Violaceae	Native	Herbaceous	Dry	3	Spring	PH	PH00453302	1901	5/9/1901	5	1901	1901	1901-5	6	1901-6	1901-4	1901-3	1901-2	Post	Not	Dry dusty roadside Easton Pa	Northampton	Roadside		129	171.2372724
Viola	sagittata		Violaceae	Native	Herbaceous	Dry	3	Spring	PH	PH00453313	1901	5/9/1901	5	1901	1901	1901-5	6	1901-6	1901-4	1901-3	1901-2	During	Not	Illegible Easton	Northampton	Field		129	171.2372724
Viola	sagittata		Violaceae	Native	Herbaceous	Dry	3	Spring	PH	PH00453202	1902	5/29/1902	5	1902	1902	1902-5	7	1902-7	1902-4	1902-3	1902-2	Pre	Not	Cemetary Sellersville	Bucks	Illegible	Missing Habitat	149	191.2372724
Viola	sagittata		Violaceae	Native	Herbaceous	Dry	3	Spring	PH	PH00453205	1906	5/6/1906	5	1906	1906	1906-5	6	1906-6	1906-4	1906-3	1906-2	During	Not	Illegible	Bucks	Not Listed	Missing Habitat	126	168.2372724
Viola	sagittata		Violaceae	Native	Herbaceous	Dry	3	Spring	MCA	16090	1907	5/4/1907	5	1907	1907	1907-5	6	1907-6	1907-4	1907-3	1907-2	During	Not	Along lane up mountain from Stahlnecker's ab 2 miles s.e. by e. of Center Square, Allentown	Lehigh	Mountain Lane		124	166.2372724
Viola	sagittata		Violaceae	Native	Herbaceous	Dry	3	Spring	PH	PH00397905	1907	5/4/1907	5	1907	1907	1907-5	6	1907-6	1907-4	1907-3	1907-2	During	Not	Along mountain road ab 1.75 miles e. by s.e. of Center Square Allentown	Lehigh	Roadside		124	166.2372724
Viola	sagittata		Violaceae	Native	Herbaceous	Dry	3	Spring	PH	PH00453353	1907	5/4/1907	5	1907	1907	1907-5	6	1907-6	1907-4	1907-3	1907-2	During	Not	Lane ab 2 miles s.e. by e. of Center Square Allentown	Lehigh	Roadside		124	166.2372724
Viola	sagittata		Violaceae	Native	Herbaceous	Dry	3	Spring	PH	PH00453361	1907	5/4/1907	5	1907	1907	1907-5	6	1907-6	1907-4	1907-3	1907-2	During	Not	Lane about 2 miles s.e. by e. of Center Square Allentown	Lehigh	Lane		124	166.2372724
Viola	sagittata		Violaceae	Native	Herbaceous	Dry	3	Spring	MCA	16091	1908	5/9/1908	5	1908	1908	1908-5	6	1908-6	1908-4	1908-3	1908-2	During	Not	In the vicinity of streamlet and the J. Barnes farm ab 1.25 miles s.w. of Mountainville, P.O.	Lehigh	Streamlet		130	172.2372724
Viola	sagittata		Violaceae	Native	Herbaceous	Dry	3	Spring	PH	PH00397904	1908	5/9/1908	5	1908	1908	1908-5	6	1908-6	1908-4	1908-3	1908-2	During	Not	Woods ab 1.25 miles s.w. of Mountainville, P.O.	Lehigh	Woods		130	172.2372724
Viola	sagittata		Violaceae	Native	Herbaceous	Dry	3	Spring	PH	PH00453362	1908	5/9/1908	5	1908	1908	1908-5	6	1908-6	1908-4	1908-3	1908-2	During	Not	Woods about `1.25 miles s.w. of Mountainville, P.O.	Lehigh	Woods		130	172.2372724
Viola	sagittata		Violaceae	Native	Herbaceous	Dry	3	Spring	PH	PH00453340	1908	5/16/1908	5	1908	1908	1908-5	7	1908-7	1908-4	1908-3	1908-2	Post	Not	Woods ab 1.25 miles s.w. of Mountainville, P.O.	Lehigh	Woods		137	179.2372724
Viola	sagittata		Violaceae	Native	Herbaceous	Dry	3	Spring	MCA	16092	1908	5/16/1908	5	1908	1908	1908-5	7	1908-7	1908-4	1908-3	1908-2	Post	Not	Woods along base of slope about 1 mile s.w. of Mountainville, P.O.	Lehigh	Woods		137	179.2372724
Viola	sagittata		Violaceae	Native	Herbaceous	Dry	3	Spring	PH	PH00453336	1908	5/31/1908	5	1908	1908	1908-5	7	1908-7	1908-4	1908-3	1908-2	During	Not	Dry soil in quarry between road and LVRR ab 1.5 miles e. by s.e. of Center Square Allentown	Lehigh	Quarry		152	194.2372724
Viola	sagittata		Violaceae	Native	Herbaceous	Dry	3	Spring	PH	PH00453273	1910	5/1/1910	5	1910	1910	1910-5	6	1910-6	1910-4	1910-3	1910-2	During	Not	Meadows along w. branch of Mill Creek ab .75 mile n.w. of Weisenberg, P.O.	Lehigh	Meadow		121	163.2372724
Viola	sagittata		Violaceae	Native	Herbaceous	Dry	3	Spring	PH	PH00453368	1910	5/1/1910	5	1910	1910	1910-5	6	1910-6	1910-4	1910-3	1910-2	During	Not	Woods on n. side of w. brnach of Mill creek about .75 mile n.w. of Weisenberg, P.O.	Lehigh	Woods		121	163.2372724
Viola	sagittata		Violaceae	Native	Herbaceous	Dry	3	Spring	PH	PH00453373	1910	5/1/1910	5	1910	1910	1910-5	6	1910-6	1910-4	1910-3	1910-2	During	Not	Woods just n. of West branch of Mill creek ab .75 mile n.w. of Weisenberg, P.O.	Lehigh	Woods		121	163.2372724
Viola	sagittata		Violaceae	Native	Herbaceous	Dry	3	Spring	MCA	16096	1911	5/7/1911	5	1911	1911	1911-5	6	1911-6	1911-4	1911-3	1911-2	During	Not	Vicinity of the marshy, etc. meadows along Trout Creek ab 1.25 miles e. by s.e. of Bake-oven Knob	Lehigh	Marshy Meadow		127	169.2372724
Viola	sagittata		Violaceae	Native	Herbaceous	Dry	3	Spring	PH	PH00453358	1911	5/7/1911	5	1911	1911	1911-5	6	1911-6	1911-4	1911-3	1911-2	During	Not	Marshy meadows along Trout Creek ab 1.25 miles e. by s.e. of Bake-oven Knob	Lehigh	Meadow		127	169.2372724
Viola	sagittata		Violaceae	Native	Herbaceous	Dry	3	Spring	PH	PH00397907	1911	5/13/1911	5	1911	1911	1911-5	6	1911-6	1911-4	1911-3	1911-2	During	Not	Along the streamlet on Triassic Ridge ab 1 mile s.e. by s. of Spring Valley	Lehigh	Streamlet		133	175.2372724
Viola	sagittata		Violaceae	Native	Herbaceous	Dry	3	Spring	PH	PH00453366	1911	5/14/1911	5	1911	1911	1911-5	6	1911-6	1911-4	1911-3	1911-2	During	Not	Woods along road about 1 mile s.w. of Schnecksville	Lehigh	Not Listed	Missing Habitat	134	176.2372724
Viola	sagittata		Violaceae	Native	Herbaceous	Dry	3	Spring	MCA	16073	1912	5/4/1912	5	1912	1912	1912-5	6	1912-6	1912-4	1912-3	1912-2	During	Not	Hillside just below (s.w.) of Lehigh Gap (LVRR) station	Lehigh	Hillside		125	167.2372724
Viola	sagittata		Violaceae	Native	Herbaceous	Dry	3	Spring	PH	PH00453346	1912	5/4/1912	5	1912	1912	1912-5	6	1912-6	1912-4	1912-3	1912-2	During	Not	2 miles n. of Sladedale	Lehigh	Not Listed	Missing Habitat	125	167.2372724
Viola	sagittata		Violaceae	Native	Herbaceous	Dry	3	Spring	PH	PH00453360	1912	5/4/1912	5	1912	1912	1912-5	6	1912-6	1912-4	1912-3	1912-2	During	Not	Hillside near rivulet just below LVRR Lehigh Gap station	Lehigh	Hillside		125	167.2372724
Viola	sagittata		Violaceae	Native	Herbaceous	Dry	3	Spring	PH	PH00453342	1912	5/11/1912	5	1912	1912	1912-5	6	1912-6	1912-4	1912-3	1912-2	During	Not	Along PRR about midway between Hosensack and Zionsville	Lehigh	Railroad		132	174.2372724
Viola	sagittata		Violaceae	Native	Herbaceous	Dry	3	Spring	PH	PH00453351	1912	5/15/1912	5	1912	1912	1912-5	6	1912-6	1912-4	1912-3	1912-2	During	Not	2.25 miles n.w. of Slatedale	Lehigh	Not Listed	Missing Habitat	136	178.2372724
Viola	sagittata		Violaceae	Native	Herbaceous	Dry	3	Spring	MCA	16076	1912	5/19/1912	5	1912	1912	1912-5	7	1912-7	1912-4	1912-3	1912-2	During	Not	Roadside on Mill Hill ab .75 mile s.e. of Hosensack, P.O.	Lehigh	Roadside		140	182.2372724
Viola	sagittata		Violaceae	Native	Herbaceous	Dry	3	Spring	PH	PH00453348	1912	5/19/1912	5	1912	1912	1912-5	7	1912-7	1912-4	1912-3	1912-2	During	Not	Woods on w. slope of Kill Hill ab .75 mile s.e. of Hosensack	Lehigh	Woods		140	182.2372724
Viola	sagittata		Violaceae	Native	Herbaceous	Dry	3	Spring	PH	PH00453292	1912	5/11/1912	5	1912	1912	1912-5	6	1912-6	1912-4	1912-3	1912-2	During	Not	Dry woods w. near Jacoby Cr. Mount Bethel	Northampton	Woods		132	174.2372724
Viola	sagittata		Violaceae	Native	Herbaceous	Dry	3	Spring	PH	PH00453370	1917	5/13/1917	5	1917	1917	1917-5	6	1917-6	1917-4	1917-3	1917-2	During	Not	Open grassy place beside S&LRR ab 1 mile w. by sl. S.w. of Best station	Lehigh	Grassy Place		133	175.2372724
Viola	sagittata		Violaceae	Native	Herbaceous	Dry	3	Spring	PH	PH00397911	1918	5/11/1918	5	1918	1918	1918-5	6	1918-6	1918-4	1918-3	1918-2	During	Not	Along PRR ab midway between Hosensack and Zionsville	Lehigh	Railroad		131	173.2372724
Viola	sagittata		Violaceae	Native	Herbaceous	Dry	3	Spring	PH	PH00453186	1919	5/3/1919	5	1919	1919	1919-5	6	1919-6	1919-4	1919-3	1919-2	During	Not	Moist open hillside slope near the village of Durham	Bucks	Slope		123	165.2372724
Viola	sagittata		Violaceae	Native	Herbaceous	Dry	3	Spring	PH	PH00453174	1920	5/22/1920	5	1920	1920	1920-5	7	1920-7	1920-4	1920-3	1920-2	During	Not	Quakertown	Bucks	Not Listed	Missing Habitat	143	185.2372724
Viola	sagittata		Violaceae	Native	Herbaceous	Dry	3	Spring	PH	PH00453187	1921	5/14/1921	5	1921	1921	1921-5	6	1921-6	1921-4	1921-3	1921-2	During	Not	Buckingham Mountain	Bucks	Not Listed	Missing Habitat	134	176.2372724
Viola	sagittata		Violaceae	Native	Herbaceous	Dry	3	Spring	MCA	16087	1921	5/8/1921	5	1921	1921	1921-5	6	1921-6	1921-4	1921-3	1921-2	During	Not	Open grassy embankment of a long abandoned RR cut ab 1.25 miles w. by s.w. of Wescoesville crossroads	Lehigh	Grassy Embankment		128	170.2372724
Viola	sagittata		Violaceae	Native	Herbaceous	Dry	3	Spring	PH	PH00453373	1922	5/7/1922	5	1922	1922	1922-5	6	1922-6	1922-4	1922-3	1922-2	During	Not	Open grassy roadside embankment about 1-3/8 miles w. by sl. S.w. of Shimerville crossroads	Lehigh	Roadside		127	169.2372724
Viola	sagittata		Violaceae	Native	Herbaceous	Dry	3	Spring	MCA	16088	1922	5/14/1922	5	1922	1922	1922-5	6	1922-6	1922-4	1922-3	1922-2	During	Not	Open grassy sides of P&RRR tracks about 7/8 mile n. by n.e. of Center Valley station	Lehigh	Railroad		134	176.2372724
Viola	sagittata		Violaceae	Native	Herbaceous	Dry	3	Spring	PH	PH00453337	1922	5/14/1922	5	1922	1922	1922-5	6	1922-6	1922-4	1922-3	1922-2	During	Not	Open grassy sides of P&RRR tracks about 7/8 mile n. by n.e. of Center Valley	Lehigh	Railroad		134	176.2372724
Viola	sagittata		Violaceae	Native	Herbaceous	Dry	3	Spring	PH	PH00397908	1923	5/6/1923	5	1923	1923	1923-5	6	1923-6	1923-4	1923-3	1923-2	During	Not	Open grassy place close to crest of slope ab 7/8 mile n. by n.w. of Corning RR station	Lehigh	Grassy Place		126	168.2372724
Viola	sagittata		Violaceae	Native	Herbaceous	Dry	3	Spring	MCA	16099	1924	5/18/1924	5	1924	1924	1924-5	7	1924-7	1924-4	1924-3	1924-2	During	Not	Open soil embankments of C&FRR at cemetery of church at Trexlertown	Lehigh	Railroad		139	181.2372724
Viola	sagittata		Violaceae	Native	Herbaceous	Dry	3	Spring	PH	PH00453156	1932	5/15/1932	5	1932	1932	1932-5	6	1932-6	1932-4	1932-3	1932-2	During	Not	Roadside near old storehouse .5 mile s. of Bernville	Berks	Roadside		136	178.2372724
Viola	sagittata		Violaceae	Native	Herbaceous	Dry	3	Spring	PH	PH00453216	1932	5/15/1932	5	1932	1932	1932-5	6	1932-6	1932-4	1932-3	1932-2	During	Not	Point Pleasant	Bucks	Illegible	Missing Habitat	136	178.2372724
Viola	sagittata		Violaceae	Native	Herbaceous	Dry	3	Spring	PH	PH00453149	1933	5/14/1933	5	1933	1933	1933-5	6	1933-6	1933-4	1933-3	1933-2	During	Not	Dry roadside 1.6 miles s.w. of Gouglersville	Berks	Roadside		134	176.2372724
Viola	sagittata		Violaceae	Native	Herbaceous	Dry	3	Spring	PH	PH00453158	1935	5/4/1935	5	1935	1935	1935-5	6	1935-6	1935-4	1935-3	1935-2	During	Not	Roadbank rich wooded slope along Hay Creek ab 2 miles s.s.w. of Birdsboro	Berks	Roadside		124	166.2372724
Viola	sagittata		Violaceae	Native	Herbaceous	Dry	3	Spring	PH	PH00453132	1935	5/19/1935	5	1935	1935	1935-5	7	1935-7	1935-4	1935-3	1935-2	During	Not	Dry healthy places near bog in a bog on the e. slope of Mt Penn 1 mile e. of Reading	Berks	Dry Bank		139	181.2372724
Viola	sagittata		Violaceae	Native	Herbaceous	Dry	3	Spring	PH	PH00453150	1935	5/26/1935	5	1935	1935	1935-5	7	1935-7	1935-4	1935-3	1935-2	Pre	Not	Thin dry woods near a wagon road near Hopewell Furnace	Berks	Woods		146	188.2372724
Viola	sagittata		Violaceae	Native	Herbaceous	Dry	3	Spring	PH	PH00453168	1936	5/16/1936	5	1936	1936	1936-5	7	1936-7	1936-4	1936-3	1936-2	Pre	Not	Border rocky woods Rittenhouse Gap 1.25 miles w. of Seisholtzville	Berks	Woods		137	179.2372724
Viola	sagittata		Violaceae	Native	Herbaceous	Dry	3	Spring	PH	PH00453154	1937	5/9/1937	5	1937	1937	1937-5	6	1937-6	1937-4	1937-3	1937-2	During	Not	Clay bank of woods road headwaters of Manatawny Creek 1 mile s.w. of Landis Store	Berks	Clay Bank		129	171.2372724
Viola	sagittata		Violaceae	Native	Herbaceous	Dry	3	Spring	PH	PH00453297	1937	5/15/1937	5	1937	1937	1937-5	6	1937-6	1937-4	1937-3	1937-2	During	Not	Dry open rocky slope Fox Gap 4.5 miles n. of Bangor	Northampton	Rocky Slope		135	177.2372724
Viola	sagittata		Violaceae	Native	Herbaceous	Dry	3	Spring	PH	PH00453319	1937	5/15/1937	5	1937	1937	1937-5	6	1937-6	1937-4	1937-3	1937-2	During	Not	Dry rocky wooded slope of Blue Mountain Fox Gap 3 miles n.w. of Johnsonville	Northampton	Wooded Slope		135	177.2372724
Viola	sagittata		Violaceae	Native	Herbaceous	Dry	3	Spring	PH	PH00453291	1937	5/31/1937	5	1937	1937	1937-5	7	1937-7	1937-4	1937-3	1937-2	Post	Not	Dry rocky woods head of Slateford Creek 2.5 miles w.s.w. of Slateford	Northampton	Woods		151	193.2372724
Viola	sagittata		Violaceae	Native	Herbaceous	Dry	3	Spring	PH	PH00453195	1938	5/1/1938	5	1938	1938	1938-5	6	1938-6	1938-4	1938-3	1938-2	Post	Not	Buckingham Mountain	Bucks	Not Listed	Missing Habitat	121	163.2372724
Viola	sagittata		Violaceae	Native	Herbaceous	Dry	3	Spring	PH	PH00453170	1939	5/4/1939	5	1939	1939	1939-5	6	1939-6	1939-4	1939-3	1939-2	During	Not	In open woods Park Reading	Berks	Open Woods		124	166.2372724
Viola	sagittata		Violaceae	Native	Herbaceous	Dry	3	Spring	PH	PH00453142	1939	5/11/1939	5	1939	1939	1939-5	6	1939-6	1939-4	1939-3	1939-2	During	Not	Woods road 3/8 mile s.w. of McKnights Gap	Berks	Roadside		131	173.2372724
Viola	sagittata		Violaceae	Native	Herbaceous	Dry	3	Spring	PH	PH00453276	1940	5/30/1940	5	1940	1940	1940-5	7	1940-7	1940-4	1940-3	1940-2	During	Not	Dry woods at base of Blue Mountain 1.5 miles n.e. of Danielsville	Northampton	Woods		151	193.2372724
Viola	sagittata		Violaceae	Native	Herbaceous	Dry	3	Spring	PH	PH00453279	1940	5/30/1940	5	1940	1940	1940-5	7	1940-7	1940-4	1940-3	1940-2	During	Not	Woods in Little Gap Blue Mountain 1.5 miles n.e. of Danielsville	Northampton	Woods		151	193.2372724
Viola	sagittata		Violaceae	Native	Herbaceous	Dry	3	Spring	PH	PH00453299	1940	5/30/1940	5	1940	1940	1940-5	7	1940-7	1940-4	1940-3	1940-2	During	Not	Woods Blue Mountain 1.5 miles n.e. of Danielsville	Northampton	Woods		151	193.2372724
Viola	sagittata		Violaceae	Native	Herbaceous	Dry	3	Spring	PH	PH00452538	1941	5/4/1941	5	1941	1941	1941-5	6	1941-6	1941-4	1941-3	1941-2	During	Not	Slightly sandy edge of woods by Horseshoe Trail ab. 2 miles n.w. of Plowville Berks County Pa	Berks	Woods		124	166.2372724
Viola	sagittata		Violaceae	Native	Herbaceous	Dry	3	Spring	PH	PH00453163	1941	5/4/1941	5	1941	1941	1941-5	6	1941-6	1941-4	1941-3	1941-2	During	Not	Dry soil beside Horseshoe Trail ab 2 miles n.w. of Plowville Berks Co Pa	Berks	Dry Soil		124	166.2372724
Viola	sagittata		Violaceae	Native	Herbaceous	Dry	3	Spring	PH	PH00453286	1942	5/3/1942	5	1942	1942	1942-5	6	1942-6	1942-4	1942-3	1942-2	During	Not	Dry wooded slope Green Hill along Lehigh River 1 mile e. of Steel City	Northampton	Wooded Slope		123	165.2372724
Viola	sagittata		Violaceae	Native	Herbaceous	Dry	3	Spring	PH	PH00453147	1943	5/9/1943	5	1943	1943	1943-5	6	1943-6	1943-4	1943-3	1943-2	During	Not	Wooded sidewalk Lorrain and Union Streets Reading	Berks	Roadside		129	171.2372724
Viola	sagittata		Violaceae	Native	Herbaceous	Dry	3	Spring	PH	PH00453330	1944	5/7/1944	5	1944	1944	1944-5	6	1944-6	1944-4	1944-3	1944-2	During	Not	Dry woods South Mountain .5 to 1 mile s.e. of Seidersville	Northampton	Woods		128	170.2372724
Viola	sagittata		Violaceae	Native	Herbaceous	Dry	3	Spring	PH	PH00453200	1945	5/13/1945	5	1945	1945	1945-5	6	1945-6	1945-4	1945-3	1945-2	Pre	Not	Low open thickets near Richelieu Road ca. 1 mile n.w. of Bensalem	Bucks	Open Thickets		133	175.2372724
Viola	sagittata		Violaceae	Native	Herbaceous	Dry	3	Spring	PH	PH00453128	1948	5/8/1948	5	1948	1948	1948-5	6	1948-6	1948-4	1948-3	1948-2	During	Not	Dry soil on a roadside bank on western edge of Mt Etna	Berks	Roadside		129	171.2372724
Viola	sagittata		Violaceae	Native	Herbaceous	Dry	3	Spring	PH	PH00452377	1948	5/9/1948	5	1948	1948	1948-5	6	1948-6	1948-4	1948-3	1948-2	During	Not	Margin of dry woods ca. 1 mile s. of Mechanicsville	Bucks	Woods		130	172.2372724
Viola	sagittata		Violaceae	Native	Herbaceous	Dry	3	Spring	PH	PH00453145	1949	5/4/1949	5	1949	1949	1949-5	6	1949-6	1949-4	1949-3	1949-2	During	Not	Road bank 1.5 miles e. of Bethel	Berks	Roadside		124	166.2372724
Viola	sagittata		Violaceae	Native	Herbaceous	Dry	3	Spring	PH	PH00453166	1950	5/14/1950	5	1950	1950	1950-5	6	1950-6	1950-4	1950-3	1950-2	During	Not	On a shaded bank of Birdsboro Reservoir 1.8 miles s.w. of Birdsboro	Berks	Bank		134	176.2372724
Viola	sagittata		Violaceae	Native	Herbaceous	Dry	3	Spring	PH	PH00453129	1950	5/20/1950	5	1950	1950	1950-5	7	1950-7	1950-4	1950-3	1950-2	During	Not	Dry sandy soil along railroad 0.3 mile w.s.w. of Shoemakersville	Berks	Railroad		140	182.2372724
Viola	sagittata		Violaceae	Native	Herbaceous	Dry	3	Spring	PH	PH00453141	1955	5/10/1955	5	1955	1955	1955-5	6	1955-6	1955-4	1955-3	1955-2	Post	Not	Abandoned field 1 mile n. of Banto	Berks	Field		130	172.2372724
Viola	sagittata		Violaceae	Native	Herbaceous	Dry	3	Spring	PH	PH00453173	1960	5/15/1960	5	1960	1960	1960-5	6	1960-6	1960-4	1960-3	1960-2	During	Not	Dry soil in the woods 1.4 miles n.w. of Morgantown	Berks	Woods		136	178.2372724
Viola	sagittata		Violaceae	Native	Herbaceous	Dry	3	Spring	PH	PH00453196	1961	5/5/1961	5	1961	1961	1961-5	6	1961-6	1961-4	1961-3	1961-2	During	Not	In dry acid humus on red shale slope 1 mile e. of Woodhill	Bucks	Shale Slope		125	167.2372724
Viola	sagittata		Violaceae	Native	Herbaceous	Dry	3	Spring	PH	PH00453344	1873	6/21/1873	6	1873	1873	1873-6	8	1873-8	1873-5	1873-4	1873-3	During	Not	Doylestown	Lehigh	Not Listed	Missing Habitat	172	214.2372724
Viola	sagittata		Violaceae	Native	Herbaceous	Dry	3	Spring	PH	PH00453184	1886	6/18/1886	6	1886	1886	1886-6	8	1886-8	1886-5	1886-4	1886-3	Post	Not	Kohls Hill, Durham	Bucks	Hillside		169	211.2372724
Viola	sagittata		Violaceae	Native	Herbaceous	Dry	3	Spring	PH	PH00453185	1901	6/9/1901	6	1901	1901	1901-6	7	1901-7	1901-5	1901-4	1901-3	Post	Not	Bycott Bucks County	Bucks	Not Listed	Missing Habitat	160	202.2372724
Viola	sagittata		Violaceae	Native	Herbaceous	Dry	3	Spring	PH	PH00453341	1908	6/9/1908	6	1908	1908	1908-6	7	1908-7	1908-5	1908-4	1908-3	During	Not	Woods ab 1.25 miles s.w. of Mountainville, P.O.	Lehigh	Woods		161	203.2372724
Viola	sagittata		Violaceae	Native	Herbaceous	Dry	3	Spring	PH	PH00397901	1911	6/25/1911	6	1911	1911	1911-6	8	1911-8	1911-5	1911-4	1911-3	Pre	Not	Marshy spot in lane near Trout creek e. of road leading over mountain at Bake-oven Knob	Lehigh	Marshy Place		176	218.2372724
Viola	sagittata		Violaceae	Native	Herbaceous	Dry	3	Spring	PH	PH00397902	1911	6/25/1911	6	1911	1911	1911-6	8	1911-8	1911-5	1911-4	1911-3	Pre	Not	Along a land at base of slope perhaps 1.5 miles n.e. of Bake-oven Knob	Lehigh	Slope		176	218.2372724
Viola	sagittata		Violaceae	Native	Herbaceous	Dry	3	Spring	PH	PH00397910	1912	6/22/1912	6	1912	1912	1912-6	8	1912-8	1912-5	1912-4	1912-3	Pre	Not	Woods along LVRR just above Treichler	Lehigh	Woods		174	216.2372724
Viola	sagittata		Violaceae	Native	Herbaceous	Dry	3	Spring	PH	PH00453295	1930	6/7/1930	6	1930	1930	1930-6	7	1930-7	1930-5	1930-4	1930-3	Pre	Not	Dry open bushy slope below Little Gap Blue Mountain n. of Danielsville	Northampton	Bushy Slope		158	200.2372724
Viola	sagittata		Violaceae	Native	Herbaceous	Dry	3	Spring	PH	PH00452386	1932	6/18/1932	6	1932	1932	1932-6	8	1932-8	1932-5	1932-4	1932-3	Pre	Not	Dense thickets in wet soil ab 1/8 mile n. of Gouglersville	Berks	Moist Thicket		170	212.2372724
Viola	sagittata		Violaceae	Native	Herbaceous	Dry	3	Spring	PH	PH00453161	1934	6/10/1934	6	1934	1934	1934-6	7	1934-7	1934-5	1934-4	1934-3	Pre	Not	Damp soil in a wooded ravine 2 miles w. of Birdsboro	Berks	Moist Woods		161	203.2372724
Viola	sagittata		Violaceae	Native	Herbaceous	Dry	3	Spring	PH	PH00453133	1934	6/30/1934	6	1934	1934	1934-6	8	1934-8	1934-5	1934-4	1934-3	Post	Not	Thin dry woods Ludwigs School 2 miles s.e. of Fleetwood	Berks	Woods		181	223.2372724
Viola	sagittata		Violaceae	Native	Herbaceous	Dry	3	Spring	PH	PH00452381	1936	6/9/1936	6	1936	1936	1936-6	7	1936-7	1936-5	1936-4	1936-3	Pre	Not	In wet woods 2.6 miles n.e. of Oley Furnace	Berks	Woods		161	203.2372724
Viola	sagittata		Violaceae	Native	Herbaceous	Dry	3	Spring	PH	PH00453164	1936	6/14/1936	6	1936	1936	1936-6	7	1936-7	1936-5	1936-4	1936-3	Pre	Not	On a dry cinder bank along the railroad just e. of Fleetwood	Berks	Cinders		166	208.2372724
Viola	sagittata		Violaceae	Native	Herbaceous	Dry	3	Spring	PH	PH00453127	1937	6/12/1937	6	1937	1937	1937-6	7	1937-7	1937-5	1937-4	1937-3	During	Not	Dry sandy woods 3 miles n.w. of Moselem Springs	Berks	Woods		163	205.2372724
Viola	sagittata		Violaceae	Native	Herbaceous	Dry	3	Spring	PH	PH00453301	1940	6/20/1940	6	1940	1940	1940-6	8	1940-8	1940-5	1940-4	1940-3	Pre	Not	Wooded slope South Mountain .25 mile n. of Seidersville	Northampton	Wooded Slope		172	214.2372724
Viola	sagittata		Violaceae	Native	Herbaceous	Dry	3	Spring	PH	PH00452380	1941	6/12/1941	6	1941	1941	1941-6	7	1941-7	1941-5	1941-4	1941-3	During	Not	Wood road 5/8 mile s.w. of McKnights Gap	Berks	Roadside		163	205.2372724
Viola	sagittata		Violaceae	Native	Herbaceous	Dry	3	Spring	PH	PH00453328	1941	6/16/1941	6	1941	1941	1941-6	7	1941-7	1941-5	1941-4	1941-3	Pre	Not	Dry woods 1.5 miles n.w. of Wassergass	Northampton	Woods		167	209.2372724
Viola	sagittata		Violaceae	Native	Herbaceous	Dry	3	Spring	PH	PH00452384	1949	6/5/1949	6	1949	1949	1949-6	7	1949-7	1949-5	1949-4	1949-3	Pre	Not	Edge of swale 1.5 miles s. of Bethel	Berks	Swale		156	198.2372724
Viola	sagittata		Violaceae	Native	Herbaceous	Dry	3	Spring	PH	PH00453135	1950	6/15/1950	6	1950	1950	1950-6	7	1950-7	1950-5	1950-4	1950-3	Pre	Not	Dry soil in an old field 1.6 miles s.e. of Fleetwood	Berks	Old Field		166	208.2372724
Viola	sagittata		Violaceae	Native	Herbaceous	Dry	3	Spring	PH	PH00453345	1950	6/27/1950	6	1950	1950	1950-6	8	1950-8	1950-5	1950-4	1950-3	Post	Not	2.5 miles n.w. of Germans Corners	Lehigh	Field		178	220.2372724
Viola	sagittata		Violaceae	Native	Herbaceous	Dry	3	Spring	PH	PH00453355	1950	6/29/1950	6	1950	1950	1950-6	8	1950-8	1950-5	1950-4	1950-3	Post	Not	2.5 miles n.w. of Mosserville	Lehigh	Woods		180	222.2372724
Viola	sagittata		Violaceae	Native	Herbaceous	Dry	3	Spring	PH	PH00453352	1950	6/30/1950	6	1950	1950	1950-6	8	1950-8	1950-5	1950-4	1950-3	Post	Not	1 mile n.w. of Stines Corner	Lehigh	Woods		181	223.2372724
Viola	sagittata		Violaceae	Native	Herbaceous	Dry	3	Spring	PH	PH00453367	1959	6/29/1959	6	1959	1959	1959-6	8	1959-8	1959-5	1959-4	1959-3	Post	Not	2 miles w. of Emmaus	Lehigh	Cinders		180	222.2372724
Viola	sagittata		Violaceae	Native	Herbaceous	Dry	3	Spring	PH	PH00452388	1901	7/9/1901	7	1901	1901	1901-7	8	1901-8	1901-6	1901-5	1901-4	During	Not	Dry dusty roadside Easton Pa	Northampton	Roadside		190	232.2372724
Viola	sagittata		Violaceae	Native	Herbaceous	Dry	3	Spring	PH	PH00453214	1912	7/11/1912	7	1912	1912	1912-7	8	1912-8	1912-6	1912-5	1912-4	Post	Not	Moist soil open woods Brick Tavern	Bucks	Open Woods		193	235.2372724
Viola	sagittata		Violaceae	Native	Herbaceous	Dry	3	Spring	PH	PH00453139	1932	7/3/1932	7	1932	1932	1932-7	8	1932-8	1932-6	1932-5	1932-4	Post	Not	damp thin woods .5 mile sl. S.w. of Pricetown	Berks	Woods		185	227.2372724
Viola	sagittata		Violaceae	Native	Herbaceous	Dry	3	Spring	PH	PH00453138	1935	7/21/1935	7	1935	1935	1935-7	9	1935-9	1935-6	1935-5	1935-4	Post	Not	Fleetwood railroad bank	Berks	Railroad		202	244.2372724
Viola	sagittata		Violaceae	Native	Herbaceous	Dry	3	Spring	PH	PH00397897	1936	7/11/1936	7	1936	1936	1936-7	8	1936-8	1936-6	1936-5	1936-4	Pre	Not	Moist soil in a clearing	Berks	Clearing		193	235.2372724
Viola	sagittata		Violaceae	Native	Herbaceous	Dry	3	Spring	PH	PH00397896	1939	7/2/1939	7	1939	1939	1939-7	8	1939-8	1939-6	1939-5	1939-4	During	Not	Dry soil near railroad tracks	Berks	Railroad		183	225.2372724
Viola	sagittata		Violaceae	Native	Herbaceous	Dry	3	Spring	PH	PH00453298	1941	7/19/1941	7	1941	1941	1941-7	9	1941-9	1941-6	1941-5	1941-4	Post	Not	Meadow 1 mile s.e. of Lower Saucon	Northampton	Meadow		200	242.2372724
Viola	sagittata		Violaceae	Native	Herbaceous	Dry	3	Spring	PH	PH00397903	1949	8/1/1949	8	1949	1949	1949-8	9	1949-9	1949-7	1949-6	1949-5	Post	Not	.5 mile n.e. of Best	Lehigh	Woods		213	255.2372724
Viola	sororia	V. papilionaceae (f. albiflora)	Violaceae	Native	Herbaceous	Dry	4	Spring	PH	PH00431367	1898	4/24/1898	4	1898	1898	1898-4	6	1898-6	1898-3	1898-2	1898-1	During	Not	New Sellersville	Bucks	Not Listed	Missing Habitat	114	166.6270871
Viola	sororia	V. papilionaceae (f. albiflora)	Violaceae	Native	Herbaceous	Dry	4	Spring	PH	PH00431300	1899	4/10/1899	4	1899	1899	1899-4	5	1899-5	1899-3	1899-2	1899-1	During	Not	College Hill Easton	Northampton	Not Listed	Missing Habitat	100	152.6270871
Viola	sororia	V. papilionaceae (f. albiflora)	Violaceae	Native	Herbaceous	Dry	4	Spring	PH	PH00431349	1899	4/27/1899	4	1899	1899	1899-4	6	1899-6	1899-3	1899-2	1899-1	During	Not	Harr's Dam, W of Sellersville	Bucks	Damp Woods		117	169.6270871
Viola	sororia	V. papilionaceae (f. albiflora)	Violaceae	Native	Herbaceous	Dry	4	Spring	PH	PH00431249	1905	4/10/1905	4	1905	1905	1905-4	5	1905-5	1905-3	1905-2	1905-1	During	Not	Bangor	Northampton	Shady Hillside		100	152.6270871
Viola	sororia	V. papilionaceae (f. albiflora)	Violaceae	Native	Herbaceous	Dry	4	Spring	PH	PH00431760	1907	4/26/1907	4	1907	1907	1907-4	6	1907-6	1907-3	1907-2	1907-1	During	Not	Collected along Little Lehigh River, Leh's Woods about 1.25 miles SW by S of Centre Square, Allentown	Lehigh	Woods		116	168.6270871
Viola	sororia	V. papilionaceae (f. albiflora)	Violaceae	Native	Herbaceous	Dry	4	Spring	PH	PH00431737	1908	4/26/1908	4	1908	1908	1908-4	6	1908-6	1908-3	1908-2	1908-1	During	Not	Near base of Blue Mountains, ca N of Slatedale	Lehigh	Mountain Base		117	169.6270871
Viola	sororia	V. papilionaceae (f. albiflora)	Violaceae	Native	Herbaceous	Dry	4	Spring	PH	PH00431740	1908	4/25/1908	4	1908	1908	1908-4	6	1908-6	1908-3	1908-2	1908-1	During	Not	near Kernsville on the road to Siegersville	Lehigh	Roadside		116	168.6270871
Viola	sororia	V. papilionaceae (f. albiflora)	Violaceae	Native	Herbaceous	Dry	4	Spring	MCA	MCA0015830	1908	4/25/1908	4	1908	1908	1908-4	6	1908-6	1908-3	1908-2	1908-1	During	Not	about midway between Siegersville and Kernsville 40.63048 -75.589915 +-3036m	Lehigh	Roadside		116	168.6270871
Viola	sororia	V. papilionaceae (f. albiflora)	Violaceae	Native	Herbaceous	Dry	4	Spring	PH	PH00431725	1910	4/24/1910	4	1910	1910	1910-4	6	1910-6	1910-3	1910-2	1910-1	During	Not	Woods ab 1.75 miles S.W. by S. of Centre Square Allentown	Lehigh	Woods		114	166.6270871
Viola	sororia	V. papilionaceae (f. albiflora)	Violaceae	Native	Herbaceous	Dry	4	Spring	MCA	MCA0016127	1910	4/24/1910	4	1910	1910	1910-4	6	1910-6	1910-3	1910-2	1910-1	During	Not	Woods along north bank of stream along Little Lehigh River; about 1 3/4 miles SSW of Center Square, Allentown 40.578809 -75.484458 +-663m	Lehigh	Woods		114	166.6270871
Viola	sororia	V. papilionaceae (f. albiflora)	Violaceae	Native	Herbaceous	Dry	4	Spring	PH	PH00431759	1911	4/30/1911	4	1911	1911	1911-4	6	1911-6	1911-3	1911-2	1911-1	During	Not	Rich woods between P.R.R. and creek about halfway between Hosensack station and Zionsville	Lehigh	Rich Woods		120	172.6270871
Viola	sororia	V. papilionaceae (f. albiflora)	Violaceae	Native	Herbaceous	Dry	4	Spring	PH	PH00431731	1914	4/16/1914	4	1914	1914	1914-4	5	1914-5	1914-3	1914-2	1914-1	During	Not	Somewhat shaded grassy slope along Little Lehigh River N.W. of Salsburg Church	Lehigh	Grassy Slope		106	158.6270871
Viola	sororia	V. papilionaceae (f. albiflora)	Violaceae	Native	Herbaceous	Dry	4	Spring	PH	PH00431721	1921	4/24/1921	4	1921	1921	1921-4	6	1921-6	1921-3	1921-2	1921-1	During	Not	In woods ab 0.25 mile W. by slightly S.W. of Crackersport crossroads	Lehigh	Woods		114	166.6270871
Viola	sororia	V. papilionaceae (f. albiflora)	Violaceae	Native	Herbaceous	Dry	4	Spring	PH	PH00431374	1922	4/26/1922	4	1922	1922	1922-4	6	1922-6	1922-3	1922-2	1922-1	During	Not	Woods north of Sellersville	Bucks	Woods		116	168.6270871
Viola	sororia	V. papilionaceae (f. albiflora)	Violaceae	Native	Herbaceous	Dry	4	Spring	PH	PH00431326	1929	4/27/1929	4	1929	1929	1929-4	6	1929-6	1929-3	1929-2	1929-1	During	Not	Woods on Bowman's Hill N. of Brownsburg	Bucks	Woods		117	169.6270871
Viola	sororia	V. papilionaceae (f. albiflora)	Violaceae	Native	Herbaceous	Dry	4	Spring	PH	PH00453443	1932	4/27/1932	4	1932	1932	1932-4	6	1932-6	1932-3	1932-2	1932-1	During	Not	Bank of stream in woods, south slope of Scull Hill, Bernville	Berks	Stream Bank		118	170.6270871
Viola	sororia	V. papilionaceae (f. albiflora)	Violaceae	Native	Herbaceous	Dry	4	Spring	PH	PH00453456	1936	4/30/1936	4	1936	1936	1936-4	6	1936-6	1936-3	1936-2	1936-1	During	Not	1 mile N. of Moselem Springs	Berks	Dry Open Slope		121	173.6270871
Viola	sororia	V. papilionaceae (f. albiflora)	Violaceae	Native	Herbaceous	Dry	4	Spring	PH	PH00453433	1938	4/24/1938	4	1938	1938	1938-4	6	1938-6	1938-3	1938-2	1938-1	During	Not	2 miles S.S.W Birdsboro	Berks	Rich Low Woods		114	166.6270871
Viola	sororia	V. papilionaceae (f. albiflora)	Violaceae	Native	Herbaceous	Dry	4	Spring	PH	PH00453432	1939	4/22/1939	4	1939	1939	1939-4	6	1939-6	1939-3	1939-2	1939-1	During	Not	Near Oley Furnace, 1.5 mi N of Friedensburg, S. foot of Sheep Hill	Berks	Thicket on Springy Slope		112	164.6270871
Viola	sororia	V. papilionaceae (f. albiflora)	Violaceae	Native	Herbaceous	Dry	4	Spring	PH	PH00453475	1939	4/22/1939	4	1939	1939	1939-4	6	1939-6	1939-3	1939-2	1939-1	During	Not	Near Oley Furnace, S foot of Sheep Hill	Berks	Slope Thicket		112	164.6270871
Viola	sororia	V. papilionaceae (f. albiflora)	Violaceae	Native	Herbaceous	Dry	4	Spring	PH	PH00431357	1941	4/29/1941	4	1941	1941	1941-4	6	1941-6	1941-3	1941-2	1941-1	During	Not	In yard at home Morrisville	Bucks	Yard		119	171.6270871
Viola	sororia	V. papilionaceae (f. albiflora)	Violaceae	Native	Herbaceous	Dry	4	Spring	PH	PH00431266	1942	4/25/1942	4	1942	1942	1942-4	6	1942-6	1942-3	1942-2	1942-1	During	Not	Kirchberg 2 miles E. of Hellertown	Northampton	Dry Woods		115	167.6270871
Viola	sororia	V. papilionaceae (f. albiflora)	Violaceae	Native	Herbaceous	Dry	4	Spring	PH	PH00431301	1942	4/18/1942	4	1942	1942	1942-4	6	1942-6	1942-3	1942-2	1942-1	During	Not	Hexenkopf Hill 1 N.E. of Stouts	Northampton	Rocky Woods		108	160.6270871
Viola	sororia	V. papilionaceae (f. albiflora)	Violaceae	Native	Herbaceous	Dry	4	Spring	PH	PH00431308	1942	4/18/1942	4	1942	1942	1942-4	6	1942-6	1942-3	1942-2	1942-1	During	Not	Boughen Hill along Delaware River 0.5 to 0.75 mile S.E. of Coffeetown	Northampton	Rocks		108	160.6270871
Viola	sororia	V. papilionaceae (f. albiflora)	Violaceae	Native	Herbaceous	Dry	4	Spring	PH	PH00431309	1942	4/18/1942	4	1942	1942	1942-4	6	1942-6	1942-3	1942-2	1942-1	During	Not	Shore of Delaware River .5 to .75 mi SE of Coffeetown along Delaware River	Northampton	Shore		108	160.6270871
Viola	sororia	V. papilionaceae (f. albiflora)	Violaceae	Native	Herbaceous	Dry	4	Spring	PH	PH00431323	1947	4/22/1947	4	1947	1947	1947-4	6	1947-6	1947-3	1947-2	1947-1	During	Not	Field on Jerico Mountain N. of Woodhill	Bucks	Field		112	164.6270871
Viola	sororia	V. papilionaceae (f. albiflora)	Violaceae	Native	Herbaceous	Dry	4	Spring	PH	PH00431378	1948	4/24/1948	4	1948	1948	1948-4	6	1948-6	1948-3	1948-2	1948-1	During	Not	Wooded roadside bank north slope of Jerico Mountain 1 mile N. of Woodhill	Bucks	Wooded Roadside		115	167.6270871
[truncated: 1,124 more rows]
